# Supplementary material for: Crystal structure and Hirshfeld surface analysis of a conformationally unsymmetrical bis­chalcone: (1E,4E)-1,5-bis­(4-bromo­phen­yl)penta-1,4-dien-3-one
Source: Acta Crystallogr E Crystallogr Commun. 2019 May 10;75(Pt 6):774–9. doi: 10.1107/S2056989019006480 (PMC6658942; doi:10.1107/S2056989019006480)
Supplement: Supplementary file 1 [file e-75-00774-sup1.cif]

##############################################################################
#                                                                            #
# This CIF contains the data in a paper accepted for publication in          #
# Acta Crystallographica Section E. It conforms to the requirements of       #
# Notes for Authors for Acta Crystallographica Section E, and has been       #
# peer reviewed under the auspices of the IUCr Commission on Journals.       #
#                                                                            #
# Full details of the Crystallographic Information File format               #
# are given in the paper "The Crystallographic Information File (CIF):       #
# a New Standard Archive File for Crystallography" by S. R. Hall, F. H.      #
# Allen and I. D. Brown [Acta Cryst. (1991), A47, 655-685].                  #
#                                                                            #
# The current version of the core CIF dictionary is obtainable from          #
# ftp://ftp.iucr.org/pub/cif_core.dic.                                       #
#                                                                            #
# Software is freely available for graphical display of the structure(s)     #
# in this CIF. For information consult the CIF software page                 #
# http://www.iucr.org/resources/cif/software.                                #
#                                                                            #
# This file may be used for bona fide research purposes within the           #
# scientific community so long as proper attribution is given to the journal # 
# article from which it was obtained.                                        #
#                                                                            #
##############################################################################
data_I
_database_code_depnum_ccdc_archive 'CCDC 1914420'
_audit_creation_method     'SHELXL-2018/3'
_journal_date_recd_electronic     2019-04-25
_journal_date_accepted     2019-05-07
_journal_name_full     'Acta Crystallographica, Section E'
_journal_year     2019
_journal_volume     75
_journal_issue      6
_journal_page_first     774
_journal_page_last     779
_journal_paper_category     GO
_journal_paper_doi     10.1107/S2056989019006480
_journal_coeditor_code     HB7821
_publ_contact_author_name     'Mohamed Tahir, Mohamed Ibrahim'
_publ_contact_author_address
;
Department of Chemistry,
Faculty of Science,
Universiti Putra Malaysia,
43400 Selangor, Malaysia
;
_publ_contact_author_email     'ibra@upm.edu.my'
_publ_contact_author_fax     '03-89432508'
_publ_contact_author_phone     '03-97697489'
_publ_section_title
;
Crystal structure and Hirshfeld surface analysis of a conformationally
unsymmetrical bischalcone:
(1<i>E</i>,4<i>E</i>)-1,5-bis(4-bromophenyl)penta-1,4-dien-3-one
;
_publ_section_title_footnote     .
loop_
    _publ_author_name
    _publ_author_footnote
    _publ_author_address
    'Arif Tawfeeq, Nabeel' .
;
Department of Chemistry
Faculty of Science
Universiti Putra Malaysia
43400 UPM Serdang
Selangor Darul Ehsan
Malaysia
Department of Chemistry, College of Education for Women, University of Anbar,
.
Iraq
;
    'Huey Chong Kwong' .
;
Department of Chemistry
Faculty of Science
Universiti Putra Malaysia
43400 UPM Serdang
Selangor Darul Ehsan
Malaysia
;
    'Mohamed Tahir, Mohamed Ibrahim' .
;
Department of Chemistry
Faculty of Science
Universiti Putra Malaysia
43400 UPM Serdang
Selangor Darul Ehsan
Malaysia
;
    'Ravoof, Thahira B. S. A.' .
;
Department of Chemistry
Faculty of Science
Universiti Putra Malaysia
43400 UPM Serdang
Selangor Darul Ehsan
Malaysia
;
_publ_section_synopsis
;
The title  bischalcone shows <i>s-trans</i> and <i>s-cis</i> conformations for
its C\\dbC---C\\dbO bonds.
;
_chemical_name_systematic
;
(1<i>E</i>,4<i>E</i>)-1,5-Bis(4-bromophenyl)penta-1,4-dien-3-one
;
_chemical_name_common     ?
_chemical_formula_moiety     'C17 H12 Br2 O'
_chemical_formula_sum     'C17 H12 Br2 O'
_chemical_formula_iupac     'C17 H12 Br2 O'
_chemical_formula_weight     392.09
_chemical_melting_point     ?
_space_group_crystal_system     monoclinic
_space_group_name_H-M_alt     'P 21/c'
_space_group_name_Hall     '-P 2ybc'
loop_
    _space_group_symop_operation_xyz
    'x, y, z'
    '-x, y+1/2, -z+1/2'
    '-x, -y, -z'
    'x, -y-1/2, z-1/2'
_cell_length_a     17.5920(2)
_cell_length_b     14.0777(3)
_cell_length_c     5.79560(10)
_cell_angle_alpha     90
_cell_angle_beta     98.7420(10)
_cell_angle_gamma     90
_cell_volume     1418.63(4)
_cell_formula_units_Z     4
_cell_measurement_reflns_used     11112
_cell_measurement_theta_min     4
_cell_measurement_theta_max     76
_cell_measurement_temperature     100
_exptl_crystal_description     'block'
_exptl_crystal_colour     'yellow'
_exptl_crystal_size_max     0.123
_exptl_crystal_size_mid     0.062
_exptl_crystal_size_min     0.032
_exptl_crystal_density_diffrn     1.836
_exptl_crystal_density_meas     ?
_exptl_crystal_density_method     ?
_exptl_crystal_F_000     768
_exptl_absorpt_coefficient_mu     7.173
_exptl_absorpt_correction_type     multi-scan
_exptl_absorpt_process_details
;
(CrysAlis PRO; Agilent, 2014)
;
_exptl_absorpt_correction_T_min     0.64
_exptl_absorpt_correction_T_max     0.79
_diffrn_ambient_temperature     100
_diffrn_source     ?
_diffrn_radiation_type     CuK\a
_diffrn_radiation_wavelength     1.54178
_diffrn_radiation_monochromator     'graphite'
_diffrn_measurement_device_type
                  'Agilent SuperNova Dual diffractometer with an Atlas detector'
_diffrn_measurement_device     'Area'
_diffrn_measurement_method     \w
_diffrn_detector_area_resol_mean     ?
_diffrn_reflns_number     17456
_diffrn_reflns_av_R_equivalents     0.0314
_diffrn_reflns_av_unetI/netI     0.0185
_diffrn_reflns_theta_min     4.040
_diffrn_reflns_theta_max     67.051
_diffrn_reflns_theta_full     67.051
_diffrn_measured_fraction_theta_max     0.999
_diffrn_measured_fraction_theta_full     0.999
_diffrn_reflns_limit_h_min     -21
_diffrn_reflns_limit_h_max     18
_diffrn_reflns_limit_k_min     -16
_diffrn_reflns_limit_k_max     16
_diffrn_reflns_limit_l_min     -6
_diffrn_reflns_limit_l_max     6
_refine_special_details     ?
_reflns_number_total     2524
_reflns_number_gt     2372
_reflns_threshold_expression     'I > 2\s(I)'
_refine_ls_structure_factor_coef     Fsqd
_refine_ls_matrix_type     full
_refine_ls_R_factor_all     0.0242
_refine_ls_R_factor_gt     0.0224
_refine_ls_wR_factor_gt     0.0551
_refine_ls_wR_factor_ref     0.0558
_refine_ls_goodness_of_fit_ref     1.154
_refine_ls_restrained_S_all     1.154
_refine_ls_number_reflns     2524
_refine_ls_number_parameters     181
_refine_ls_number_restraints     0
_refine_ls_hydrogen_treatment     constr
_refine_ls_weighting_scheme     calc
_refine_ls_weighting_details
              'w=1/[\s^2^(Fo^2^)+(0.0179P)^2^+1.9865P] where P=(Fo^2^+2Fc^2^)/3'
_atom_sites_solution_hydrogens     geom
_atom_sites_solution_primary     ?
_atom_sites_solution_secondary     ?
_refine_ls_shift/su_max     0.003
_refine_ls_shift/su_mean     0.000
_refine_diff_density_max     0.421
_refine_diff_density_min     -0.400
_refine_ls_extinction_method     none
_refine_ls_extinction_coef     .
loop_
    _atom_type_symbol
    _atom_type_description
    _atom_type_scat_dispersion_real
    _atom_type_scat_dispersion_imag
    _atom_type_scat_source
    'C' 'C' 0.0181 0.0091
                         'International Tables Vol C Tables 4.2.6.8 and 6.1.1.4'
    'H' 'H' 0.0000 0.0000
                         'International Tables Vol C Tables 4.2.6.8 and 6.1.1.4'
    'O' 'O' 0.0492 0.0322
                         'International Tables Vol C Tables 4.2.6.8 and 6.1.1.4'
    'Br' 'Br' -0.6763 1.2805
                         'International Tables Vol C Tables 4.2.6.8 and 6.1.1.4'
_computing_data_collection
;
CrysAlis PRO (Agilent, 2014)
;
_computing_cell_refinement
;
CrysAlis PRO (Agilent, 2014)
;
_computing_data_reduction
;
CrysAlis PRO (Agilent, 2014)
;
_computing_structure_solution
;
SHELXS97 (Sheldrick, 2008)
;
_computing_structure_refinement
;
SHELXL2013 (Sheldrick, 2015)
;
_computing_molecular_graphics
;
SHELXL2013 (Sheldrick, 2015) and Mercury (Macrae <i>et al.</i>,
2006)
;
_computing_publication_material
;
SHELXL2013 (Sheldrick, 2015) and PLATON (Spek, 2009)
;
loop_
    _atom_site_type_symbol
    _atom_site_label
    _atom_site_fract_x
    _atom_site_fract_y
    _atom_site_fract_z
    _atom_site_U_iso_or_equiv
    _atom_site_adp_type
    _atom_site_calc_flag
    _atom_site_occupancy
    _atom_site_disorder_assembly
    _atom_site_disorder_group
    Br Br1 0.14690(2) 0.38377(2) -0.19437(5) 0.02381(9) Uani d 1 . .
    Br Br2 1.00765(2) 0.35118(2) 0.21721(5) 0.02140(9) Uani d 1 . .
    O O1 0.58973(11) 0.35870(14) 0.9112(3) 0.0230(4) Uani d 1 . .
    C C1 0.33281(15) 0.33927(19) 0.3232(4) 0.0190(5) Uani d 1 . .
    H H1A 0.341393 0.310601 0.469408 0.023 Uiso calc 1 . .
    C C2 0.25910(14) 0.34239(19) 0.2021(4) 0.0193(5) Uani d 1 . .
    H H2A 0.218193 0.316997 0.266165 0.023 Uiso calc 1 . .
    C C3 0.24703(14) 0.38441(19) -0.0186(4) 0.0192(5) Uani d 1 . .
    C C4 0.30666(15) 0.42466(18) -0.1141(4) 0.0193(5) Uani d 1 . .
    H H4A 0.297492 0.453469 -0.260084 0.023 Uiso calc 1 . .
    C C5 0.38031(14) 0.42161(18) 0.0103(4) 0.0187(5) Uani d 1 . .
    H H5A 0.420665 0.448675 -0.053317 0.022 Uiso calc 1 . .
    C C6 0.39517(14) 0.37826(18) 0.2313(4) 0.0176(5) Uani d 1 . .
    C C7 0.47449(15) 0.37678(18) 0.3537(4) 0.0187(5) Uani d 1 . .
    H H7A 0.512770 0.395031 0.268379 0.022 Uiso calc 1 . .
    C C8 0.49705(15) 0.35175(18) 0.5758(4) 0.0188(5) Uani d 1 . .
    H H8A 0.460021 0.328563 0.659851 0.023 Uiso calc 1 . .
    C C9 0.57702(15) 0.35856(18) 0.6962(4) 0.0194(5) Uani d 1 . .
    C C10 0.64033(14) 0.36427(18) 0.5544(4) 0.0186(5) Uani d 1 . .
    H H10A 0.630488 0.349029 0.396510 0.022 Uiso calc 1 . .
    C C11 0.71104(14) 0.39078(18) 0.6484(4) 0.0169(5) Uani d 1 . .
    H H11A 0.717134 0.413278 0.800928 0.020 Uiso calc 1 . .
    C C12 0.78029(14) 0.38804(18) 0.5353(4) 0.0165(5) Uani d 1 . .
    C C13 0.77978(14) 0.34717(18) 0.3144(4) 0.0166(5) Uani d 1 . .
    H H13A 0.733445 0.327076 0.229449 0.020 Uiso calc 1 . .
    C C14 0.84699(14) 0.33627(18) 0.2209(4) 0.0174(5) Uani d 1 . .
    H H14A 0.846014 0.308769 0.074547 0.021 Uiso calc 1 . .
    C C15 0.91600(14) 0.36684(18) 0.3479(4) 0.0180(5) Uani d 1 . .
    C C16 0.91859(14) 0.40921(18) 0.5654(4) 0.0180(5) Uani d 1 . .
    H H16A 0.964994 0.430278 0.647991 0.022 Uiso calc 1 . .
    C C17 0.85050(14) 0.41952(19) 0.6572(4) 0.0171(5) Uani d 1 . .
    H H17A 0.851669 0.447926 0.802583 0.021 Uiso calc 1 . .
loop_
    _atom_site_aniso_label
    _atom_site_aniso_U_11
    _atom_site_aniso_U_22
    _atom_site_aniso_U_33
    _atom_site_aniso_U_12
    _atom_site_aniso_U_13
    _atom_site_aniso_U_23
    Br1 0.01735(14) 0.02515(16) 0.02724(15) 0.00374(11) -0.00210(10) 0.00155(11)
    Br2 0.01568(14) 0.02560(16) 0.02334(15) -0.00101(10) 0.00433(10)
                                                                    -0.00280(11)
    O1 0.0235(9) 0.0274(11) 0.0181(9) -0.0039(8) 0.0034(7) 0.0004(7)
    C1 0.0212(13) 0.0189(13) 0.0173(12) 0.0008(10) 0.0041(10) -0.0004(10)
    C2 0.0175(12) 0.0185(13) 0.0225(13) -0.0010(10) 0.0054(10) 0.0002(10)
    C3 0.0182(12) 0.0179(13) 0.0209(12) 0.0038(10) 0.0009(10) -0.0009(10)
    C4 0.0252(13) 0.0153(13) 0.0174(12) 0.0039(11) 0.0040(10) -0.0002(10)
    C5 0.0203(12) 0.0163(13) 0.0208(12) -0.0001(10) 0.0074(10) -0.0009(10)
    C6 0.0200(13) 0.0141(12) 0.0192(12) 0.0006(10) 0.0048(10) -0.0035(10)
    C7 0.0183(12) 0.0165(13) 0.0225(12) -0.0013(10) 0.0067(10) -0.0013(10)
    C8 0.0183(12) 0.0169(13) 0.0220(13) -0.0023(10) 0.0054(10) -0.0026(10)
    C9 0.0218(13) 0.0157(13) 0.0213(13) 0.0002(10) 0.0050(10) -0.0005(10)
    C10 0.0194(13) 0.0193(14) 0.0168(12) 0.0009(10) 0.0022(10) -0.0008(10)
    C11 0.0190(12) 0.0144(13) 0.0171(11) 0.0020(10) 0.0022(9) 0.0001(9)
    C12 0.0170(12) 0.0147(12) 0.0175(12) 0.0007(10) 0.0014(9) 0.0031(10)
    C13 0.0151(12) 0.0175(13) 0.0157(11) -0.0007(10) -0.0022(9) 0.0009(9)
    C14 0.0201(12) 0.0166(13) 0.0147(11) 0.0000(10) 0.0005(10) -0.0002(10)
    C15 0.0177(12) 0.0179(13) 0.0187(12) 0.0021(10) 0.0034(10) 0.0034(10)
    C16 0.0166(12) 0.0188(13) 0.0172(12) -0.0013(10) -0.0019(9) 0.0005(10)
    C17 0.0195(12) 0.0173(13) 0.0137(11) -0.0015(10) -0.0007(9) 0.0003(10)
_geom_special_details
;
 All esds (except the esd in the dihedral angle between two l.s. planes)
 are estimated using the full covariance matrix.  The cell esds are taken
 into account individually in the estimation of esds in distances, angles
 and torsion angles; correlations between esds in cell parameters are only
 used when they are defined by crystal symmetry.  An approximate (isotropic)
 treatment of cell esds is used for estimating esds involving l.s. planes.
;
loop_
    _geom_bond_atom_site_label_1
    _geom_bond_atom_site_label_2
    _geom_bond_site_symmetry_2
    _geom_bond_distance
    _geom_bond_publ_flag
    Br1 C3 . 1.896(3) ?
    Br2 C15 . 1.895(2) ?
    O1 C9 . 1.232(3) ?
    C1 C2 . 1.378(4) ?
    C1 C6 . 1.402(4) ?
    C1 H1A . 0.9300 ?
    C2 C3 . 1.396(4) ?
    C2 H2A . 0.9300 ?
    C3 C4 . 1.380(4) ?
    C4 C5 . 1.384(4) ?
    C4 H4A . 0.9300 ?
    C5 C6 . 1.407(4) ?
    C5 H5A . 0.9300 ?
    C6 C7 . 1.466(4) ?
    C7 C8 . 1.336(4) ?
    C7 H7A . 0.9300 ?
    C8 C9 . 1.475(4) ?
    C8 H8A . 0.9300 ?
    C9 C10 . 1.484(4) ?
    C10 C11 . 1.333(4) ?
    C10 H10A . 0.9300 ?
    C11 C12 . 1.469(3) ?
    C11 H11A . 0.9300 ?
    C12 C17 . 1.399(3) ?
    C12 C13 . 1.402(3) ?
    C13 C14 . 1.382(4) ?
    C13 H13A . 0.9300 ?
    C14 C15 . 1.389(4) ?
    C14 H14A . 0.9300 ?
    C15 C16 . 1.389(4) ?
    C16 C17 . 1.390(4) ?
    C16 H16A . 0.9300 ?
    C17 H17A . 0.9300 ?
loop_
    _geom_angle_atom_site_label_1
    _geom_angle_atom_site_label_2
    _geom_angle_atom_site_label_3
    _geom_angle_site_symmetry_1
    _geom_angle_site_symmetry_3
    _geom_angle
    _geom_angle_publ_flag
    C2 C1 C6 . . 121.6(2) ?
    C2 C1 H1A . . 119.2 ?
    C6 C1 H1A . . 119.2 ?
    C1 C2 C3 . . 118.7(2) ?
    C1 C2 H2A . . 120.6 ?
    C3 C2 H2A . . 120.6 ?
    C4 C3 C2 . . 121.5(2) ?
    C4 C3 Br1 . . 119.17(19) ?
    C2 C3 Br1 . . 119.33(19) ?
    C3 C4 C5 . . 119.1(2) ?
    C3 C4 H4A . . 120.4 ?
    C5 C4 H4A . . 120.4 ?
    C4 C5 C6 . . 121.2(2) ?
    C4 C5 H5A . . 119.4 ?
    C6 C5 H5A . . 119.4 ?
    C1 C6 C5 . . 117.9(2) ?
    C1 C6 C7 . . 123.6(2) ?
    C5 C6 C7 . . 118.5(2) ?
    C8 C7 C6 . . 126.3(2) ?
    C8 C7 H7A . . 116.9 ?
    C6 C7 H7A . . 116.9 ?
    C7 C8 C9 . . 124.1(2) ?
    C7 C8 H8A . . 117.9 ?
    C9 C8 H8A . . 117.9 ?
    O1 C9 C8 . . 119.5(2) ?
    O1 C9 C10 . . 121.6(2) ?
    C8 C9 C10 . . 118.9(2) ?
    C11 C10 C9 . . 121.4(2) ?
    C11 C10 H10A . . 119.3 ?
    C9 C10 H10A . . 119.3 ?
    C10 C11 C12 . . 126.6(2) ?
    C10 C11 H11A . . 116.7 ?
    C12 C11 H11A . . 116.7 ?
    C17 C12 C13 . . 118.3(2) ?
    C17 C12 C11 . . 119.7(2) ?
    C13 C12 C11 . . 121.8(2) ?
    C14 C13 C12 . . 121.1(2) ?
    C14 C13 H13A . . 119.5 ?
    C12 C13 H13A . . 119.5 ?
    C13 C14 C15 . . 119.3(2) ?
    C13 C14 H14A . . 120.4 ?
    C15 C14 H14A . . 120.4 ?
    C16 C15 C14 . . 121.3(2) ?
    C16 C15 Br2 . . 119.99(19) ?
    C14 C15 Br2 . . 118.71(19) ?
    C15 C16 C17 . . 118.7(2) ?
    C15 C16 H16A . . 120.6 ?
    C17 C16 H16A . . 120.6 ?
    C16 C17 C12 . . 121.3(2) ?
    C16 C17 H17A . . 119.3 ?
    C12 C17 H17A . . 119.3 ?
loop_
    _geom_torsion_atom_site_label_1
    _geom_torsion_atom_site_label_2
    _geom_torsion_atom_site_label_3
    _geom_torsion_atom_site_label_4
    _geom_torsion_site_symmetry_1
    _geom_torsion_site_symmetry_2
    _geom_torsion_site_symmetry_3
    _geom_torsion_site_symmetry_4
    _geom_torsion
    _geom_torsion_publ_flag
    C6 C1 C2 C3 . . . . 0.9(4) ?
    C1 C2 C3 C4 . . . . -1.7(4) ?
    C1 C2 C3 Br1 . . . . 176.9(2) ?
    C2 C3 C4 C5 . . . . 1.2(4) ?
    Br1 C3 C4 C5 . . . . -177.34(19) ?
    C3 C4 C5 C6 . . . . 0.0(4) ?
    C2 C1 C6 C5 . . . . 0.3(4) ?
    C2 C1 C6 C7 . . . . 179.9(2) ?
    C4 C5 C6 C1 . . . . -0.8(4) ?
    C4 C5 C6 C7 . . . . 179.6(2) ?
    C1 C6 C7 C8 . . . . -10.2(4) ?
    C5 C6 C7 C8 . . . . 169.4(3) ?
    C6 C7 C8 C9 . . . . -175.0(2) ?
    C7 C8 C9 O1 . . . . 160.7(3) ?
    C7 C8 C9 C10 . . . . -19.8(4) ?
    O1 C9 C10 C11 . . . . -15.2(4) ?
    C8 C9 C10 C11 . . . . 165.4(2) ?
    C9 C10 C11 C12 . . . . 171.9(2) ?
    C10 C11 C12 C17 . . . . 179.3(3) ?
    C10 C11 C12 C13 . . . . -6.2(4) ?
    C17 C12 C13 C14 . . . . 1.4(4) ?
    C11 C12 C13 C14 . . . . -173.2(2) ?
    C12 C13 C14 C15 . . . . -0.3(4) ?
    C13 C14 C15 C16 . . . . -0.8(4) ?
    C13 C14 C15 Br2 . . . . 179.91(19) ?
    C14 C15 C16 C17 . . . . 0.9(4) ?
    Br2 C15 C16 C17 . . . . -179.82(19) ?
    C15 C16 C17 C12 . . . . 0.1(4) ?
    C13 C12 C17 C16 . . . . -1.3(4) ?
    C11 C12 C17 C16 . . . . 173.4(2) ?
loop_
    _geom_hbond_atom_site_label_D
    _geom_hbond_atom_site_label_H
    _geom_hbond_atom_site_label_A
    _geom_hbond_site_symmetry_A
    _geom_hbond_distance_DH
    _geom_hbond_distance_HA
    _geom_hbond_distance_DA
    _geom_hbond_angle_DHA
    _geom_hbond_publ_flag
    C1 H1A Cg1 4_566 0.9300 2.86 3.539(3) 131 yes
    C14 H14A Cg2 4_565 0.9300 2.74 3.428(3) 131 yes
_shelx_space_group_comment
;
The symmetry employed for this shelxl refinement is uniquely defined
by the following loop, which should always be used as a source of
symmetry information in preference to the above space-group names.
They are only intended as comments.
;
_shelx_estimated_absorpt_T_min     0.472
_shelx_estimated_absorpt_T_max     0.803
_shelx_hkl_file
;
   0   0   1    0.20    0.30
   0   0   1    0.30    0.20
   0   0   1    0.10    0.40
   0   0   2 1818.92   37.40
   0   0   2 1825.72   35.40
   0   0   3   -0.20    0.90
   0   0   3    0.90    0.50
   0   0   3   -0.10    0.30
   0   0   4  145.09    6.00
   0   0   4  141.99    5.50
   0   0   4  141.99    5.20
   0   0   4  131.19    4.70
   0   0   4  155.58    8.10
   0   0   4  153.08    6.40
   0   0   5   -2.10    0.80
   0   0   5   -0.30    1.00
   0   0   5    0.70    0.80
   0   0   5    0.50    0.80
   0   0   5    1.00    1.20
   0   0   5    0.50    0.90
   0   0   6   13.10    2.00
   0   0   6   12.40    1.80
   0   0   6    9.90    1.60
   0   0   6   11.50    1.80
   0   0  -6   12.00    1.40
   0   0   6   13.90    1.90
   0  -1   0    0.00    0.10
   0   1   1    9.60    0.80
   0   1   1    9.80    0.80
   0   1   1    9.90    0.80
   0  -1   1    9.50    0.90
   0  -1   1    9.50    0.80
   0   1   1    9.40    0.50
   0  -1   2    6.20    0.90
   0  -1   2    5.60    1.50
   0   1   2    8.00    1.70
   0   1   2    5.80    0.60
   0   1   2    7.50    1.10
   0  -1   3  118.39    4.50
   0  -1   3  123.69    6.00
   0   1   3  124.69    4.50
   0  -1   3  123.89    4.50
   0   1   3  120.19    3.60
   0   1   3  124.39    6.00
   0  -1   4    3.70    1.50
   0  -1   4    3.00    1.00
   0  -1   4    2.80    0.80
   0  -1   4    5.30    2.00
   0   1   4    2.10    0.80
   0   1   4    5.30    1.40
   0   1   4    2.90    0.90
   0   1   4    3.30    1.40
   0  -1   4    6.00    1.40
   0   1   4    2.50    1.60
   0   1   4    3.70    0.90
   0   1   5  213.28    8.40
   0  -1   5  214.88   10.50
   0  -1   5  234.68    9.10
   0  -1   5  227.78    8.30
   0  -1   5  230.38    8.30
   0  -1   5  217.48    7.10
   0   1   5  226.08    8.60
   0   1   5  212.08   10.50
   0   1   5  213.58    7.00
   0  -1   5  222.18    8.70
   0   1   5  226.98    9.00
   0   1   5  227.48    8.40
   0  -1   6   45.60    3.20
   0  -1   6   38.80    3.20
   0   1   6   36.40    3.10
   0   1   6   37.50    3.10
   0   1   6   35.00    3.00
   0  -1   6   40.50    3.30
   0   1   6   40.50    3.20
   0   1  -6   39.10    2.80
   0  -1   6   42.40    3.20
   0   1   6   39.50    3.30
   0  -1   6   38.80    3.10
   0  -2   0   28.90    1.20
   0   2   0   27.20    1.10
   0  -2   1   18.50    1.30
   0  -2   1   22.00    1.30
   0   2   1   17.60    1.20
   0   2   1   19.50    1.20
   0   2   1   22.10    1.40
   0   2   2  101.89    2.60
   0  -2   2   96.69    4.30
   0  -2   2  102.99    3.90
   0   2   2  106.99    4.40
   0   2   2  101.99    4.10
   0  -2   3  577.54   16.10
   0   2   3  587.84   14.00
   0  -2   3  584.24   14.00
   0  -2   3  580.14   14.30
   0   2   3  574.74   16.10
   0  -2   3  577.94   13.70
   0   2   3  593.04   13.70
   0  -2   4   13.80    1.70
   0   2   4   15.70    1.80
   0   2   4   17.40    2.00
   0  -2   4   14.90    1.80
   0   2   4   15.00    1.90
   0  -2   4   15.60    2.60
   0  -2   4   11.80    1.50
   0  -2   4   16.50    2.00
   0  -2   4   14.20    1.60
   0   2   4   12.30    1.50
   0  -2   4   15.00    1.40
   0   2   4   14.60    2.50
   0   2   4   14.50    1.40
   0   2   5   18.70    1.80
   0   2   5   18.00    3.00
   0  -2   5   15.10    1.70
   0  -2   5   23.30    2.50
   0   2   5   17.50    2.30
   0   2   5   17.50    2.30
   0  -2   5   19.70    2.50
   0   2   5   18.80    2.50
   0  -2   5   21.80    2.40
   0  -2   5   18.00    2.10
   0  -2   5   17.40    2.90
   0   2   5   17.70    2.30
   0   2   5   16.20    2.10
   0   2  -6    4.90    1.20
   0   2   6    7.30    1.40
   0  -2   6    5.00    1.30
   0   2   6    2.90    0.90
   0   2   6    4.30    1.20
   0  -2   6    4.70    1.20
   0   2   6    4.40    1.10
   0  -2   6    6.70    1.40
   0   2   6    4.70    1.40
   0  -2   6    3.70    1.00
   0  -2   6    4.90    1.30
   0   3   0   -0.10    0.30
   0  -3   0    0.30    0.30
   0   3   1    2.00    0.80
   0  -3   1    1.70    0.40
   0   3   1    2.10    0.60
   0  -3   1    2.50    0.80
   0   3   1    1.60    0.50
   0   3   2   43.10    2.80
   0   3   2   39.20    1.30
   0   3   2   45.20    3.00
   0  -3   2   48.50    2.80
   0  -3   2   45.80    2.80
   0  -3   3  193.38    6.00
   0   3   3  190.78    6.20
   0  -3   3  188.78    7.70
   0  -3   3  181.78    6.10
   0   3   3  180.98    7.30
   0   3   3  190.48    7.80
   0   3   3  193.28    6.00
   0  -3   3  199.18    7.00
   0  -3   4   72.69    4.20
   0   3   4   72.89    4.10
   0  -3   4   72.49    3.70
   0   3   4   70.29    3.40
   0   3   4   77.69    4.30
   0  -3   4   75.39    4.10
   0   3   4   76.79    5.50
   0  -3   4   66.79    5.20
   0  -3   4   75.89    4.00
   0  -3   4   71.39    4.20
   0  -3   4   75.59    4.10
   0   3   4   77.49    4.10
   0   3   4   73.39    3.90
   0   3   5  238.98    8.90
   0  -3   5  238.88    8.20
   0  -3   5  235.78    8.80
   0   3   5  224.68   10.50
   0   3   5  228.58    8.60
   0   3   5  240.88    8.70
   0  -3   5  228.28    7.50
   0  -3   5  225.48    8.80
   0   3   5  238.58    8.80
   0  -3   5  238.08    8.70
   0  -3   5  233.18   10.60
   0   3   5  235.28    7.30
   0   3   5  236.38    9.00
   0  -3   6   -0.10    0.70
   0  -3   6    1.60    0.70
   0   3   6    1.70    0.90
   0   3   6    0.60    0.70
   0  -3   6   -0.10    0.70
   0  -3   6   -0.30    1.00
   0  -3   6   -0.20    0.70
   0   3   6   -0.80    0.70
   0   3   6   -0.70    0.80
   0   3   6    1.30    0.80
   0  -3   6    0.90    0.70
   0   3  -6    0.00    0.70
   0  -4   0 9999.00  186.08
   0   4   0 9939.31  185.58
   0   4   1 1284.37   24.20
   0  -4   1 1228.48   25.70
   0   4   1 1207.98   24.70
   0  -4   1 1181.88   24.10
   0   4   1 1227.38   25.70
   0   4   2 1032.90   20.10
   0   4   2 1037.50   20.40
   0   4   2 1034.20   23.20
   0  -4   2 1062.19   22.20
   0  -4   2 1076.39   23.00
   0   4   2 1115.19   22.50
   0   4   3  129.59    6.10
   0   4   3  131.69    4.70
   0  -4   3  126.29    5.90
   0  -4   3  127.89    4.60
   0   4   3  128.59    4.70
   0  -4   3  123.89    4.70
   0   4   3  124.99    6.20
   0   4   3  125.49    4.60
   0  -4   3  121.19    5.70
   0   4   3  130.39    4.80
   0  -4   3  121.49    4.60
   0   4   4   83.19    5.70
   0  -4   4   83.99    4.40
   0   4   4   84.19    4.50
   0   4   4   82.19    4.30
   0   4   4   77.19    3.70
   0  -4   4   84.49    4.30
   0   4   4   82.69    4.30
   0   4   4   76.89    4.00
   0  -4   4   84.69    5.60
   0   4   4   85.49    4.50
   0  -4   4   78.89    4.40
   0  -4   4   81.99    4.00
   0  -4   4   87.79    4.50
   0  -4   5    1.00    0.90
   0   4   5    0.30    0.60
   0   4   5    0.40    0.70
   0  -4   5   -0.40    0.90
   0   4   5   -0.40    0.80
   0  -4   5    0.70    1.30
   0  -4   5    0.10    0.70
   0   4   5    1.40    1.00
   0   4   5    2.40    1.10
   0   4   5    1.00    0.80
   0  -4   5    0.80    0.80
   0   4   5    0.90    0.90
   0  -4   6   11.40    1.40
   0   4   6   10.50    1.40
   0   4   6   12.40    1.70
   0  -4   6   11.30    1.50
   0   4  -6   10.10    1.60
   0   4   6   10.90    1.60
   0  -4   6    9.40    1.40
   0   4   6   11.20    1.50
   0  -4   6   11.00    1.60
   0   5   0    0.00    0.40
   0   5   0   -0.30    0.50
   0   5   1    9.00    0.80
   0  -5   1    9.60    1.40
   0   5   1    9.50    1.40
   0  -5   1    9.10    0.80
   0   5   1   10.20    1.10
   0   5   2    0.30    0.30
   0   5   2    1.00    0.60
   0  -5   2    1.60    1.00
   0  -5   2    0.90    0.60
   0   5   2    1.20    0.50
   0   5   2    0.50    0.70
   0   5   2    0.80    0.60
   0  -5   3   59.89    3.30
   0   5   3   65.49    4.70
   0  -5   3   60.99    4.20
   0  -5   3   69.09    4.20
   0   5   3   65.29    4.20
   0   5   3   58.99    3.20
   0   5   3   62.99    2.90
   0  -5   3   65.09    3.20
   0   5   3   63.99    3.00
   0   5   3   67.19    3.20
   0   5   3   66.19    3.30
   0   5   3   58.89    2.80
   0  -5   3   63.59    3.00
   0  -5   3   67.69    2.90
   0  -5   4    9.10    1.50
   0   5   4    5.80    1.80
   0   5   4    5.90    1.10
   0  -5   4    7.90    1.30
   0   5   4    6.60    1.60
   0   5   4    7.60    1.40
   0   5   4    6.90    1.50
   0   5   4    6.60    1.40
   0  -5   4    6.40    1.40
   0   5   4   10.30    1.70
   0  -5   4   10.70    2.10
   0  -5   4    7.60    1.60
   0  -5   5  100.49    4.40
   0   5   5   93.59    5.80
   0  -5   5   85.69    5.40
   0  -5   5  102.09    5.60
   0   5   5  100.39    5.10
   0   5   5  101.79    5.40
   0  -5   5  100.69    4.80
   0   5   5   95.79    4.10
   0  -5   5   99.19    5.00
   0   5   5   97.29    4.90
   0   5   5   95.39    5.00
   0  -5   6   54.09    2.90
   0   5   6   50.69    3.00
   0   5   6   61.49    3.40
   0  -5   6   55.59    3.50
   0   5   6   59.59    3.30
   0   5  -6   57.99    3.70
   0   5   6   53.59    2.90
   0   5   6   61.69    3.60
   0  -5   6   52.29    2.90
   0   6   0  188.38    5.70
   0   6   0  193.08    6.10
   0  -6   1   10.80    1.60
   0   6   1    8.90    0.50
   0   6  -1    9.00    1.00
   0   6   1    8.70    1.10
   0   6   1   12.70    1.80
   0   6   2  336.17    9.30
   0   6   2  326.77   10.90
   0  -6   2  320.37   10.70
   0  -6   2  341.97    8.80
   0   6   2  333.77    8.90
   0  -6   3   68.49    3.60
   0  -6   3   69.59    3.10
   0   6   3   65.99    4.10
   0  -6   3   70.29    4.70
   0  -6   3   68.19    3.90
   0   6   3   66.59    3.50
   0   6   3   67.09    5.00
   0   6   3   70.29    3.10
   0  -6   3   68.39    3.10
   0   6   3   70.19    3.20
   0   6   3   65.39    3.00
   0   6   3   65.39    3.20
   0  -6   3   67.89    3.00
   0  -6   4   54.99    3.30
   0  -6   4   56.69    4.20
   0   6   4   54.19    3.70
   0   6   4   64.39    3.60
   0   6   4   61.49    3.50
   0   6   4   56.99    3.30
   0  -6   4   66.19    3.50
   0   6   4   48.90    4.10
   0  -6   4   60.69    4.00
   0  -6   4   59.29    3.30
   0   6   5    1.30    0.80
   0   6   5    0.40    0.80
   0   6   5   -0.20    0.90
   0   6   5    0.30    0.90
   0  -6   5    0.00    0.60
   0   6   5    0.00    0.80
   0  -6   5   -0.90    0.80
   0  -6   5   -0.50    1.00
   0  -6   6   18.90    1.60
   0   6   6   24.20    2.00
   0   6   6   27.50    2.10
   0   6  -6   23.20    2.30
   0  -6   6   25.20    2.30
   0   7   0    0.20    0.50
   0   7   0    0.20    0.40
   0   7  -1    1.60    0.60
   0  -7   1    3.10    1.00
   0   7   1    1.00    0.60
   0   7  -1    1.60    0.80
   0   7   1    0.70    0.70
   0   7   2   82.29    5.20
   0  -7   2   85.09    5.20
   0  -7   2   80.59    3.50
   0   7   2   89.19    3.90
   0   7   3  117.79    4.10
   0   7   3  122.49    5.30
   0  -7   3  120.39    5.20
   0   7   3  120.59    5.10
   0   7   3  118.09    7.00
   0   7   4  171.68    6.10
   0  -7   4  180.98    6.50
   0  -7   4  201.98    7.80
   0   7   4  175.48    6.40
   0   7   4  191.98    7.50
   0   7   5  108.19    4.90
   0   7   5  109.59    5.40
   0  -7   5  115.79    5.80
   0   7   5  116.19    5.00
   0   7   6   34.50    2.00
   0  -7   6   41.60    2.70
   0   7   6   43.60    2.50
   0   7  -6   37.50    2.70
   0  -7   6   33.10    1.70
   0   8   0 1118.29   25.10
   0   8   0 1116.89   23.50
   0   8   1  970.60   20.60
   0   8  -1  953.60   21.70
   0   8   1  940.01   21.00
   0   8  -1  992.00   20.90
   0   8   1  972.00   23.60
   0   8   2  235.58    9.70
   0  -8   2  224.88    7.00
   0   8   2  217.98    7.20
   0  -8   3  231.58    7.00
   0  -8   3  237.28    8.20
   0   8   3  229.08    8.10
   0   8   3  235.38   10.60
   0  -8   4   17.00    1.80
   0  -8   4   17.40    2.30
   0   8   4   17.50    2.20
   0   8   4   17.90    1.70
   0  -8   4   16.10    1.70
   0  -8   5    0.40    1.00
   0   8   5    2.00    0.90
   0   8  -5    2.40    1.10
   0   8   5    2.30    0.70
   0   8   5    1.70    1.00
   0  -8   6    6.60    1.10
   0   8   6    7.10    1.00
   0   8  -6    6.80    1.10
   0   9   0    0.40    0.70
   0   9   0    0.50    0.60
   0   9  -1    2.90    0.80
   0   9  -1    1.00    0.80
   0  -9   1    2.10    0.70
   0   9   1    1.80    0.90
   0   9   1    3.00    1.20
   0   9  -1    3.00    0.90
   0  -9   2    1.40    0.80
   0   9  -2    1.30    0.80
   0   9   2    2.10    1.30
   0   9   2    2.20    0.90
   0   9   3   32.80    4.00
   0   9  -3   37.20    2.70
   0  -9   3   33.30    2.30
   0  -9   3   35.30    2.90
   0   9   3   35.50    3.00
   0   9   4   12.60    2.00
   0  -9   4   11.00    2.00
   0  -9   4    8.30    1.20
   0  -9   4   11.50    1.60
   0   9  -5   23.30    2.30
   0   9   5   20.90    2.00
   0   9   5   23.90    2.30
   0  -9   5   25.40    2.50
   0  10   0  172.28    7.10
   0  10   0  171.48    6.20
   0  10   1   97.09    4.70
   0 -10   1  101.39    4.10
   0  10   1  100.09    4.70
   0  10   1  102.39    5.90
   0  10  -1   98.39    4.80
   0  10  -1   98.39    4.50
   0  10   2  139.69    6.10
   0 -10   2  143.59    5.80
   0  10   2  131.29    7.60
   0  10   3   21.60    2.40
   0  10   3   22.10    3.20
   0  10  -3   20.90    2.20
   0 -10   3   26.00    2.60
   0  10  -4   28.70    2.60
   0 -10   4   26.80    2.70
   0  10   4   27.60    2.80
   0  10   4   29.50    2.80
   0 -10   4   28.50    2.30
   0  10   5    7.70    1.20
   0  10   5    7.60    1.30
   0 -10   5    8.80    1.40
   0  10  -5    6.00    1.10
   0  10   5    7.40    1.20
   0  11   0   -0.50    0.80
   0  11   0    1.00    0.90
   0  11   0    0.50    0.80
   0  11   1    2.10    0.90
   0 -11   1    3.30    0.90
   0  11  -1    3.20    1.00
   0  11  -1    1.40    0.80
   0  11   1    1.30    0.90
   0  11   1    1.40    1.00
   0 -11   2  105.19    5.00
   0  11   2   95.49    5.20
   0  11   2  102.69    6.60
   0  11   2   94.79    5.30
   0  11  -3   21.80    2.20
   0  11   3   24.00    2.60
   0 -11   3   26.00    2.60
   0  11  -4  179.68    6.40
   0  11   4  192.78    7.20
   0 -11   4  174.38    6.10
   0  11   4  185.48    7.30
   0 -11   4  189.58    7.20
   0  11   4  190.78    7.40
   0 -11   5   15.00    1.60
   0  11   5   14.30    1.40
   0  11  -5   14.00    1.30
   0  11   5   14.70    1.50
   0  11   5   13.80    1.50
   0  12   0   36.10    2.90
   0  12   0   35.60    3.20
   0  12   1  414.36   11.50
   0  12  -1  414.56   11.80
   0  12   2    8.30    1.70
   0  12   2    8.60    1.80
   0  12   2    7.90    1.90
   0 -12   2    8.50    1.50
   0  12  -2    6.90    1.50
   0  12  -3  138.39    5.70
   0  12   3  158.58    6.80
   0  12   3  147.39    6.60
   0  12   3  151.88    6.70
   0 -12   3  152.28    6.20
   0  12   4    0.50    0.80
   0 -12   4   -0.10    0.50
   0  12   4   -0.10    0.70
   0  12   4   -0.90    0.80
   0 -12   4    1.60    0.90
   0 -12   4    0.40    0.70
   0  13   0   -0.10    0.90
   0  13   0    0.10    0.90
   0  13   1    0.50    0.90
   0  13  -1    0.60    0.90
   0  13   1    1.70    1.10
   0 -13   1    1.00    0.70
   0  13   1    1.90    0.90
   0  13   2    2.20    1.00
   0  13  -2    2.20    1.20
   0  13   2    0.50    0.80
   0 -13   2    1.60    0.90
   0 -13   3   13.30    1.70
   0  13   3   15.50    2.10
   0  13   3   17.80    2.20
   0  13   3   17.20    2.10
   0 -13   3   13.30    1.80
   0  13   4    4.70    1.00
   0 -13   4    3.60    0.90
   0  13   4    4.20    0.80
   0  13   4    3.30    0.90
   0  13   4    4.10    0.90
   0  14   0   39.70    3.40
   0  14   0   35.50    2.90
   0  14   1  136.49    6.50
   0  14   1  143.99    6.20
   0  14   1  134.49    5.10
   0 -14   2    5.40    0.90
   0  14   2    5.20    1.40
   0  14   2    4.20    1.30
   0  14  -2    5.70    1.30
   0  14   2    7.00    1.30
   0  14   3   69.89    3.70
   0 -14   3   65.49    3.40
   0 -14   3   61.99    3.00
   0  14   3   72.89    3.80
   0  14   3   69.19    3.70
   0  15   0    0.80    0.90
   0  15   1    0.40    0.80
   0  15  -1    0.50    0.80
   0  15   1    1.00    0.90
   0  15  -2   68.19    3.60
   0  15   2   73.99    3.50
   0  15   2   78.49    4.00
   0  15   2   78.59    4.10
   0  15   3    1.30    0.60
   0  15   3    1.10    0.60
   0  15   3    0.80    0.50
   0 -15   3    0.70    0.50
   0  16  -1   59.69    3.30
   0  16   1   56.89    3.00
   0  16   1   56.19    3.40
   0  16  -2    5.10    0.80
   0  16  -2    5.80    0.70
   0  16   2    5.90    1.00
   0 -16   2    7.30    1.00
   0  16   2    6.50    1.00
  -1   0   6   24.50    2.50
  -1   0   6   24.20    2.50
   1   0  -6   22.20    2.00
  -1   0   6   27.70    2.70
  -1   0   6   24.80    2.70
  -1   0   6   26.80    1.90
  -1   0   6   24.70    2.40
  -1   0   5    0.90    1.30
  -1   0   5   -0.70    0.90
  -1   0   5   -1.30    0.90
  -1   0   5   -0.10    0.80
  -1   0   5    2.10    1.30
  -1   0   5    1.80    1.00
  -1   0   4  424.36   11.00
  -1   0   4  441.36   12.10
  -1   0   4  422.76   11.40
  -1   0   4  436.26   12.50
  -1   0   4  437.96   14.90
  -1   0   4  432.76   11.20
  -1   0   3    0.80    0.80
  -1   0   3    0.20    0.40
  -1   0   3    0.40    0.50
  -1   0   3    1.20    0.60
  -1   0   2 3104.29   61.09
  -1   0   2 3116.09   58.89
  -1   0   1    0.30    0.20
  -1   0   1    0.20    0.40
   1   0   1    0.20    0.40
   1   0   1    0.30    0.30
   1   0   1   -0.10    0.30
   1   0   2  197.58    5.40
   1   0   2  188.48    5.30
   1   0   2  179.68    6.40
   1   0   3    0.60    1.00
   1   0   3    0.50    0.40
   1   0   3    0.10    0.50
   1   0   4   13.00    1.20
   1   0   4   18.40    2.10
   1   0   4   15.50    1.70
   1   0   4   16.00    2.70
   1   0   4   14.20    1.90
   1   0   5    0.70    1.20
   1   0   5   -0.20    0.80
   1   0   5    0.10    1.00
  -1   0  -5    0.20    0.70
   1   0   5    0.50    0.90
   1   0   5   -0.90    0.70
   1   0   5   -0.20    1.10
   1   0   6   46.10    3.30
  -1   0  -6   40.50    2.60
   1   0   6   46.10    3.30
   1   0   6   43.60    3.40
   1   0   6   40.90    3.20
   1   0   6   46.40    3.30
  -1   1   6    2.10    1.10
  -1  -1   6   -0.40    0.90
  -1   1   6    0.40    0.80
  -1  -1   6   -0.20    0.80
  -1  -1   6    1.50    1.30
  -1   1   6    0.20    0.80
  -1  -1   6   -0.30    0.50
  -1   1   6   -0.70    0.80
  -1   1   6   -1.30    1.10
   1   1  -6    0.20    0.90
  -1  -1   6   -0.20    0.70
  -1   1   6    0.60    0.60
  -1  -1   6   -0.60    0.90
  -1   1   5  197.48    9.80
  -1   1   5  197.28    7.70
  -1   1   5  196.88    7.80
  -1  -1   5  213.48   10.20
  -1  -1   5  205.58    7.50
  -1   1   5  202.68    8.20
  -1  -1   5  196.68    7.40
  -1  -1   5  207.98    8.30
  -1  -1   5  202.78    8.00
  -1   1   5  202.48    7.60
  -1  -1   4   42.60    2.80
  -1  -1   4   40.20    4.30
  -1  -1   4   43.20    2.90
  -1   1   4   40.90    2.70
  -1  -1   4   37.90    2.50
  -1  -1   4   41.60    3.40
  -1   1   4   44.40    3.30
  -1  -1   4   45.60    3.40
  -1   1   4   42.90    3.50
  -1   1   4   44.60    4.50
  -1   1   4   38.70    2.40
  -1   1   4   41.00    2.70
  -1  -1   3   71.19    3.20
  -1   1   3   76.29    3.50
  -1  -1   3   78.19    3.40
  -1   1   3   77.89    3.40
  -1  -1   3   75.59    4.60
  -1  -1   3   76.39    3.50
  -1   1   3   82.69    4.80
  -1  -1   2  196.98    6.40
  -1   1   2  195.38    4.40
  -1   1   2  204.08    6.50
  -1  -1   2  193.08    5.40
  -1  -1   1   19.10    1.00
  -1   1   1   18.20    1.20
  -1   1   1   20.30    1.10
  -1   1   1   20.40    1.20
  -1  -1   1   19.10    1.10
  -1  -1   1   19.90    1.20
   1  -1   0   53.09    1.50
   1   1   0   56.79    1.70
  -1   1   0   54.69    1.40
   1  -1   1   86.19    2.80
   1   1   1   92.89    3.00
   1   1   1   87.19    2.90
   1   1   2   52.29    2.20
   1  -1   2   59.39    3.30
   1   1   2   51.29    2.70
   1  -1   2   50.89    2.60
   1   1   2   55.09    2.30
   1   1   2   56.79    3.20
   1   1   3  547.65   12.90
   1  -1   3  519.85   15.20
   1   1   3  540.65   15.40
   1   1   3  535.95   12.10
   1  -1   3  526.15   12.80
   1  -1   3  532.95   13.10
   1  -1   4    8.70    1.90
   1   1   4    5.90    1.20
   1  -1   4    5.50    1.20
   1  -1   4    5.60    2.10
   1  -1   4    5.70    1.50
   1   1   4    7.70    1.70
   1   1   4    9.20    2.50
   1  -1   4    5.00    1.00
   1   1   4    9.90    1.80
   1   1   4    4.90    0.80
   1  -1   5  107.29    5.70
   1   1   5   98.79    5.70
   1   1   5   95.49    6.80
   1   1   5  107.59    5.70
   1   1   5   95.79    5.20
   1   1   5  100.79    5.40
   1  -1   5  106.99    5.90
   1  -1   5   99.49    5.30
   1   1   5  102.19    5.40
   1   1   5  102.79    4.00
  -1  -1  -5  104.39    4.70
   1  -1   5  107.59    7.20
   1  -1   5   99.99    4.00
   1  -1   6   29.70    2.70
   1  -1   6   29.30    2.70
   1  -1   6   32.00    2.70
  -1   1  -6   25.90    2.20
   1   1   6   30.80    2.80
   1   1   6   32.10    2.80
   1  -1   6   28.80    2.50
   1   1   6   26.00    2.50
   1   1   6   30.60    2.70
   1  -1   6   29.00    2.70
   1   1   6   27.90    2.70
  -1  -2   6    1.20    0.90
  -1  -2   6    0.60    0.50
   1   2  -6    1.20    0.70
  -1   2   6    0.20    0.70
  -1   2   6    0.60    0.80
  -1   2   6    2.00    1.00
  -1  -2   6    1.50    0.90
  -1  -2   6    0.90    0.70
  -1   2   6    0.40    1.00
  -1   2   6    0.30    0.60
  -1  -2   6    0.60    0.70
  -1   2   6    1.30    0.90
  -1  -2   5   22.00    2.30
  -1  -2   5   24.20    2.20
  -1   2   5   23.50    2.10
  -1   2   5   23.70    2.80
  -1  -2   5   19.90    3.20
  -1   2   5   21.90    2.50
  -1  -2   5   23.90    2.60
  -1   2   5   22.70    2.60
  -1   2   5   22.90    2.50
  -1  -2   5   27.10    2.90
  -1  -2   5   22.30    2.40
  -1   2   5   22.30    3.30
  -1  -2   4   10.60    1.60
  -1   2   4   13.80    1.50
  -1   2   4   13.60    1.80
  -1  -2   4    9.10    1.40
  -1  -2   4   11.40    1.40
  -1  -2   4   10.80    2.20
  -1   2   4   12.90    1.80
  -1   2   4   12.00    2.30
  -1  -2   4   12.30    1.30
  -1  -2   4   12.60    1.70
  -1   2   4   11.40    1.50
  -1   2   4    9.70    1.40
  -1  -2   4   12.60    1.60
  -1   2   4   15.40    1.70
  -1   2   4   12.20    1.50
  -1  -2   3   87.49    3.60
  -1  -2   3   85.39    4.80
  -1   2   3   86.79    4.90
  -1  -2   3   86.19    3.80
  -1  -2   3   83.39    3.80
  -1   2   3   88.59    3.80
  -1   2   3   88.19    3.60
  -1  -2   2    0.50    0.50
  -1   2   2    0.10    0.50
  -1   2   2   -0.40    0.60
  -1  -2   2    1.00    0.70
  -1  -2   1  224.78    5.70
  -1   2   1  231.58    5.60
  -1  -2   1  222.18    5.60
  -1   2   1  227.28    5.50
  -1   2   1  223.98    5.90
   1  -2   0   11.50    0.70
   1   2   0   10.90    0.80
  -1   2   0   10.70    0.60
   1   2   1 1661.13   33.60
   1  -2   1 1721.93   33.60
   1   2   1 1747.93   33.60
   1   2   2  116.69    3.60
   1  -2   2  120.69    3.60
   1  -2   2  117.79    4.40
   1  -2   2  119.39    4.80
   1   2   2  118.49    3.40
   1   2   2  117.89    4.80
   1   2   2  115.69    4.50
   1   2   3  347.77   11.60
   1  -2   3  358.66   10.10
   1   2   3  360.26    9.40
   1  -2   3  350.96    9.30
   1   2   3  334.37   10.30
   1  -2   3  347.37   11.60
   1   2   4   33.50    2.60
   1  -2   4   27.60    3.40
   1  -2   4   27.10    2.40
   1   2   4   31.80    3.60
   1  -2   4   31.00    1.90
   1  -2   4   33.70    2.90
   1   2   4   33.00    2.90
   1   2   4   29.20    1.80
   1   2   4   31.80    2.70
   1  -2   4   30.60    2.50
   1  -2   5  432.46   13.20
   1  -2   5  409.26   12.60
  -1  -2  -5  399.16   10.60
   1  -2   5  416.56   15.20
   1   2   5  402.56   15.10
   1   2   5  407.46   12.40
   1   2   5  403.76   12.60
   1   2   5  388.26   12.50
   1   2   5  402.96   12.40
   1   2   5  414.86   13.10
   1  -2   5  393.56   10.40
   1  -2   5  417.86   12.40
   1   2   6    0.90    0.80
   1  -2   6    1.40    0.70
  -1   2  -6    1.30    0.80
   1   2   6    1.30    0.70
   1  -2   6    0.60    0.80
   1   2   6    0.60    0.80
   1  -2   6    1.50    0.80
   1   2   6    1.60    0.90
   1  -2   6    1.00    1.00
   1   2   6    0.30    0.70
   1  -2   6    0.30    0.80
  -1   3   6   16.50    2.10
  -1   3   6   18.30    2.10
  -1   3   6   17.20    2.10
  -1  -3   6   15.80    1.50
  -1   3   6   14.60    1.80
  -1  -3   6   18.10    2.10
  -1   3   6   16.80    2.10
  -1  -3   6   15.20    1.70
  -1  -3   6   12.50    1.80
  -1   3   6   16.50    1.40
   1   3  -6   15.00    2.00
  -1  -3   6   15.10    1.90
  -1   3   5  259.57   11.60
  -1   3   5  275.37   10.00
  -1  -3   5  299.07   10.20
  -1  -3   5  269.97   11.70
  -1   3   5  289.27    9.90
  -1   3   5  283.57    9.90
  -1  -3   5  298.17    9.90
  -1   3   5  289.57   10.00
  -1   3   5  289.57    9.80
  -1  -3   5  288.97    9.10
  -1  -3   5  279.57    9.70
  -1   3   5  279.17    8.60
  -1  -3   4    0.10    0.60
  -1   3   4    0.40    0.60
  -1  -3   4   -0.50    0.70
  -1  -3   4    0.30    0.80
  -1   3   4    0.00    0.60
  -1   3   4    1.00    0.60
  -1   3   4    2.00    1.00
  -1  -3   4   -1.90    0.70
  -1   3   4    0.10    1.80
  -1   3   4    0.10    1.30
  -1  -3   4    0.80    1.10
  -1   3   4    0.90    1.00
  -1  -3   4    0.30    1.40
  -1  -3   4    0.40    0.70
  -1  -3   3  117.29    4.50
  -1  -3   3  112.99    4.30
  -1   3   3  120.69    4.50
  -1   3   3  115.19    5.80
  -1  -3   3  116.09    5.00
  -1   3   3  117.59    4.30
  -1  -3   3  117.89    5.70
  -1  -3   2  101.39    4.30
  -1   3   2  100.39    4.20
  -1  -3   2  103.19    4.20
  -1   3   2  100.09    4.50
  -1  -3   1   77.49    2.60
  -1  -3   1   78.09    3.10
  -1   3   1   76.79    3.10
  -1   3   1   76.89    2.50
  -1   3   1   80.09    2.70
  -1  -3   0  132.79    2.70
  -1   3   0  130.09    2.80
  -1   3   0  127.69    3.20
  -1   3   0  134.69    3.50
   1   3   0  130.49    4.00
   1  -3   0  135.29    3.80
   1   3   1  298.07    7.50
   1   3   1  282.97    7.70
   1  -3   1  287.77    7.70
   1  -3   2   91.69    4.10
   1   3   2   91.69    4.20
   1   3   2  100.99    4.40
   1   3   2   90.49    3.10
   1   3   2   91.79    4.30
   1  -3   2   90.59    3.00
   1  -3   2  100.69    4.40
   1   3   2   87.09    2.90
   1  -3   3  537.05   14.40
   1  -3   3  533.45   13.00
   1   3   3  531.25   14.90
   1   3   3  565.44   13.10
   1   3   3  525.85   15.40
   1  -3   3  551.54   15.40
   1  -3   4   93.09    4.70
   1  -3   4   98.19    5.00
   1   3   4   89.29    6.10
   1   3   4   98.19    4.70
   1  -3   4   91.99    6.10
   1  -3   4   89.49    4.60
   1   3   4   92.29    4.90
   1   3   4   85.89    4.50
   1  -3   4   89.99    4.90
   1   3   4   91.39    3.60
   1   3   4   87.59    4.60
   1   3   5  167.18    7.20
   1   3   5  153.48    8.50
   1  -3   5  165.78    8.70
   1  -3   5  158.88    5.60
   1  -3   5  165.98    7.00
   1   3   5  170.88    7.20
   1   3   5  166.18    7.40
   1  -3   5  178.78    7.50
   1   3   5  170.28    7.20
   1  -3   5  176.98    7.40
   1   3   5  162.98    7.00
   1   3   6    1.20    0.80
   1  -3   6   -0.70    0.80
   1   3   6    0.40    0.80
   1  -3   6    0.30    0.70
   1   3   6    0.10    0.70
   1  -3   6    0.20    0.70
   1  -3   6   -0.10    0.70
   1   3   6    0.80    0.80
  -1   3  -6   -0.40    0.80
   1  -3   6   -0.20    0.70
  -1  -4   6   16.50    1.90
  -1  -4   6   20.00    1.60
  -1   4   6   23.00    2.20
  -1   4   6   18.50    2.00
  -1  -4   6   21.20    2.00
  -1   4   6   19.70    1.90
   1   4  -6   21.40    2.30
  -1   4   6   20.40    2.00
  -1  -4   6   18.50    1.70
  -1   4   6   20.80    2.20
  -1  -4   6   22.40    2.30
  -1   4   5   32.50    2.90
  -1   4   5   28.40    3.40
  -1   4   5   30.20    2.90
  -1   4   5   33.10    2.90
  -1  -4   5   35.10    3.80
  -1  -4   5   29.10    2.70
  -1  -4   5   33.70    2.60
  -1   4   5   28.80    2.40
  -1  -4   5   33.00    3.00
  -1  -4   5   36.20    3.00
  -1   4   5   33.50    2.90
  -1   4   5   29.80    2.90
  -1   4   4  320.37    9.30
  -1   4   4  328.47    9.80
  -1   4   4  336.97   10.30
  -1  -4   4  334.47   12.20
  -1  -4   4  336.07   10.00
  -1  -4   4  336.87   10.10
  -1  -4   4  323.47    9.60
  -1   4   4  336.87   10.00
  -1   4   4  326.67   12.20
  -1   4   4  344.77   10.10
  -1  -4   4  338.27   10.30
  -1   4   4  319.67   10.00
  -1   4   3   78.79    3.40
  -1  -4   3   75.69    4.50
  -1   4   3   81.69    4.80
  -1  -4   3   85.29    3.70
  -1  -4   3   79.99    4.40
  -1  -4   3   80.79    3.60
  -1   4   3   86.99    3.70
  -1   4   3   76.59    3.50
  -1  -4   3   85.19    3.60
  -1  -4   2 1565.44   32.20
  -1  -4   2 1559.04   33.00
  -1   4   2 1586.74   32.40
  -1   4   2 1514.15   33.30
  -1  -4   1 1282.77   26.20
  -1   4   1 1282.87   24.60
  -1   4   1 1285.37   26.20
  -1  -4   1 1225.98   24.50
  -1   4   1 1202.98   24.60
   1  -4   0  390.76    9.30
  -1   4   0  393.26    8.90
   1   4   0  391.06    9.40
  -1   4   0  384.46    8.40
   1  -4   1  133.49    3.90
  -1   4  -1  130.19    3.20
   1   4   1  129.89    4.80
   1   4   1  135.39    4.40
   1   4   1  140.79    4.00
   1  -4   1  134.49    4.80
   1  -4   2  111.39    3.40
   1  -4   2  113.59    4.60
   1   4   2  118.69    4.80
   1   4   2  113.79    3.40
   1   4   2  113.09    4.70
   1  -4   2  115.69    5.00
   1   4   2  108.49    5.00
   1   4   3   25.90    2.80
   1   4   3   20.80    1.80
   1  -4   3   22.60    1.90
   1  -4   3   23.50    2.50
   1   4   3   24.40    1.90
   1   4   3   25.70    2.70
   1  -4   3   23.20    1.80
   1   4   3   23.80    1.80
   1  -4   3   20.00    2.30
   1  -4   3   22.90    1.90
   1   4   3   26.50    2.00
   1   4   4    3.90    1.50
   1   4   4    4.20    1.10
   1  -4   4    1.90    1.00
   1  -4   4    5.20    1.20
   1   4   4    3.90    1.10
   1  -4   4    4.80    1.00
   1   4   4    3.80    1.00
   1  -4   4    2.80    1.00
   1  -4   4    4.00    1.20
   1  -4   4    4.80    1.20
   1   4   4    3.90    1.10
   1   4   4    3.40    1.10
   1   4   4    5.20    0.90
   1  -4   4    1.30    0.90
   1   4   5   12.90    2.40
   1   4   5   13.60    2.00
   1  -4   5   14.20    2.50
   1  -4   5   14.90    2.10
   1  -4   5   14.10    2.00
   1   4   5   15.90    2.10
   1   4   5   13.10    1.90
   1   4   5   13.40    2.10
   1   4   5   14.10    2.10
   1  -4   5   15.50    2.00
   1   4   6   59.99    3.50
   1  -4   6   61.29    3.30
   1   4   6   57.59    3.40
   1  -4   6   58.79    3.30
   1   4   6   58.99    3.60
   1  -4   6   64.19    3.80
  -1   4  -6   53.69    3.50
   1   4   6   55.59    3.20
   1  -4   6   62.39    3.80
   1  -4   6   56.59    3.20
   1  -4   6   60.59    3.10
  -1  -5   6    8.30    1.30
  -1   5   6    8.90    1.50
   1   5  -6    8.80    1.80
  -1   5   6    6.50    1.20
  -1   5   6    9.10    1.30
  -1  -5   6   10.00    1.60
  -1  -5   6    7.30    1.00
  -1   5   6    7.40    1.20
  -1   5   5   62.19    3.90
  -1   5   5   55.89    3.10
  -1   5   5   49.00    4.20
  -1  -5   5   60.39    4.40
  -1   5   5   67.99    4.10
  -1  -5   5   59.69    4.20
  -1   5   5   61.09    4.10
  -1  -5   5   58.19    3.20
  -1   5   5   57.19    3.70
  -1  -5   5   58.79    3.70
  -1   5   5   58.29    3.40
  -1  -5   5   65.79    3.80
  -1   5   4   61.99    4.70
  -1  -5   4   72.39    3.80
  -1   5   4   72.39    4.00
  -1  -5   4   74.49    5.10
  -1   5   4   69.29    3.60
  -1   5   4   74.89    4.20
  -1  -5   4   67.49    3.70
  -1  -5   4   60.69    3.00
  -1   5   4   68.89    4.00
  -1   5   4   71.89    3.90
  -1   5   4   73.19    3.90
  -1  -5   4   71.29    4.00
  -1  -5   4   68.49    4.10
  -1   5   3    2.80    0.80
  -1   5   3    3.30    0.80
  -1   5   3    5.10    0.90
  -1  -5   3    4.40    1.30
  -1  -5   3    4.90    1.10
  -1   5   3    3.30    1.10
  -1  -5   3    5.00    0.90
  -1   5   3    3.40    0.80
  -1   5   3    2.80    0.80
  -1  -5   3    2.50    1.10
  -1   5   3    3.80    0.80
  -1   5   3    4.80    1.60
  -1  -5   3    3.50    0.70
  -1   5   2  114.89    3.40
  -1   5   2  123.59    4.60
  -1  -5   2  116.29    5.30
  -1   5   2  120.99    5.60
  -1  -5   2  119.19    4.50
  -1   5   1   90.09    4.20
  -1   5   1   91.39    2.80
  -1  -5   1   96.89    2.80
  -1  -5   1   97.89    4.30
  -1   5   1   98.59    3.10
  -1   5   0    2.50    0.60
   1   5   0    2.50    0.70
  -1   5   0    2.00    0.50
   1   5   1   55.99    2.80
   1  -5   1   54.69    3.20
   1   5   1   53.59    3.20
   1   5   1   52.19    2.10
  -1   5  -1   51.49    1.90
   1  -5   1   50.69    2.00
   1   5   2   77.69    3.70
   1  -5   2   80.29    3.80
   1   5   2   82.79    4.60
   1  -5   2   74.09    4.20
   1  -5   2   72.09    2.50
   1   5   2   75.99    2.50
   1   5   2   75.89    4.00
   1   5   3  233.48    7.40
   1  -5   3  228.58    7.00
   1   5   3  244.68    7.00
   1  -5   3  248.88    8.70
   1   5   3  222.58    6.20
   1   5   3  241.38    8.80
   1   5   3  246.78    7.50
   1  -5   3  222.18    6.30
   1  -5   3  229.38    9.00
   1   5   3  240.78    7.20
   1  -5   3  232.38    6.80
   1  -5   3  231.68    7.30
   1   5   3  232.38    9.40
   1  -5   4   12.20    2.20
   1   5   4   13.00    1.80
   1  -5   4   11.00    1.70
   1  -5   4   11.00    2.20
   1   5   4   10.50    2.30
   1  -5   4   14.00    2.00
   1   5   4   10.20    1.20
   1   5   4   11.00    1.70
   1   5   4   13.00    2.00
   1  -5   4   10.40    1.50
   1   5   4   11.20    1.80
   1   5   4   11.90    1.60
   1  -5   4   13.60    2.00
   1  -5   4   11.70    1.80
   1   5   5   12.10    1.90
   1   5   5   12.60    1.80
   1  -5   5   12.30    1.70
   1  -5   5    9.90    1.40
   1   5   5   12.30    2.00
   1  -5   5   12.40    2.10
   1   5   5   11.10    1.40
   1  -5   5   11.10    1.60
   1   5   5   12.60    1.80
   1   5   5   10.20    1.60
   1  -5   5   11.80    2.00
   1  -5   6   45.90    2.60
   1  -5   6   45.20    2.60
   1   5   6   46.00    2.70
   1   5   6   57.39    3.20
   1  -5   6   42.30    2.40
  -1   5  -6   50.79    3.40
   1   5   6   50.69    3.00
   1  -5   6   51.99    3.30
   1   5   6   46.00    2.50
   1   6  -6   -0.40    0.80
  -1  -6   6    0.40    0.50
  -1  -6   6    1.20    0.70
  -1   6   6    0.20    0.50
  -1   6   6    0.40    0.60
  -1   6   5   41.50    2.90
  -1  -6   5   43.30    2.80
  -1   6   5   45.40    3.40
  -1   6   5   38.70    2.70
  -1   6   5   43.20    3.20
  -1   6   5   45.20    3.30
  -1  -6   5   44.20    3.60
  -1  -6   5   42.30    2.90
  -1   6   5   39.10    2.90
  -1  -6   4   35.50    3.30
  -1  -6   4   36.40    2.70
  -1  -6   4   35.70    2.50
  -1  -6   4   39.30    3.20
  -1   6   4   36.30    3.50
  -1   6   4   38.70    3.00
  -1   6   4   39.70    2.80
  -1   6   4   39.00    2.70
  -1   6   4   38.80    2.80
  -1   6   4   39.70    2.80
  -1  -6   4   38.60    2.70
  -1  -6   4   38.30    2.60
  -1  -6   3  108.89    4.00
  -1   6   3  103.09    6.30
  -1   6   3  109.49    5.30
  -1  -6   3  116.09    4.80
  -1   6   3  105.89    4.40
  -1   6   3  110.49    4.20
  -1   6   3  115.39    4.10
  -1  -6   3  110.69    5.10
  -1   6   3  114.79    4.60
  -1   6   3  103.19    4.00
  -1  -6   3  111.09    4.00
  -1   6   2    5.90    1.40
  -1   6   2    4.80    0.80
  -1  -6   2    4.40    0.80
  -1  -6   2    4.90    1.40
  -1   6   1   89.79    2.90
  -1   6   1   92.69    4.30
   1  -6   0   40.90    2.60
  -1   6   0   36.30    1.80
  -1   6   0   40.60    2.40
   1   6   0   40.10    2.40
   1   6   1  282.37    6.00
   1   6   1  278.27    7.80
   1   6   1  269.07    8.90
   1  -6   1  266.47    5.80
   1  -6   1  278.77    8.80
  -1   6  -1  279.97    6.60
   1  -6   2  513.15   14.70
   1   6   2  501.45   14.90
   1   6   2  510.25   13.40
   1   6   2  527.05   12.70
   1  -6   2  525.85   12.50
   1  -6   3  101.19    3.90
   1   6   3  105.39    4.00
   1  -6   3  102.69    4.50
   1   6   3  105.29    4.60
   1  -6   3  106.39    4.10
   1   6   3  107.09    4.20
   1  -6   3   99.19    3.70
   1   6   3   99.59    3.80
   1   6   3   98.69    6.30
   1  -6   3   98.99    5.80
   1   6   3  102.19    5.30
   1  -6   3  104.29    5.00
   1   6   4  157.68    6.10
   1  -6   4  156.28    5.90
   1   6   4  155.88    6.60
   1   6   4  156.48    6.00
   1  -6   4  151.88    5.70
   1  -6   4  160.48    6.70
   1   6   4  144.19    7.30
   1  -6   4  155.78    5.70
   1  -6   4  149.69    7.00
   1   6   4  155.58    5.90
   1   6   5  222.98    8.50
   1  -6   5  220.98    7.20
   1   6   5  203.58    7.00
   1  -6   5  208.18    6.60
   1  -6   5  212.88    7.20
   1   6   5  230.28    7.70
   1   6   5  208.38    7.40
   1   6   5  201.98    7.00
   1  -6   5  235.28    8.60
   1   6   6    6.30    1.10
   1  -6   6    7.20    1.30
   1  -6   6    6.70    0.90
  -1   6  -6    5.50    1.20
   1   6   6    6.30    1.00
  -1   7   6   57.49    2.90
   1   7  -6   59.19    3.40
  -1   7   6   51.09    2.60
  -1  -7   6   49.10    2.10
  -1  -7   6   52.79    3.20
  -1  -7   5  189.88    7.80
  -1   7   5  187.68    7.30
  -1   7   5  184.08    6.70
  -1   7   5  170.98    6.50
  -1  -7   4   37.90    3.20
  -1   7   4   34.70    2.90
  -1   7   4   39.50    3.10
  -1  -7   4   37.70    2.80
  -1  -7   4   35.60    2.60
  -1   7   4   30.90    2.50
  -1  -7   3   64.29    3.70
  -1   7   3   61.99    3.40
  -1   7   3   61.69    5.00
  -1   7   3   71.29    3.80
  -1   7   3   59.09    2.80
  -1   7   3   58.99    3.60
  -1   7   2   10.50    1.80
  -1   7   2   11.10    1.30
  -1  -7   2   12.30    1.40
   1   7  -1   69.99    3.80
  -1   7   1   71.69    2.70
  -1   7   1   71.39    4.10
  -1   7   0  109.19    4.40
   1   7   0  111.19    4.80
  -1   7   0  100.99    3.40
   1   7   0  105.69    4.40
  -1   7  -1  198.98    5.40
   1   7   1  192.58    7.60
   1  -7   1  193.38    7.50
   1   7   1  190.48    6.30
   1  -7   2  259.87    9.90
   1   7   2  270.67   10.20
   1   7   2  249.68    7.70
   1  -7   2  273.57    7.50
   1   7   2  270.77    8.60
   1   7   3  233.58    7.80
   1  -7   3  236.78    7.80
  -1   7  -3  222.38    6.90
   1  -7   3  233.88    9.80
   1   7   3  239.58   10.40
   1  -7   3  233.18    6.50
   1   7   4  199.38    7.90
   1  -7   4  184.08    6.30
   1   7   4  203.18    6.60
   1   7   5   93.99    4.50
   1   7   5  106.09    5.20
   1   7   5   99.59    4.50
   1  -7   5  105.39    5.40
  -1   7  -5   98.49    5.40
   1   7   6   15.70    1.30
   1   7   6   16.90    1.60
  -1   7  -6   15.90    1.70
   1  -7   6   15.20    1.60
  -1  -8   6    8.80    1.20
   1   8  -6    6.50    1.10
  -1   8   6    9.80    1.10
  -1   8   6    7.40    0.80
  -1  -8   5   70.89    4.50
  -1   8   5   63.69    3.70
  -1   8   5   63.69    3.30
  -1   8   5   68.89    4.00
  -1  -8   4  101.29    5.50
  -1   8   4  108.29    5.40
  -1  -8   4  101.89    4.70
  -1  -8   4   99.19    4.70
  -1   8   4   97.69    4.40
  -1  -8   3  151.78    6.30
  -1   8   3  145.39    8.20
  -1   8   3  146.59    6.10
  -1  -8   2  245.18    7.40
   1   8  -2  222.38    6.90
  -1   8   2  230.28    7.50
  -1   8   2  227.78    9.50
   1   8  -1 1147.89   26.00
  -1   8   1 1154.28   27.10
  -1   8   1 1131.49   24.60
   1   8  -1 1197.78   25.10
   1   8   0   90.29    4.60
  -1   8   0   89.89    4.20
   1   8   0   82.09    3.90
   1  -8   1  323.57   10.90
   1   8   1  324.57   11.00
  -1   8  -1  324.47    8.90
   1   8   1  313.27    9.10
   1   8   1  318.87    8.70
  -1   8  -1  333.67    8.90
   1  -8   2   11.70    2.20
   1   8   2   11.10    1.50
   1   8   2   14.60    1.60
   1  -8   2    9.80    1.30
   1   8   2   15.50    2.50
   1   8   3   37.70    3.00
   1  -8   3   38.40    2.90
   1  -8   3   31.60    3.60
   1   8   3   36.30    4.00
  -1   8  -3   41.00    2.80
   1   8   4    2.50    0.80
   1  -8   4    2.30    1.00
   1   8   4    3.20    1.30
   1  -8   4    2.90    0.80
   1   8   5   18.90    2.10
   1   8   5   20.30    2.00
  -1   8  -5   18.30    2.20
   1   8   5   16.60    1.60
   1  -8   5   19.00    2.30
   1   9  -5    4.90    1.40
  -1  -9   5    2.60    1.20
  -1   9   5    2.70    1.00
  -1   9   5    5.60    1.30
  -1   9   4   38.40    3.30
  -1   9   4   38.10    3.20
  -1  -9   4   41.60    3.50
  -1  -9   4   39.70    2.90
  -1  -9   4   35.40    2.60
  -1   9   3    8.80    1.60
  -1  -9   3   13.60    2.10
   1   9  -2   27.70    2.70
  -1   9   2   28.10    3.30
  -1  -9   2   27.70    2.30
  -1   9   2   25.50    2.40
   1   9  -2   28.80    2.40
  -1   9   1   61.39    4.20
   1   9  -1   60.59    3.30
  -1   9   1   56.59    3.20
   1   9  -1   55.79    3.20
  -1  -9   1   60.89    3.00
   1   9  -1   59.09    2.90
   1   9  -1   51.99    3.30
  -1   9   1   56.59    3.20
  -1   9   0   -0.10    0.60
   1   9   0    0.10    0.50
   1   9   0    1.30    0.70
  -1   9   0    0.00    0.50
   1   9   0    0.70    0.50
   1  -9   1  102.09    3.70
   1   9   1  103.59    5.90
  -1   9  -1   98.49    4.50
   1   9   1  102.79    4.30
  -1   9  -1  104.59    4.40
   1   9   1   93.89    4.40
   1   9   2   29.00    3.50
   1   9   2   30.30    2.60
   1  -9   2   36.00    2.60
   1   9   3   68.59    4.20
   1  -9   3   70.39    4.10
  -1   9  -3   66.19    3.80
   1   9   3   68.49    5.70
   1   9   4    8.80    1.70
   1  -9   4   12.80    1.90
  -1   9  -5    3.30    1.10
   1   9   5    2.30    0.90
   1   9   5    3.60    1.00
   1  -9   5    1.10    0.80
   1  10  -5   47.60    3.00
  -1  10   5   48.30    3.00
  -1  10   5   49.70    3.00
  -1  10   5   52.09    2.90
  -1 -10   5   47.70    3.20
  -1  10   4   11.40    1.90
  -1  10   4   11.40    1.90
  -1 -10   4   10.20    1.30
  -1 -10   4    9.70    1.50
  -1 -10   4   11.70    2.00
  -1  10   3  121.19    6.10
  -1 -10   3  132.79    6.10
  -1  10   2   13.50    2.50
  -1 -10   2   18.90    2.10
  -1  10   2   16.40    2.10
  -1 -10   1   87.59    4.00
   1  10  -1   84.59    4.00
   1  10  -1   95.79    4.60
  -1  10   1   94.09    5.60
  -1  10   1   93.39    4.50
  -1  10   1   91.29    4.60
  -1  10   0   24.00    2.30
   1  10   0   23.50    2.10
  -1 -10   0   24.00    1.70
  -1  10   0   29.70    2.40
  -1  10   0   25.40    2.40
   1  10   0   24.20    2.60
  -1  10  -1    2.30    0.90
  -1  10  -1    2.60    1.10
   1  10   1    0.40    0.60
   1 -10   1    2.50    0.70
   1  10   1    0.10    0.80
   1  10   2  374.96   11.50
   1 -10   2  385.06   10.80
   1  10   2  390.66   14.30
   1  10   3    0.20    0.90
  -1  10  -3    0.10    0.90
   1  10   3   -0.40    0.90
   1 -10   3    1.20    1.00
  -1  10  -4  132.49    5.80
   1 -10   4  134.09    6.00
   1  10   4  128.99    6.10
   1  10   5   52.69    3.00
   1  10   5   54.89    3.20
   1 -10   5   52.09    3.20
  -1  10  -5   50.79    3.00
   1  11  -5   45.00    2.40
  -1  11   5   56.99    3.00
  -1  11   5   51.69    2.80
  -1  11   5   56.39    2.70
  -1 -11   5   53.19    3.00
  -1 -11   4   72.59    4.30
  -1  11   4   74.29    4.20
   1  11  -4   68.59    3.70
  -1 -11   4   65.89    3.60
  -1  11   4   84.49    4.70
  -1  11   4   81.69    4.60
  -1 -11   3   15.00    2.00
   1  11  -3   13.60    1.70
  -1  11   3   17.90    2.30
  -1 -11   3   15.70    1.60
  -1  11   3   15.70    2.20
  -1  11   3   15.90    2.20
  -1  11   2   -0.60    0.90
  -1 -11   2    0.60    0.90
  -1  11   2    1.20    1.00
  -1  11   2    1.10    1.30
  -1  11   1   16.00    2.00
   1  11  -1   12.70    1.60
  -1 -11   1   12.40    1.60
  -1  11   1   13.70    1.90
  -1  11   1   13.00    2.20
   1  11  -1   13.30    1.90
  -1  11   0   80.49    4.50
   1  11   0   82.09    4.90
  -1  11   0   77.59    4.20
   1  11   0   75.89    4.10
  -1  11  -1   35.80    2.90
   1  11   1   36.80    3.00
   1  11   1   38.20    3.80
  -1  11  -1   41.40    3.30
   1  11   1   38.80    3.00
   1 -11   2  287.87    9.10
   1  11   2  287.37   12.00
   1  11   2  302.57   10.10
  -1  11  -2  303.37   10.20
   1 -11   3   23.70    2.40
  -1  11  -3   34.60    2.80
   1  11   3   28.80    3.60
   1  11   3   27.60    2.80
  -1  11  -4  180.38    6.40
   1  11   4  206.08    7.70
   1 -11   4  188.48    7.10
   1 -11   4  198.48    7.50
   1  11   4  207.18    7.60
   1 -11   5   13.40    1.40
   1  11   5   13.10    1.40
   1  11   5   14.00    1.40
   1  11   5   14.70    1.40
  -1  12   4    7.50    1.30
  -1  12   4    6.00    1.30
  -1 -12   4    7.90    1.20
  -1  12   4    7.30    1.40
  -1 -12   4    7.10    1.30
  -1  12   3   86.99    4.80
  -1  12   3   86.99    4.90
   1  12  -3   74.29    3.80
  -1  12   3   82.19    4.80
  -1 -12   3   83.49    4.60
  -1  12   2    9.90    1.70
  -1 -12   2   10.30    1.70
  -1  12   2    8.80    1.70
  -1  12   2    6.90    1.50
   1  12  -1  448.26   12.30
  -1  12   1  472.95   14.40
  -1  12   1  488.75   13.90
  -1 -12   1  461.85   12.00
  -1  12   0   -0.10    0.90
   1  12   0    0.90    0.80
  -1  12   0    0.50    1.00
   1  12   0    0.50    0.80
   1 -12   1  244.18    7.60
  -1  12  -1  282.37    9.20
   1  12   1  253.47    8.90
   1  12   1  249.78   10.40
  -1  12  -1  261.17    9.60
  -1  12  -2   12.70    2.00
   1  12   2    8.40    2.00
   1  12   2   10.60    1.80
   1 -12   2   11.50    1.50
   1  12   2   10.60    1.80
  -1  12  -3   22.40    2.20
   1 -12   3   25.80    2.30
   1  12   3   27.30    2.70
   1  12   3   22.00    2.40
   1 -12   4   21.30    2.10
   1  12   4   20.60    2.00
   1  12   4   19.00    2.00
   1  12   4   20.70    2.10
  -1  13   4    5.70    0.90
  -1  13   4    7.00    1.20
  -1  13   4    7.20    1.10
  -1  13   4    5.50    1.00
  -1 -13   4    7.30    1.20
  -1 -13   4    4.10    0.80
  -1  13   3   16.60    2.10
  -1 -13   3   17.40    1.90
  -1  13   3   13.10    2.00
  -1  13   3   14.80    1.90
  -1 -13   3   14.90    1.90
  -1  13   3   12.90    1.80
  -1  13   2    0.70    0.90
  -1  13   2    1.30    0.90
   1  13  -2   -0.20    0.90
  -1 -13   2    0.40    0.70
  -1  13   2    2.20    1.00
  -1  13   1   37.70    3.20
  -1  13   1   34.10    2.60
  -1  13   1   31.90    3.10
   1  13  -1   32.50    3.00
  -1  13   0   -0.40    1.00
   1  13   0    0.50    0.70
   1  13   0   -0.60    1.10
  -1  13   0    0.30    0.80
  -1  13  -1   94.09    5.30
   1  13   1   90.79    4.90
   1  13   1   80.19    4.90
   1  13   1   88.99    4.30
  -1  13  -2    1.00    0.90
   1  13   2    1.40    1.00
   1  13   2    1.70    1.00
   1  13   2    1.90    1.10
   1 -13   2    0.40    0.70
   1  13   3   15.30    2.00
   1  13   3   18.70    2.30
   1 -13   3   17.40    1.80
   1  13   3   21.00    2.30
   1 -13   3   16.20    1.80
   1  13   4    0.40    0.60
   1 -13   4    1.70    0.60
   1  13   4    0.70    0.60
   1  13   4    0.50    0.60
   1  13   4    0.70    0.60
  -1 -14   3   88.09    3.90
  -1  14   3   97.89    4.40
  -1 -14   3   86.09    4.20
  -1  14   3  100.39    4.60
  -1  14   3   92.29    4.40
   1  14  -2    4.10    1.10
  -1  14   2    4.80    1.40
  -1  14   2    4.50    1.30
  -1  14   2    5.10    1.10
  -1 -14   2    5.50    1.10
  -1 -14   1  123.49    4.80
  -1  14   1  131.09    6.00
  -1  14   1  118.59    4.80
   1  14  -1  118.69    5.80
  -1  14   1  123.19    6.10
   1  14   0    0.50    0.70
  -1  14   0    1.20    0.80
   1  14   0    1.80    0.90
  -1  14   0    0.60    1.10
   1  14   1   50.99    3.50
   1  14   1   52.59    3.80
   1  14   1   41.60    2.70
   1  14   2  120.89    5.30
   1  14   2  121.49    5.60
   1  14   2  123.19    5.80
  -1  14  -2  117.79    5.50
   1  14   3   17.40    1.90
   1  14   3   16.80    1.80
   1 -14   3   16.60    1.60
   1  14   3   17.80    1.80
  -1  15   3    0.40    0.50
  -1  15   3   -0.10    0.50
  -1 -15   3    0.10    0.40
  -1  15   3    0.90    0.50
  -1  15   2    0.90    0.90
  -1  15   2    1.50    0.70
   1  15  -2    1.00    0.60
  -1  15   2    0.50    0.80
  -1 -15   2    0.40    0.50
  -1  15   1    0.20    0.70
  -1  15   1    0.70    0.90
  -1  15   0   51.89    3.70
   1  15   0   56.09    3.70
   1  15   0   49.20    3.10
   1  15   1   -1.10    0.90
   1  15   1    0.30    0.60
  -1  15  -1   -0.70    0.90
   1  15   2  136.19    5.30
  -1  15  -2  119.89    5.10
   1  15   2  127.89    4.80
   1 -15   3    3.00    0.60
   1  15   3    2.10    0.70
   1  15   3    1.60    0.60
   1 -15   3    0.80    0.40
   1  15   3    1.90    0.60
  -1 -16   2    1.00    0.60
  -1  16   2    0.60    0.50
  -1  16   2    0.70    0.60
   1  16  -2    0.70    0.50
  -1  16   1  117.19    4.70
   1  16  -1  115.49    4.80
  -1  16   1  120.79    5.10
  -1  16   0   16.40    1.90
   1  16   1   68.09    3.20
   1  16   1   74.69    3.80
  -1  16  -1   71.49    3.70
   1  16   2   33.20    2.10
   1  16   2   37.00    2.30
   2   0  -6  222.58    7.40
  -2   0   6  257.67    8.80
  -2   0   6  227.78    8.50
  -2   0   6  245.68    8.80
  -2   0   6  256.37    8.60
  -2   0   6  237.88    7.40
  -2   0   6  241.68    9.00
  -2   0   5   -0.20    0.70
  -2   0   5   -0.20    1.20
  -2   0   5   -0.50    1.10
  -2   0   5   -0.70    0.80
  -2   0   5    0.40    1.10
  -2   0   5   -0.50    1.10
  -2   0   5    1.00    0.80
  -2   0   4  237.78    8.00
  -2   0   4  230.18    7.30
  -2   0   4  223.98    7.40
  -2   0   4  233.38    7.40
  -2   0   4  224.08    7.10
  -2   0   4  228.88    7.30
  -2   0   4  231.38   10.00
  -2   0   4  235.68    8.20
  -2   0   3    1.20    0.60
  -2   0   3    1.90    0.70
  -2   0   3    1.30    1.00
  -2   0   2  679.63   16.00
  -2   0   1    0.10    0.40
   2   0   0   69.59    2.00
   2   0   1    0.00    0.30
   2   0   1    0.10    0.30
   2   0   1    0.00    0.40
   2   0   2    1.60    0.50
   2   0   2    0.70    0.50
   2   0   2    1.50    0.50
   2   0   3    0.10    0.50
   2   0   3   -0.30    0.50
   2   0   3    0.00    0.90
   2   0   4    7.10    2.10
   2   0   4    8.90    1.70
   2   0   4   10.60    1.70
   2   0   4    7.40    1.30
   2   0   5    0.10    1.20
   2   0   5    0.00    0.80
   2   0   5    0.90    1.10
   2   0   5   -0.40    0.80
  -2   0  -5    0.20    0.60
   2   0   5   -0.10    0.80
   2   0   6    0.70    0.80
   2   0   6    1.20    1.00
   2   0   6    0.20    0.70
  -2   0  -6   -0.20    0.60
   2   0   6    0.20    0.60
   2   0   6    1.10    0.90
  -2   1   6   83.79    3.80
  -2  -1   6   84.09    4.80
  -2  -1   6   81.89    4.60
  -2   1   6   90.19    4.70
  -2  -1   6   93.89    4.90
  -2   1   6   84.29    4.90
  -2   1   6   89.99    4.70
  -2  -1   6   86.99    4.50
  -2   1   6   86.59    4.80
  -2  -1   6   75.99    3.70
  -2   1   6   74.89    4.50
   2   1  -6   72.29    4.00
  -2   1   5   31.10    2.90
  -2  -1   5   30.40    2.90
  -2   1   5   29.10    2.50
  -2   1   5   28.50    3.00
  -2  -1   5   28.70    2.70
  -2  -1   5   25.00    2.40
  -2   1   5   33.60    2.90
  -2  -1   5   25.20    2.40
  -2  -1   5   22.00    3.20
  -2   1   5   14.30    2.30
  -2  -1   5   35.80    2.90
  -2  -1   5   29.20    3.00
  -2   1   5   27.10    2.60
  -2   1   5   26.70    3.60
  -2  -1   4  138.09    5.30
  -2  -1   4  138.89    6.00
  -2  -1   4  139.79    5.40
  -2   1   4  139.19    5.20
  -2   1   4  141.59    5.40
  -2   1   4  130.99    5.10
  -2   1   4  136.79    5.70
  -2  -1   4  139.59    5.30
  -2  -1   4  134.59    5.70
  -2  -1   4  131.59    5.30
  -2   1   4  137.19    5.90
  -2   1   4  139.29    5.40
  -2  -1   4  134.79    7.40
  -2   1   4  139.79    7.50
  -2  -1   4  132.79    5.10
  -2   1   3   35.50    2.20
  -2  -1   3   36.40    3.20
  -2  -1   3   36.20    2.30
  -2   1   3   36.60    3.10
  -2  -1   3   35.40    2.20
  -2   1   3   35.40    2.30
  -2   1   2  252.47    7.60
  -2  -1   2  260.77    7.70
  -2  -1   2  251.77    6.40
  -2  -1   1  885.41   17.70
  -2   1   1  876.01   17.90
  -2   1   1  873.51   17.70
  -2  -1   1  864.11   17.90
   2   1   0   42.10    1.70
   2  -1   0   42.00    1.20
   2  -1   0   44.60    1.50
   2  -1   1  532.25   11.20
   2   1   1  529.85   11.30
   2  -1   2    5.20    0.80
   2   1   2    6.80    1.20
   2  -1   2    5.30    1.20
   2   1   2    5.80    0.90
   2   1   2    2.90    0.80
   2  -1   3  109.89    5.80
   2  -1   3  107.29    4.30
   2   1   3  107.39    5.80
   2   1   3  117.19    4.50
   2  -1   3  103.49    4.50
   2   1   3   99.49    4.00
   2   1   4   95.89    6.50
   2  -1   4   95.99    4.60
   2  -1   4  104.49    5.40
   2  -1   4  103.49    6.70
   2   1   4  107.59    5.20
   2   1   4   98.19    5.20
   2   1   4  101.89    4.70
   2  -1   4   96.89    5.00
   2   1   5   11.40    2.00
   2   1   5    9.90    2.30
  -2   1  -5    9.90    1.70
   2   1   5   11.10    1.90
   2   1   5    7.80    1.50
   2   1   5    9.30    1.80
  -2  -1  -5   11.50    1.50
   2  -1   5   12.30    2.20
   2  -1   5   10.30    1.70
   2  -1   5    8.40    1.80
   2  -1   5   10.50    2.50
   2  -1   6   91.49    4.50
   2   1   6   89.59    4.70
   2   1   6   92.19    5.00
   2  -1   6   97.19    4.80
   2   1   6   89.69    4.70
   2   1   6   95.19    4.70
   2  -1   6   96.59    4.80
  -2   1  -6   87.79    4.20
   2  -1   6   80.69    4.70
   2   1   6   95.29    4.80
   2  -1   6   97.59    4.90
  -2  -2   6   -0.10    0.60
  -2   2   6    0.00    1.00
  -2   2   6    0.90    0.90
  -2   2   6   -0.60    0.90
  -2  -2   6    1.30    0.80
  -2  -2   6    0.60    0.90
  -2  -2   6   -0.60    0.90
  -2  -2   6    0.60    0.90
  -2   2   6    0.30    0.80
  -2   2   6    0.50    0.50
  -2   2   6    0.30    0.70
  -2  -2   5   33.50    2.70
  -2  -2   5   29.80    2.90
  -2   2   5   31.20    3.80
  -2  -2   5   30.10    3.00
  -2   2   5   28.00    2.70
  -2  -2   5   35.40    4.00
  -2   2   5   31.20    2.60
  -2   2   5   28.40    2.80
  -2   2   5   30.60    3.10
  -2  -2   5   32.90    2.60
  -2  -2   5   31.30    2.60
  -2  -2   5   29.80    2.70
  -2   2   5   30.60    2.80
  -2  -2   4    1.40    0.90
  -2   2   4    0.60    0.60
  -2   2   4    1.40    0.70
  -2   2   4    2.40    0.70
  -2   2   4    1.30    0.80
  -2  -2   4    0.40    0.70
  -2   2   4    1.10    1.00
  -2   2   4    1.00    0.70
  -2  -2   4    0.40    0.50
  -2  -2   4    0.90    0.70
  -2  -2   4    0.80    0.70
  -2   2   4    1.10    0.70
  -2  -2   4    0.50    0.70
  -2  -2   4    0.90    0.70
  -2  -2   4    1.20    1.30
  -2   2   4    0.30    0.70
  -2   2   3   42.10    2.50
  -2  -2   3   40.70    2.50
  -2  -2   3   39.40    2.30
  -2  -2   3   40.20    3.20
  -2   2   3   39.60    2.30
  -2   2   3   43.20    3.40
  -2  -2   2    1.50    0.90
  -2  -2   2    0.70    0.60
  -2   2   2    0.80    0.70
  -2  -2   1  263.87    6.70
  -2   2   1  272.27    6.50
  -2  -2   1  275.17    6.50
  -2   2   1  280.17    7.00
  -2   2   1  261.97    6.60
   2  -2   0   82.29    2.60
   2   2   0   84.69    3.00
   2  -2   1 1600.24   31.80
   2   2   1 1595.04   31.90
   2   2   2   47.30    2.90
   2  -2   2   44.40    2.10
   2  -2   2   50.89    2.80
   2   2   2   45.40    2.70
   2   2   2   47.60    2.10
   2   2   2   47.90    2.20
   2   2   3 1108.09   23.30
   2  -2   3 1079.19   26.20
   2  -2   3 1053.79   24.30
   2   2   3 1055.09   26.20
   2   2   3 1074.69   22.30
   2  -2   3 1062.19   23.20
   2   2   3 1077.79   24.40
   2   2   4   16.60    2.00
   2  -2   4   18.90    2.20
  -2  -2  -4   16.40    1.50
   2  -2   4   16.50    2.70
   2  -2   4   14.50    1.90
   2   2   4   15.50    1.80
   2   2   4   17.90    2.00
   2  -2   4   16.40    1.90
   2  -2   4   16.20    2.00
   2   2   4   15.60    2.70
   2   2   4   17.30    2.10
   2  -2   5  141.89    6.40
   2   2   5  135.89    6.30
   2   2   5  142.59    8.30
   2   2   5  146.89    6.60
   2  -2   5  133.59    8.10
  -2  -2  -5  138.49    5.10
   2   2   5  131.49    6.40
   2   2   5  140.99    6.70
  -2   2  -5  136.59    6.30
   2   2   5  139.09    6.90
   2  -2   5  136.39    6.80
   2  -2   5  149.99    6.80
  -2   2  -6    7.20    1.30
   2   2   6    6.20    1.40
   2  -2   6    6.30    1.30
   2  -2   6    5.80    1.20
   2   2   6    7.50    1.40
   2   2   6    8.40    1.40
   2   2   6    7.30    1.40
   2  -2   6    7.50    1.40
   2  -2   6    7.30    1.30
   2  -2   6    7.80    1.20
   2   2   6    7.20    1.40
  -2  -3   6   13.00    1.80
  -2   3   6   11.50    1.70
  -2  -3   6   11.30    1.70
  -2   3   6   12.90    1.90
  -2   3   6   10.30    1.60
  -2   3   6   13.40    1.40
  -2   3   6   16.90    2.10
  -2   3   6   11.10    1.80
  -2  -3   6   10.60    1.60
  -2  -3   6   13.10    1.60
  -2  -3   6   14.40    1.60
  -2   3   5   74.89    4.00
  -2  -3   5   68.09    3.60
  -2   3   5   73.79    4.40
  -2   3   5   69.89    4.40
  -2  -3   5   69.49    3.90
  -2   3   5   75.09    4.70
  -2  -3   5   74.99    4.60
  -2   3   5   71.99    4.40
  -2  -3   5   74.89    4.50
  -2  -3   5   77.89    4.50
  -2   3   5   66.59    5.40
  -2  -3   5   66.79    5.40
  -2   3   5   69.79    4.40
  -2  -3   4   50.79    3.00
  -2   3   4   46.60    3.00
  -2   3   4   44.30    2.80
  -2  -3   4   45.10    2.50
  -2  -3   4   45.10    4.20
  -2  -3   4   45.90    2.80
  -2  -3   4   50.09    3.40
  -2   3   4   47.30    3.30
  -2   3   4   46.90    3.00
  -2   3   4   45.20    3.00
  -2   3   4   43.00    4.00
  -2  -3   4   42.60    3.00
  -2  -3   4   41.50    3.00
  -2   3   4   43.80    3.10
  -2  -3   4   46.40    3.00
  -2  -3   4   45.00    3.10
  -2  -3   3   11.70    1.40
  -2   3   3   11.90    2.10
  -2   3   3   10.60    1.20
  -2  -3   3    9.20    1.60
  -2  -3   3   10.70    1.30
  -2   3   3   11.10    1.40
  -2   3   2  327.67    9.10
  -2   3   2  319.87    9.40
  -2  -3   2  319.47    8.80
  -2  -3   2  322.07    9.00
  -2  -3   1  932.81   18.80
  -2   3   1  946.61   18.70
  -2   3   1  932.51   19.70
  -2  -3   1  895.21   18.80
  -2   3   1  934.81   18.90
  -2   3   0   38.70    1.50
  -2   3   0   33.60    1.00
  -2   3   0   37.50    1.40
   2  -3   0   38.30    1.80
   2   3   0   38.50    2.10
  -2  -3   0   38.50    1.40
   2  -3   1  987.30   21.00
   2   3   1  987.90   20.90
   2   3   2   73.39    3.80
   2   3   2   80.69    4.00
   2  -3   2   81.59    3.90
   2   3   2   79.79    2.90
   2  -3   2   76.09    2.90
   2  -3   3  101.09    4.30
   2  -3   3  112.09    5.80
   2   3   3   97.79    4.00
   2  -3   3   96.89    5.10
   2   3   3  106.59    4.30
   2   3   3  105.19    5.30
   2   3   3  105.39    4.20
   2   3   3  100.19    5.70
   2  -3   3   97.49    4.00
   2   3   4   14.80    1.90
   2  -3   4   12.10    1.70
   2   3   4   13.80    1.90
   2  -3   4   14.20    1.90
   2   3   4   15.60    2.60
   2  -3   4   14.40    1.90
   2   3   4   16.50    1.90
   2  -3   4   12.10    2.30
   2  -3   4   11.10    1.80
   2   3   4   15.20    1.90
  -2   3  -5   26.30    2.80
   2  -3   5   27.30    3.60
   2   3   5   27.60    2.90
   2   3   5   29.30    2.90
   2  -3   5   32.80    3.20
   2   3   5   33.40    3.00
   2   3   5   30.10    2.90
   2   3   5   28.60    2.90
   2   3   5   25.70    3.30
   2  -3   5   32.70    2.90
   2  -3   5   30.40    2.90
   2   3   6   46.20    3.00
   2  -3   6   52.99    3.10
  -2   3  -6   48.60    3.30
   2   3   6   50.99    3.40
   2  -3   6   52.09    3.40
   2  -3   6   50.69    3.20
   2  -3   6   46.70    3.20
   2  -3   6   48.00    2.90
   2   3   6   51.49    3.30
   2   3   6   48.80    3.30
  -2   4   6  147.29    5.90
  -2   4   6  161.68    6.30
  -2  -4   6  158.78    5.60
  -2   4   6  166.18    6.50
  -2   4   6  163.68    6.50
  -2  -4   6  170.48    6.60
  -2   4   6  166.78    5.80
  -2  -4   6  152.08    6.00
  -2  -4   6  163.68    5.40
  -2  -4   6  147.39    5.80
  -2   4   5   32.70    3.00
  -2  -4   5   36.10    2.30
  -2   4   5   37.80    4.00
  -2   4   5   37.10    3.10
  -2   4   5   35.00    3.00
  -2   4   5   40.60    2.90
  -2  -4   5   37.20    3.20
  -2   4   5   36.40    3.10
  -2  -4   5   37.00    2.60
  -2  -4   5   34.70    3.80
  -2  -4   5   37.00    3.00
  -2   4   5   34.30    3.10
  -2  -4   5   36.20    3.10
  -2  -4   4  151.18    6.20
  -2   4   4  150.08    6.00
  -2  -4   4  159.88    6.30
  -2   4   4  156.38    5.50
  -2  -4   4  158.68    7.80
  -2   4   4  150.38    7.80
  -2   4   4  159.58    6.20
  -2   4   4  163.18    6.50
  -2  -4   4  152.08    6.00
  -2  -4   4  162.88    5.10
  -2  -4   4  147.69    5.30
  -2   4   4  158.38    6.10
  -2   4   4  158.98    6.30
  -2   4   4  169.98    6.30
  -2  -4   4  160.68    5.40
  -2  -4   4  152.38    6.00
  -2   4   4  145.69    5.70
  -2   4   3  122.79    4.60
  -2  -4   3  117.09    4.40
  -2  -4   3  117.69    4.50
  -2   4   3  118.99    5.80
  -2   4   3  119.99    4.40
  -2  -4   3  131.39    5.90
  -2  -4   3  122.59    4.60
  -2   4   3  125.99    4.50
  -2  -4   2  519.65   12.70
  -2   4   2  510.35   11.20
  -2   4   2  509.15   11.00
  -2   4   2  533.75   13.80
  -2   4   2  536.15   12.90
  -2   4   1   14.60    1.00
  -2   4   1   15.00    1.10
  -2  -4   1   16.10    1.10
  -2  -4   1   15.90    1.10
  -2   4   1   15.30    1.50
  -2   4   0  102.99    3.20
   2  -4   0  100.79    3.50
  -2   4   0   99.69    2.50
  -2  -4   0  100.19    2.50
   2   4   0  104.79    3.90
   2   4   1    4.80    1.20
   2   4   1    5.90    1.10
   2  -4   1    5.60    1.10
   2   4   2    3.90    1.10
   2   4   2    4.20    1.10
   2  -4   2    4.40    1.00
   2   4   2    4.20    0.60
   2  -4   2    6.40    1.20
   2  -4   2    4.20    0.70
   2   4   2    5.50    1.20
   2   4   3   11.40    1.40
   2   4   3   12.00    1.40
   2  -4   3   12.20    1.40
   2   4   3   11.10    1.90
   2  -4   3   13.50    2.00
   2  -4   3   14.10    2.00
   2   4   3   11.50    1.30
   2  -4   3   12.20    1.30
   2   4   3   11.60    1.90
   2   4   4   22.10    2.40
   2   4   4   19.30    2.30
   2  -4   4   13.90    2.10
   2  -4   4   19.30    2.70
   2  -4   4   22.10    2.30
   2  -4   4   18.50    2.20
   2   4   4   24.00    2.40
   2   4   4   19.90    2.10
   2   4   4   15.00    2.60
   2  -4   4   19.80    2.20
   2   4   5    4.30    1.20
   2   4   5    4.50    1.20
   2   4   5    7.80    2.20
   2  -4   5    5.50    1.50
  -2   4  -5    3.90    1.20
   2   4   5    4.90    1.20
   2   4   5    4.50    1.30
   2  -4   5    5.80    1.40
   2   4   5    5.00    1.40
   2  -4   5    5.40    1.30
   2  -4   5    2.30    1.30
   2  -4   6   -0.10    0.60
   2   4   6    0.30    0.60
   2  -4   6    1.40    0.60
   2  -4   6    2.00    0.80
  -2   4  -6    1.70    0.90
   2  -4   6    0.80    0.70
   2   4   6    0.60    0.70
   2  -4   6    1.90    0.70
   2   4   6    0.00    0.70
  -2  -5   6   92.09    4.00
  -2   5   6  107.29    4.90
  -2   5   6   89.79    4.20
  -2  -5   6   94.29    4.20
  -2   5   6  105.39    4.90
  -2   5   6  108.89    4.30
  -2  -5   6  104.99    4.90
  -2   5   5    0.60    0.80
  -2  -5   5    0.30    0.70
  -2   5   5   -0.10    0.60
  -2   5   5   -0.30    0.70
  -2   5   5   -0.40    0.90
  -2   5   5    0.20    0.50
  -2   5   5   -0.30    0.70
  -2  -5   5   -0.40    0.90
  -2  -5   5    2.00    1.00
  -2  -5   5   -0.20    0.80
  -2   5   5   -0.20    1.20
  -2  -5   5   -0.30    0.60
  -2  -5   4  162.98    5.10
  -2  -5   4  162.18    6.00
  -2  -5   4  159.98    6.50
  -2  -5   4  160.88    6.20
  -2   5   4  154.38    6.20
  -2  -5   4  164.38    6.20
  -2   5   4  166.28    6.40
  -2   5   4  153.68    7.60
  -2  -5   4  152.88    5.70
  -2   5   4  158.98    6.20
  -2   5   4  148.69    5.90
  -2   5   4  151.68    6.20
  -2   5   4  162.28    6.10
  -2   5   3  125.69    4.70
  -2   5   3  118.69    4.40
  -2   5   3  129.39    4.70
  -2   5   3  126.99    4.70
  -2  -5   3  125.49    5.70
  -2  -5   3  128.39    5.00
  -2   5   3  121.69    4.60
  -2  -5   3  121.29    4.40
  -2   5   3  126.99    4.60
  -2  -5   3  120.49    4.50
  -2   5   3  125.39    5.90
  -2   5   3  121.49    4.50
  -2  -5   3  125.49    4.60
  -2   5   2   48.70    2.00
  -2   5   2   40.20    3.20
  -2  -5   2   44.30    2.60
  -2   5   2   46.10    1.80
  -2   5   2   50.69    2.80
  -2  -5   1  423.26    9.60
  -2   5   1  461.25   11.50
  -2   5   1  443.16    9.70
   2  -5   0  335.57    8.60
  -2   5   0  337.37    6.40
   2   5   0  337.57    9.10
  -2   5   0  338.47    8.10
   2  -5   1  193.98    5.20
   2   5   1  201.88    6.50
   2  -5   1  197.18    6.80
   2   5   1  202.98    7.00
   2   5   2   57.29    3.20
   2   5   2   50.19    2.10
   2  -5   2   48.90    3.50
   2   5   2   53.99    3.50
   2  -5   2   49.80    2.10
   2   5   2   53.29    3.90
   2  -5   2   55.09    3.20
   2   5   3   28.10    2.90
   2   5   3   32.30    2.40
   2   5   3   29.50    2.40
   2   5   3   35.10    2.20
   2  -5   3   31.40    2.10
   2  -5   3   39.60    3.30
   2  -5   3   33.60    3.20
   2  -5   3   31.10    2.30
   2   5   3   29.20    2.20
   2  -5   3   28.90    2.20
   2   5   3   28.40    3.10
   2  -5   3   33.10    1.80
   2   5   4  141.89    5.80
   2  -5   4  141.09    5.90
   2   5   4  132.69    5.50
   2  -5   4  147.09    7.30
   2  -5   4  145.09    5.70
   2   5   4  138.19    7.30
   2   5   4  149.49    6.20
   2   5   4  131.29    6.10
   2  -5   4  118.09    6.60
   2  -5   4  141.69    6.20
   2   5   4  133.79    6.10
   2   5   5    8.70    1.70
   2   5   5    8.20    1.70
  -2   5  -5   11.90    2.00
   2   5   5    9.40    1.60
   2  -5   5   10.20    1.50
   2  -5   5    6.90    1.40
   2  -5   5    6.50    1.70
   2   5   5    7.90    1.40
   2   5   5    8.70    1.50
   2  -5   5    9.30    1.80
   2   5   6   89.49    3.80
   2   5   6   93.79    3.60
  -2   5  -6   93.29    4.50
   2  -5   6   85.99    3.40
   2  -5   6  102.29    4.50
   2   5   6   99.39    4.30
   2  -5   6   92.09    3.60
   2   5   6   97.89    4.20
   2  -5   6   97.49    3.70
  -2   6   6    2.20    0.60
  -2  -6   6    2.30    0.70
   2   6  -6    1.90    0.90
  -2  -6   6    2.20    1.00
  -2   6   6    2.10    0.80
  -2   6   5   34.20    2.90
  -2  -6   5   30.80    2.30
  -2   6   5   27.90    2.50
  -2   6   5   28.80    2.30
  -2   6   5   32.30    2.80
  -2  -6   5   29.70    2.40
  -2  -6   5   30.30    2.70
  -2   6   5   27.70    2.30
  -2  -6   5   33.70    3.10
  -2   6   5   30.30    2.70
  -2  -6   4    0.20    0.60
  -2   6   4    3.10    0.90
  -2  -6   4    1.00    0.70
  -2   6   4    1.80    0.80
  -2  -6   4    2.40    1.00
  -2  -6   4    1.40    0.80
  -2   6   4    2.30    0.90
  -2   6   4   -0.70    0.90
  -2   6   4    2.90    1.10
  -2  -6   4    1.80    1.10
  -2   6   4    1.50    0.70
  -2  -6   4    2.10    0.90
  -2   6   3   14.70    1.50
  -2   6   3   16.80    1.60
  -2  -6   3   18.50    1.80
  -2   6   3   18.80    2.20
  -2   6   3   16.50    1.70
  -2  -6   3   19.10    2.00
  -2  -6   3   18.50    1.60
  -2  -6   3   18.20    2.00
  -2  -6   3   19.30    1.50
  -2   6   3   20.60    1.70
  -2   6   3   20.60    1.60
  -2  -6   2    8.40    1.30
  -2   6   2    8.80    1.30
  -2   6   1   62.69    2.10
  -2   6   1   73.09    3.80
   2  -6   0  394.16   10.00
   2   6   0  381.86   10.10
  -2   6   0  395.86    9.30
   2   6   1  820.52   19.80
   2  -6   1  805.72   16.30
   2   6   1  828.02   16.60
   2   6   1  809.22   18.80
   2  -6   1  833.22   19.60
  -2   6  -1  808.32   16.00
   2  -6   2  250.97    9.20
   2   6   2  236.68    9.40
   2   6   2  265.17    7.90
   2   6   2  248.18    8.50
   2  -6   2  261.27    7.60
   2  -6   3  437.26   11.20
   2   6   3  429.16   10.60
   2  -6   3  433.76   14.30
   2   6   3  454.15   13.40
   2  -6   3  466.35   11.10
   2   6   3  433.36   14.90
   2   6   3  442.46   12.10
   2  -6   3  425.96   11.70
   2   6   3  468.55   11.20
   2  -6   3  454.55   12.90
   2   6   3  462.75   11.50
   2  -6   4  110.19    5.50
   2  -6   4  101.59    5.70
   2   6   4  109.39    5.50
   2  -6   4   99.59    6.10
   2  -6   4  109.09    4.70
   2  -6   4  110.39    4.80
   2   6   4  107.79    4.70
   2  -6   4  111.49    5.40
   2   6   4  105.39    4.70
   2   6   4  113.39    5.10
   2   6   4  101.49    6.00
   2   6   5   83.39    4.20
   2  -6   5   87.29    4.00
   2  -6   5   87.19    3.90
   2   6   5   83.89    4.00
   2  -6   5   87.89    5.00
   2  -6   5   89.29    4.20
  -2   6  -5   82.79    5.00
   2   6   5   79.29    4.00
   2   6   5   85.39    4.30
   2  -6   6   37.20    2.60
   2  -6   6   37.10    2.50
  -2   6  -6   39.20    2.70
   2   6   6   36.50    2.20
   2   6   6   42.30    2.60
   2   7  -6    8.00    1.40
  -2   7   6    7.40    1.00
  -2  -7   6    7.50    1.00
  -2  -7   6    6.90    1.20
  -2   7   6    6.90    1.00
  -2   7   5   53.59    3.70
  -2   7   5   57.99    3.50
  -2   7   5   51.49    3.30
  -2   7   5   58.49    3.70
  -2  -7   5   62.99    4.30
  -2  -7   5   53.59    3.50
  -2   7   4    2.00    1.00
  -2   7   4    0.80    0.70
  -2   7   4    1.60    0.80
  -2  -7   4    0.50    0.70
  -2  -7   4    2.20    1.00
  -2  -7   4    1.20    0.90
  -2   7   4    0.20    0.70
  -2  -7   3   51.89    3.30
  -2   7   3   52.59    3.20
  -2   7   3   44.50    3.10
  -2   7   3   50.19    3.00
  -2   7   3   47.60    2.60
  -2   7   2  103.79    4.20
  -2  -7   2  105.09    4.20
  -2   7   2  105.79    5.80
  -2  -7   2  104.19    4.00
   2   7  -1  277.47    9.10
  -2   7   1  308.97    9.50
  -2   7   0  262.97    7.60
   2  -7   0  264.87    8.40
   2   7   0  262.47    8.20
   2   7   1  449.26   13.50
   2  -7   1  465.85   13.40
   2   7   1  480.35   12.60
   2   7   2  232.88    8.20
  -2   7  -2  230.58    7.00
   2   7   2  221.88    9.30
   2  -7   2  226.28    6.60
   2  -7   2  229.38    9.20
   2  -7   3   30.70    3.60
  -2   7  -3   34.30    2.50
   2  -7   3   31.50    2.60
   2  -7   4    5.50    1.50
   2  -7   4    3.40    1.20
   2   7   4    2.10    0.80
   2   7   4    2.10    0.80
   2   7   5   19.10    1.80
   2  -7   5   19.90    2.30
   2   7   5   16.50    1.80
   2   7   5   18.90    2.20
  -2   7  -5   18.90    2.30
   2  -7   6   21.80    1.80
   2   7   6   18.90    1.20
   2  -7   6   21.50    1.80
   2   7   6   24.20    1.80
  -2   7  -6   23.90    2.00
   2   8  -6   39.20    2.60
  -2  -8   6   36.30    2.40
  -2   8   6   40.10    2.10
  -2   8   6   34.90    1.80
  -2  -8   6   36.10    1.80
  -2   8   5   74.89    4.00
  -2  -8   5   78.89    4.80
  -2  -8   5   74.59    3.90
  -2   8   5   75.19    4.20
  -2   8   5   75.09    3.80
  -2  -8   4   39.20    3.40
  -2   8   4   44.10    3.40
  -2  -8   4   42.20    3.10
  -2  -8   4   40.60    3.10
  -2   8   4   41.40    3.20
  -2   8   4   38.10    2.70
  -2  -8   3  197.58    7.40
  -2   8   3  181.48    5.70
  -2   8   3  191.28    7.10
  -2   8   2  156.88    5.90
  -2  -8   2  160.58    5.80
   2   8  -2  155.38    5.20
  -2   8   2  165.48    7.80
  -2  -8   2  176.08    5.70
  -2   8   1   35.50    3.10
  -2   8   1   34.10    2.30
  -2   8   1   37.80    2.40
   2   8  -1   34.70    2.90
   2   8   0   30.00    2.70
   2   8   0   30.30    2.50
  -2   8   0   30.70    2.30
  -2   8  -1    8.90    1.30
   2   8   1    9.00    1.50
   2  -8   1   10.50    1.80
   2   8   1    8.20    1.20
  -2   8  -1    8.70    1.20
   2   8   1   11.10    2.00
   2   8   2    2.20    0.90
   2   8   2    3.20    1.10
  -2   8  -2    1.10    1.00
   2  -8   2    3.50    1.70
   2  -8   2    3.60    1.10
   2   8   2    1.90    1.30
   2  -8   3   37.80    3.90
   2   8   3   38.50    3.00
  -2   8  -3   39.60    2.90
   2   8   3   36.30    4.00
   2  -8   3   38.20    2.90
   2   8   4   68.79    4.30
   2  -8   4   69.29    4.40
   2  -8   4   67.99    4.20
   2   8   5    2.00    1.10
   2   8   5    2.70    0.80
   2   8   5    2.30    0.60
  -2   8  -5    1.50    0.80
  -2   9   5   15.40    1.50
  -2   9   5   20.10    1.80
  -2   9   5   18.40    1.90
  -2  -9   5   16.90    2.10
  -2   9   5   20.10    2.10
  -2  -9   4   86.99    5.20
  -2   9   4   80.69    3.70
  -2   9   4   91.19    5.00
  -2   9   4   85.99    4.80
  -2  -9   4   82.69    4.30
  -2  -9   4   80.99    4.50
  -2  -9   3  138.59    6.30
  -2   9   3  132.99    6.10
   2   9  -2    3.70    1.00
  -2   9   2    5.60    1.20
  -2  -9   2    5.80    1.10
  -2   9   2    6.90    1.70
   2   9  -2    5.60    1.50
  -2  -9   2    6.50    1.20
   2   9  -1  265.57    8.00
   2   9  -1  265.77    8.60
  -2  -9   1  267.57    6.90
  -2   9   1  258.27    8.20
  -2  -9   1  269.17    7.80
  -2   9   1  288.87   10.00
  -2   9   1  269.37    8.20
   2   9  -1  253.87    9.00
   2   9   0  171.08    5.60
  -2   9   0  178.28    6.30
   2   9   0  181.18    6.70
  -2   9   0  182.18    6.20
   2   9   0  167.18    5.90
  -2   9   0  182.68    6.50
   2   9   1  142.09    7.20
  -2   9  -1  135.09    5.50
   2   9   1  144.99    5.50
   2   9   1  135.69    5.70
   2  -9   1  148.69    7.20
  -2   9  -1  145.09    5.50
   2   9   2   28.60    2.50
   2   9   2   26.50    2.50
   2  -9   2   32.10    2.40
   2   9   2   27.00    3.50
   2  -9   2   30.40    3.60
  -2   9  -2   30.30    2.60
   2   9   3   -0.10    1.20
   2   9   3    0.60    0.90
  -2   9  -3   -0.90    0.90
   2  -9   3    0.20    0.80
   2  -9   4   64.19    4.10
  -2   9  -4   56.69    3.90
   2  -9   4   70.29    4.40
   2   9   4   61.39    4.10
   2   9   5   65.29    3.80
  -2   9  -5   65.99    3.80
   2   9   5   67.09    3.50
   2  -9   5   77.49    4.10
  -2 -10   5   32.60    2.70
  -2  10   5   33.90    2.50
  -2  10   5   33.70    2.20
   2  10  -5   28.80    2.40
  -2  10   5   30.20    2.30
  -2 -10   4    0.40    0.60
  -2  10   4   -0.30    0.80
  -2  10   4    0.10    0.80
  -2 -10   4    0.70    0.90
  -2 -10   4    0.50    0.90
  -2  10   4    1.10    1.00
  -2 -10   3   25.60    2.70
  -2  10   3   24.20    2.70
   2  10  -3   22.20    2.70
  -2  10   3   20.10    2.40
   2  10  -2   10.70    1.70
  -2  10   2    8.10    1.70
  -2  10   2    7.10    2.00
  -2  10   2    6.40    1.50
   2  10  -2    9.60    1.80
  -2 -10   2    9.70    1.60
  -2 -10   1    6.40    1.00
  -2 -10   1    5.30    1.10
   2  10  -1    5.10    1.10
  -2  10   1    5.30    1.20
   2  10  -1    6.10    1.20
   2  10  -1    7.40    1.30
  -2  10   1    5.00    1.10
   2  10  -1    5.80    1.10
  -2  10   1    6.90    1.60
  -2 -10   0  361.66    9.30
  -2  10   0  361.36   10.40
  -2  10   0  370.06   10.70
   2  10   0  334.17    9.80
   2  10   0  376.26   12.10
   2  10   0  351.36   10.30
  -2  10   0  356.76   10.50
  -2  10  -1  169.58    6.50
  -2  10  -1  168.18    6.70
   2  10   1  161.48    6.30
   2  10   1  165.08    8.20
  -2  10  -2  275.27    9.20
   2  10   2  264.27   11.60
   2 -10   2  267.97    8.30
   2  10   2  262.97    9.00
   2 -10   3   76.69    4.30
  -2  10  -3   78.69    4.20
  -2  10  -3   74.79    4.40
   2  10   3   74.19    5.90
   2  10   3   73.99    4.60
  -2  10  -4  141.99    6.10
   2 -10   4  158.48    6.60
  -2  10  -4  140.99    5.40
   2  10   4  151.28    6.50
   2 -10   5   31.50    2.30
  -2  10  -5   27.60    2.10
   2  10   5   27.70    2.10
   2  10   5   31.10    2.30
  -2  11   5   11.50    1.30
  -2  11   5    9.70    1.10
  -2 -11   5   10.60    1.40
   2  11  -5   10.50    1.10
  -2  11   5   10.60    1.30
  -2  11   4    6.90    1.40
  -2 -11   4    4.50    0.90
  -2 -11   4    5.90    1.40
  -2  11   4    5.90    1.30
  -2  11   4    4.60    1.30
  -2 -11   4    4.10    1.00
  -2  11   3   25.10    2.70
  -2  11   3   25.70    2.70
  -2 -11   3   26.80    2.80
  -2  11   3   25.90    2.70
  -2  11   2   10.20    1.80
  -2 -11   2   12.80    1.80
  -2  11   2    8.30    1.80
  -2  11   2   12.20    2.00
   2  11  -1   28.00    2.20
  -2 -11   1   29.10    2.40
  -2  11   1   26.40    2.30
  -2  11   1   28.00    3.10
  -2  11   1   29.70    2.70
   2  11  -1   30.30    2.70
  -2 -11   0  231.98    6.90
   2  11   0  218.48    7.50
  -2  11   0  222.38    8.30
  -2  11   0  226.88    8.10
   2  11   0  216.88    8.90
   2  11   1   67.99    5.10
   2  11   1   65.09    3.80
  -2  11  -1   67.79    4.30
   2  11   1   60.39    3.80
  -2  11  -1   53.79    3.70
   2  11   2  189.98    9.40
  -2  11  -2  203.48    8.00
   2  11   2  211.68    7.90
   2 -11   3    0.10    1.00
  -2  11  -3    1.40    1.10
   2  11   3    1.90    1.10
   2  11   3   -0.80    1.00
  -2  11  -4    9.70    1.40
   2  11   4    7.80    1.50
   2 -11   4    9.20    1.50
   2  11   5   10.40    1.20
   2  11   5    9.80    1.10
   2 -11   5    8.70    1.10
   2  11   5   11.80    1.20
  -2  12   4    4.20    1.10
  -2 -12   4    4.60    1.00
  -2  12   4    5.00    1.20
  -2  12   4    4.70    1.10
  -2  12   4    4.50    0.90
  -2 -12   4    5.30    1.20
  -2 -12   3  100.09    5.20
  -2 -12   3   96.29    4.10
  -2  12   3   99.09    5.30
  -2  12   3  100.09    5.40
  -2  12   3  103.29    5.30
  -2  12   2   16.40    2.20
  -2  12   2   11.80    1.90
  -2  12   2   16.10    2.10
  -2  12   1   71.99    4.00
  -2 -12   1   78.09    4.00
   2  12  -1   76.29    4.50
  -2  12   1   73.99    4.60
   2  12  -1   63.99    3.60
  -2  12   1   74.39    4.60
  -2 -12   0    3.70    0.90
   2  12   0    3.60    1.20
   2  12   0    4.10    1.20
   2  12   0    3.70    1.10
  -2  12   0    2.00    1.10
  -2  12   0    3.30    1.30
   2  12   1    5.50    1.30
   2  12   1    5.30    1.50
   2  12   1    5.10    1.40
  -2  12  -1    5.30    1.50
   2  12   2   10.00    2.30
   2  12   2   13.80    2.00
   2 -12   2   13.30    1.60
  -2  12  -2   12.00    2.10
   2  12   2   11.50    2.10
   2  12   3   25.90    2.60
   2 -12   3   24.90    2.20
   2  12   3   23.40    2.50
   2  12   4   97.09    4.60
   2  12   4   94.99    4.40
   2  12   4  100.89    4.70
   2 -12   4   93.49    4.30
  -2 -13   4   19.40    1.80
  -2  13   4   21.00    1.80
  -2  13   4   19.70    1.90
  -2 -13   4   16.90    1.50
  -2 -13   3  117.39    5.30
  -2  13   3  106.99    5.10
  -2  13   3  121.69    5.60
  -2  13   3  117.49    5.50
  -2 -13   3  108.89    5.30
  -2  13   2    0.10    0.90
  -2  13   2    1.00    1.10
  -2  13   2    1.40    1.00
   2  13  -2    1.00    0.80
  -2 -13   2    0.60    0.80
  -2  13   1  157.28    7.00
  -2  13   1  156.38    6.00
  -2  13   1  158.38    7.20
   2  13  -1  148.89    6.60
  -2 -13   1  146.39    5.70
   2  13   0   24.20    2.30
   2  13   0   24.50    2.60
  -2  13   0   24.10    2.70
  -2  13   0   20.30    2.40
   2  13   1   81.29    4.50
   2  13   1   79.39    5.00
  -2  13  -2    2.40    1.00
   2  13   2    3.70    1.20
   2  13   2    1.10    1.00
   2 -13   2    0.70    0.60
   2 -13   3    5.20    1.00
   2  13   3    6.10    1.30
   2  13   3    4.20    1.10
   2 -13   3    4.90    1.00
   2  13   3    5.00    1.20
   2  13   4    3.50    0.90
   2  13   4    4.30    0.90
   2  13   4    3.80    0.90
   2 -13   4    3.00    0.70
  -2  14   3   41.80    2.70
  -2  14   3   43.70    2.90
  -2 -14   3   40.50    2.80
  -2  14   3   44.60    3.00
  -2 -14   3   41.70    2.70
  -2 -14   2    2.50    0.90
   2  14  -2    2.40    1.00
  -2  14   2    2.40    1.10
  -2  14   2    3.40    1.20
  -2  14   2    2.30    0.90
  -2  14   1    3.20    1.20
   2  14  -1    2.10    1.00
  -2  14   1    1.80    0.90
  -2  14   1    1.10    1.10
  -2  14   0  176.68    7.70
   2  14   0  177.18    7.30
   2  14   0  178.48    6.60
  -2  14   0  173.28    7.20
   2  14   1    6.30    1.50
  -2  14  -1    5.90    1.50
   2  14   1    7.30    1.40
   2  14   1    7.20    1.10
   2  14   2  127.09    5.60
  -2  14  -2  113.59    5.60
   2  14   2  130.99    5.40
   2  14   3    2.20    0.90
   2 -14   3    1.20    0.60
   2 -14   3    0.80    0.60
   2  14   3    0.40    0.60
   2  14   3    1.30    0.90
  -2  15   3    1.60    0.70
  -2 -15   3    1.40    0.60
  -2  15   3    1.30    0.60
  -2 -15   3    1.80    0.60
  -2  15   2    1.50    0.90
  -2  15   2    3.80    1.20
  -2  15   2    0.80    0.80
  -2 -15   2    3.40    0.80
   2  15  -2    0.90    0.60
  -2 -15   1    0.20    0.50
  -2  15   1   -0.40    0.70
  -2  15   1    1.40    0.90
   2  15   0   76.09    4.30
  -2  15   0   79.49    4.60
   2  15   0   70.29    3.50
   2  15   1    0.90    1.00
  -2  15  -1    1.50    0.80
   2  15   1    1.20    0.70
   2  15   2   79.19    3.80
   2  15   2   81.29    3.50
  -2  15  -2   71.59    3.50
   2  15   2   82.19    4.10
  -2  15  -2   80.09    4.00
  -2  16   2    0.60    0.60
  -2 -16   2    0.60    0.60
  -2  16   2   -0.10    0.60
   2  16  -1   22.50    2.00
  -2  16   1   26.10    2.20
  -2  16   0   25.20    2.30
   2  16   0   27.00    2.20
  -2  16  -1    0.40    0.70
   2  16   1    0.40    0.60
   2  16   1    0.50    0.50
  -3   0   6  127.19    5.70
  -3   0   6  117.79    6.00
  -3   0   6  117.79    5.00
  -3   0   6  116.39    5.70
  -3   0   6  121.99    5.70
  -3   0   5    0.50    0.90
  -3   0   5   -0.40    1.00
  -3   0   5    0.00    0.90
  -3   0   5   -0.80    1.00
  -3   0   5    1.30    1.30
  -3   0   5    0.10    0.70
  -3   0   5    0.40    1.00
  -3   0   4  271.07    7.40
  -3   0   4  290.37    9.10
  -3   0   4  294.37   11.50
  -3   0   4  269.37    8.60
  -3   0   4  275.17    8.30
  -3   0   4  300.07    9.00
  -3   0   4  291.77    8.60
  -3   0   4  276.27    8.10
  -3   0   4  291.47    9.40
  -3   0   4  283.87    8.40
  -3   0   3    1.20    0.70
  -3   0   3    0.70    0.50
  -3   0   3    0.50    0.80
  -3   0   2    6.00    1.30
  -3   0   2    6.10    0.90
  -3   0   2    6.40    0.80
  -3   0   2    5.60    1.30
  -3   0   1   -0.30    0.50
   3   0   0    0.70    0.40
   3   0   1    0.30    0.50
   3   0   2    1.80    0.60
   3   0   2    3.50    0.80
   3   0   2    1.80    0.60
   3   0   3   -0.10    0.50
   3   0   3    0.00    0.50
   3   0   3    1.40    1.10
   3   0   4    3.70    1.50
  -3   0  -4   -0.10    0.60
   3   0   4    1.50    0.70
   3   0   4    3.30    1.80
   3   0   5    0.00    0.80
   3   0   5    0.60    1.30
   3   0   5    0.80    0.70
  -3   0  -5   -0.20    0.60
   3   0   5    0.30    1.40
   3   0   5    1.30    0.90
   3   0   6    7.40    1.40
  -3   0  -6    8.20    1.20
   3   0   6    8.10    1.30
   3   0   6    6.20    1.20
   3   0   6    6.70    1.40
   3   0   6    8.10    1.40
  -3   1   6  103.19    5.00
  -3   1   6   94.49    5.00
  -3   1   6   94.59    4.30
  -3  -1   6   92.39    4.40
  -3  -1   6   93.49    5.00
  -3   1   6   82.29    4.90
  -3  -1   6   96.59    4.70
  -3   1   6   94.09    5.00
  -3  -1   6   94.89    5.20
  -3   1   6   97.09    5.00
  -3  -1   6   97.79    5.00
  -3  -1   5    2.00    1.00
  -3   1   5    2.10    1.10
  -3   1   5    3.00    1.10
  -3  -1   5    2.50    1.20
  -3   1   5    2.00    1.30
  -3  -1   5    0.50    0.70
  -3   1   5    0.70    1.00
  -3  -1   5    3.00    1.50
  -3   1   5    3.10    1.10
  -3   1   5    0.70    0.70
  -3  -1   5    1.20    0.80
  -3   1   5    1.20    1.00
  -3  -1   5    1.20    0.90
  -3  -1   5    3.30    1.00
  -3   1   4  481.95   12.40
  -3   1   4  488.35   12.60
  -3   1   4  507.15   13.30
  -3  -1   4  492.45   12.40
  -3   1   4  507.45   13.00
  -3  -1   4  490.55   13.20
  -3  -1   4  463.35   12.50
  -3  -1   4  486.65   15.90
  -3   1   4  522.45   13.80
  -3   1   4  471.65   15.70
  -3   1   4  491.55   12.60
  -3   1   4  466.45   11.30
  -3   1   4  455.45   11.80
  -3   1   4  500.05   12.70
  -3  -1   4  493.05   13.50
  -3  -1   4  463.55   12.20
  -3  -1   4  477.85   12.60
  -3  -1   4  498.45   13.00
  -3  -1   4  489.25   12.30
  -3   1   3   62.79    3.20
  -3  -1   3   60.69    3.00
  -3   1   3   65.29    4.20
  -3  -1   3   54.79    3.90
  -3  -1   3   57.69    3.10
  -3   1   3   62.59    3.00
  -3  -1   2  456.35   11.50
  -3  -1   2  451.05   11.70
  -3   1   2  455.95   11.80
  -3  -1   2  457.35   10.10
  -3   1   2  457.85   10.20
  -3   1   2  460.95   11.50
  -3  -1   2  438.96   10.20
  -3   1   2  465.25   10.10
  -3  -1   1   53.19    2.30
  -3   1   1   58.59    2.50
  -3  -1   1   59.09    2.60
   3   1   0    2.10    0.60
   3  -1   0    2.50    0.40
   3  -1   1    3.50    0.70
   3   1   1    2.70    0.70
   3  -1   1    3.10    0.60
   3  -1   2   19.30    1.70
   3  -1   2   19.70    1.40
   3   1   2   19.50    1.40
   3   1   2   20.70    1.60
   3   1   2   21.30    1.60
   3   1   2   18.50    1.90
   3  -1   3    0.30    0.70
   3   1   3    0.10    0.60
   3  -1   3    2.70    1.00
   3   1   3    2.80    1.10
   3   1   3    4.30    1.80
   3  -1   3    6.00    1.80
   3   1   3    3.90    1.10
   3  -1   4  190.78    7.20
  -3  -1  -4  203.38    6.80
   3  -1   4  226.38   10.50
   3   1   4  189.08    7.10
   3   1   4  194.98    7.00
   3   1   4  186.78    9.60
   3  -1   4  201.78    7.30
   3  -1   4  194.28    7.60
   3   1   4  191.88    7.00
   3   1   4  205.28    7.70
   3  -1   5   32.80    3.30
   3  -1   5   34.40    3.00
   3  -1   5   31.80    3.00
   3   1   5   31.20    2.90
  -3  -1  -5   29.20    2.40
  -3   1  -5   31.20    2.80
   3  -1   5   33.50    2.80
   3   1   5   33.20    3.40
   3   1   5   29.90    3.00
   3  -1   5   34.10    3.20
   3   1   5   32.60    3.00
   3  -1   5   33.20    4.00
   3   1   5   32.50    3.90
  -3   1  -6  142.49    5.50
   3  -1   6  160.18    6.30
   3  -1   6  150.78    6.40
   3   1   6  153.18    6.10
   3   1   6  160.18    6.30
   3  -1   6  149.49    5.70
   3   1   6  147.19    6.10
   3  -1   6  154.08    6.10
   3   1   6  151.98    5.90
   3   1   6  148.59    6.40
   3  -1   6  144.09    6.00
  -3   2   6    0.40    0.70
  -3  -2   6    0.30    0.80
  -3   2   6   -0.10    0.80
  -3  -2   6   -0.10    0.60
  -3   2   6    0.00    0.80
  -3   2   6    0.10    0.80
  -3   2   6   -0.50    0.70
  -3  -2   6   -0.50    0.80
  -3  -2   6   -0.10    0.80
  -3  -2   6    0.00    0.60
  -3   2   6    0.20    0.60
  -3   2   5    2.20    1.10
  -3   2   5    2.30    1.10
  -3   2   5    3.20    1.10
  -3   2   5    0.90    1.30
  -3  -2   5    0.50    0.70
  -3  -2   5    2.70    1.10
  -3   2   5    2.10    1.10
  -3   2   5    1.50    1.20
  -3  -2   5    1.90    1.10
  -3  -2   5    1.90    1.00
  -3  -2   5    0.60    0.90
  -3  -2   5    2.30    1.20
  -3  -2   5    2.40    1.20
  -3   2   5    0.70    1.00
  -3  -2   4    7.70    1.40
  -3   2   4   12.60    1.70
  -3   2   4   13.40    1.40
  -3   2   4   12.30    1.20
  -3  -2   4   11.60    1.40
  -3  -2   4    9.90    1.40
  -3  -2   4   11.00    1.50
  -3   2   4   12.50    1.60
  -3  -2   4    9.80    1.90
  -3  -2   4   11.30    1.40
  -3  -2   4    9.90    1.50
  -3   2   4   10.60    1.50
  -3   2   4    8.50    2.00
  -3  -2   4   10.10    1.50
  -3   2   4   11.90    1.50
  -3   2   4   12.40    1.60
  -3   2   4   13.00    1.70
  -3  -2   4   12.20    1.60
  -3   2   4   10.60    1.40
  -3  -2   3  265.17    7.80
  -3   2   3  270.77    7.60
  -3   2   3  270.07    9.60
  -3  -2   3  263.47    7.50
  -3  -2   3  269.37    9.50
  -3   2   3  275.57    7.90
  -3   2   2   61.19    2.30
  -3   2   2   58.79    3.10
  -3  -2   2   58.09    3.20
  -3  -2   2   57.59    3.20
  -3   2   2   57.79    2.40
  -3   2   2   62.49    3.30
  -3  -2   2   59.69    2.40
  -3  -2   2   58.39    2.30
   3  -2  -1 1896.21   36.60
  -3  -2   1 2030.60   38.00
  -3   2   1 1993.10   38.20
  -3   2   1 1995.70   37.90
  -3  -2   1 1951.40   38.20
   3  -2   0   49.30    1.30
   3  -2   0   50.19    2.10
   3   2   0   54.79    2.50
   3   2   1 1701.03   34.10
   3  -2   1 1669.53   33.80
   3  -2   2   71.59    2.90
   3   2   2   70.19    3.10
   3   2   2   73.59    3.90
   3   2   2   71.49    2.80
   3   2   2   70.49    3.50
   3  -2   2   75.09    3.70
   3  -2   3  834.62   19.10
   3   2   3  841.02   22.10
   3   2   3  859.91   19.20
   3   2   3  839.22   18.70
   3  -2   3  846.32   18.70
   3   2   3  835.62   18.50
   3   2   3  843.82   20.00
   3  -2   3  831.02   20.30
   3  -2   3  837.02   22.00
   3   2   4    4.30    1.20
   3   2   4    4.70    1.10
   3   2   4    3.00    0.90
   3  -2   4    4.50    1.10
   3  -2   4    3.90    1.20
   3  -2   4    6.80    2.00
   3  -2   4    4.20    1.20
   3   2   4    4.80    1.60
  -3  -2  -4    6.00    1.00
   3   2   5  100.79    5.40
   3   2   5   93.89    5.30
   3  -2   5  105.19    5.60
   3  -2   5  101.29    5.30
   3  -2   5  113.09    6.00
   3  -2   5   99.39    4.90
   3   2   5  101.19    6.90
  -3  -2  -5  102.09    4.30
   3   2   5  101.29    5.80
  -3   2  -5  101.49    5.30
   3  -2   5  100.19    6.90
   3   2   5  111.09    5.70
   3  -2   6    1.80    1.00
   3  -2   6    0.50    0.70
   3   2   6   -0.10    0.80
  -3   2  -6    0.30    0.70
   3   2   6    0.00    0.60
   3  -2   6   -0.30    0.70
   3  -2   6    0.00    0.60
   3   2   6    0.00    0.70
   3   2   6    0.00    0.90
   3   2   6    0.70    0.80
   3  -2   6    0.70    0.80
  -3  -3   6   42.10    2.90
  -3   3   6   41.80    2.70
  -3  -3   6   43.50    3.10
  -3   3   6   42.20    2.50
  -3   3   6   46.60    3.40
  -3  -3   6   37.60    2.90
  -3   3   6   43.30    3.10
  -3  -3   6   41.30    3.10
  -3  -3   6   43.10    2.80
  -3   3   6   47.80    3.30
  -3   3   6   43.00    3.20
  -3  -3   5   36.00    3.10
  -3   3   5   29.80    2.60
  -3   3   5   33.50    3.20
  -3  -3   5   31.10    3.70
  -3   3   5   33.50    3.00
  -3   3   5   33.60    3.00
  -3   3   5   35.20    2.90
  -3   3   5   34.60    3.10
  -3  -3   5   30.50    2.50
  -3  -3   5   30.40    3.00
  -3  -3   5   34.40    3.00
  -3  -3   5   30.60    2.50
  -3  -3   5   31.60    2.90
  -3   3   5   29.40    3.60
  -3  -3   4  353.56   10.60
  -3   3   4  357.06   10.60
  -3  -3   4  360.66   10.40
  -3   3   4  360.96   10.30
  -3   3   4  371.86   10.20
  -3  -3   4  349.67   10.00
  -3   3   4  357.26   10.10
  -3   3   4  337.27   10.20
  -3   3   4  342.97   12.80
  -3  -3   4  351.76   12.80
  -3  -3   4  352.56    9.60
  -3  -3   4  349.17    9.60
  -3  -3   4  372.86   10.20
  -3  -3   4  359.56   10.80
  -3   3   4  372.86   11.00
  -3   3   3    0.70    0.60
  -3  -3   3    0.90    0.60
  -3  -3   3    0.60    1.20
  -3   3   3    1.10    0.80
  -3   3   3    0.80    0.90
  -3  -3   3    0.50    0.80
  -3  -3   2  394.26    8.90
  -3  -3   2  375.16    9.00
  -3   3   2  416.16   10.70
  -3   3   2  398.86   10.30
  -3  -3   2  404.06   10.60
  -3   3   2  387.36    9.10
  -3   3   2  405.76    9.00
  -3  -3   1   24.80    1.70
  -3  -3   1   26.80    1.60
  -3   3   1   14.30    1.70
  -3   3   1   19.70    1.40
   3  -3   0   11.20    1.10
   3   3   0   11.10    1.30
   3  -3   1    5.00    0.90
   3   3   1    4.30    1.00
   3   3   2   16.00    1.80
   3   3   2   17.50    1.30
   3  -3   2   17.60    1.40
   3   3   2   18.60    2.00
   3  -3   3   12.20    1.90
   3   3   3    9.60    1.30
   3  -3   3   10.60    1.30
   3   3   3   11.70    2.10
   3  -3   3   10.60    1.50
   3   3   3    9.40    1.10
   3   3   3   10.20    1.50
   3   3   3   10.10    1.30
   3  -3   3   11.00    2.80
   3   3   3   14.90    2.70
   3  -3   3   17.40    2.00
   3  -3   4  124.39    7.30
   3  -3   4  120.89    5.50
   3  -3   4  110.59    5.90
   3  -3   4  118.69    5.60
   3   3   4  118.99    5.60
   3   3   4  121.49    7.30
   3   3   4  124.49    5.60
   3   3   4  130.49    5.60
   3  -3   4  113.19    5.70
   3   3   4  122.49    5.90
   3  -3   5    1.90    1.20
   3   3   5    1.90    1.00
  -3   3  -5    1.90    1.10
   3  -3   5    2.00    1.10
   3  -3   5    1.20    1.30
   3   3   5    2.80    1.40
   3   3   5    0.90    0.80
   3   3   5    1.30    0.90
   3  -3   5    1.50    0.90
   3   3   5    2.10    1.30
   3   3   5    0.70    1.40
  -3   3  -6  113.99    5.10
   3  -3   6  120.99    5.10
   3  -3   6  117.39    4.90
   3   3   6  116.69    4.90
   3   3   6  120.89    5.20
   3  -3   6  116.59    5.10
   3   3   6  127.39    5.30
   3  -3   6  127.99    5.10
   3   3   6  125.59    5.20
   3  -3   6  104.19    4.20
  -3   4   6   85.29    4.40
  -3  -4   6   82.09    4.00
  -3  -4   6   82.69    4.30
  -3  -4   6   78.09    3.40
  -3  -4   6   77.59    4.10
  -3   4   6   78.39    3.50
  -3   4   6   79.49    4.20
  -3   4   6   86.29    4.50
  -3   4   6   80.69    3.80
  -3   4   5   19.90    2.10
  -3  -4   5   18.60    2.20
  -3   4   5   15.60    2.10
  -3  -4   5   17.60    2.20
  -3   4   5   15.10    2.00
  -3   4   5   19.70    2.90
  -3  -4   5   14.00    1.60
  -3  -4   5   15.70    2.00
  -3   4   5   17.10    2.10
  -3  -4   5   13.00    2.50
  -3  -4   5   15.20    1.60
  -3   4   5   17.50    2.20
  -3   4   5   19.30    2.30
  -3  -4   5   15.30    2.10
  -3  -4   4  173.78    6.20
  -3   4   4  172.28    6.50
  -3  -4   4  176.88    6.70
  -3  -4   4  171.48    6.10
  -3   4   4  181.88    6.70
  -3  -4   4  185.88    6.70
  -3   4   4  170.78    6.30
  -3  -4   4  169.38    6.70
  -3  -4   4  167.08    5.70
  -3   4   4  176.68    8.40
  -3   4   4  178.48    6.90
  -3  -4   4  170.88    5.60
  -3   4   4  170.28    6.30
  -3  -4   4  175.08    8.30
  -3   4   4  161.68    5.80
  -3  -4   4  173.98    6.50
  -3   4   4  185.48    6.70
  -3  -4   3   21.80    1.80
  -3   4   3   18.90    1.60
  -3   4   3   21.20    1.70
  -3   4   3   22.70    1.90
  -3  -4   3   26.80    2.60
  -3   4   3   21.10    1.70
  -3   4   3   22.70    2.50
  -3  -4   3   22.10    1.70
  -3  -4   3   20.30    1.80
  -3   4   2    1.10    0.50
  -3  -4   2    2.40    0.80
  -3  -4   2    0.90    0.50
  -3  -4   2    1.00    0.50
  -3   4   2    1.40    0.60
  -3   4   2    1.30    1.00
  -3   4   1  184.08    5.30
   3  -4  -1  179.98    4.60
  -3   4   1  197.08    5.10
  -3  -4   1  181.88    5.20
  -3  -4   1  184.48    5.00
  -3   4   1  189.38    5.90
   3  -4   0   15.20    1.30
  -3   4   0   15.20    1.00
   3   4   0   16.70    1.70
  -3  -4   0   14.70    1.00
   3  -4   1   13.60    1.50
   3   4   1   15.50    1.70
   3  -4   2    1.00    0.40
   3   4   2    0.60    0.60
   3  -4   2    0.60    0.80
   3   4   2    1.00    0.50
   3   4   2    1.40    0.90
   3   4   3   10.70    1.40
   3  -4   3   11.10    1.80
   3  -4   3   12.00    1.50
   3   4   3   12.20    1.90
   3   4   3   12.80    1.40
   3   4   3   11.10    1.40
   3   4   3   11.40    1.90
   3  -4   3    9.70    1.80
   3  -4   3   12.20    1.40
   3  -4   4    3.10    1.70
   3   4   4    6.80    1.50
   3  -4   4    2.50    0.90
   3  -4   4    3.00    1.30
   3  -4   4    3.80    1.50
   3   4   4    4.40    1.30
   3   4   4    3.70    1.10
   3  -4   4    2.40    1.00
   3   4   4    4.00    1.20
   3   4   4    5.70    1.70
  -3   4  -5    2.80    1.30
   3  -4   5    0.50    1.00
   3   4   5    6.00    1.70
   3  -4   5    0.70    0.80
   3   4   5    3.70    1.10
   3   4   5    2.00    0.90
   3   4   5    2.50    1.20
   3  -4   5    3.60    1.30
   3   4   5    0.80    0.90
   3  -4   5    2.30    1.00
   3   4   5    2.40    1.10
   3  -4   6    5.10    0.80
   3   4   6    5.30    1.10
   3   4   6    9.70    1.40
  -3   4  -6    5.70    1.10
   3  -4   6    8.00    1.30
   3  -4   6    7.40    1.10
   3  -4   6    9.70    1.20
   3   4   6    5.90    1.10
   3  -4   6    6.40    1.10
  -3   5   6   85.89    4.40
  -3   5   6   97.29    4.60
  -3  -5   6   82.09    3.90
  -3   5   6   79.79    4.00
  -3   5   6   95.49    3.80
  -3  -5   6   96.89    4.60
  -3  -5   6   94.99    4.20
  -3  -5   5   13.10    2.00
  -3   5   5   12.30    1.70
  -3   5   5   10.80    1.60
  -3  -5   5   11.30    1.60
  -3  -5   5   12.30    1.90
  -3   5   5   14.90    2.00
  -3  -5   5   12.60    1.40
  -3   5   5   11.20    1.40
  -3   5   5   10.70    1.80
  -3  -5   5   12.90    2.20
  -3  -5   5   13.90    1.80
  -3   5   5   11.80    2.10
  -3   5   5   12.90    1.70
  -3   5   5   12.80    1.80
  -3   5   4  315.17    9.50
  -3  -5   4  280.87    8.80
  -3   5   4  311.67    9.60
  -3   5   4  279.77   11.00
  -3   5   4  302.27    9.00
  -3  -5   4  313.67    9.20
  -3   5   4  294.87    9.20
  -3  -5   4  340.77   11.60
  -3  -5   4  311.07    9.50
  -3  -5   4  304.07    9.30
  -3  -5   4  301.47    9.60
  -3   5   4  322.57    9.50
  -3   5   4  296.57    9.30
  -3  -5   4  303.37    9.70
  -3   5   4  301.97    9.40
  -3  -5   3  153.28    5.20
  -3   5   3  153.08    5.20
  -3  -5   3  160.58    5.60
  -3  -5   3  148.09    5.50
  -3  -5   3  170.78    5.90
  -3   5   3  169.18    5.20
  -3   5   3  155.48    5.30
  -3  -5   3  168.58    6.80
  -3   5   3  160.08    6.80
  -3   5   3  161.28    5.30
  -3   5   3  156.88    5.40
  -3   5   3  157.88    5.40
  -3  -5   3  155.68    5.40
  -3   5   3  156.18    5.50
  -3   5   2  452.55   10.10
  -3  -5   2  445.06    9.80
  -3  -5   2  477.05   11.70
  -3  -5   2  449.06    9.90
  -3   5   2  455.45    9.90
  -3   5   2  482.85   11.80
  -3   5   1    4.30    0.70
   3  -5  -1    6.50    0.90
  -3   5   1    4.50    1.30
  -3   5   1    7.10    0.90
  -3  -5   1    8.10    0.90
  -3  -5   1    6.50    0.80
   3  -5   0    1.40    0.60
  -3  -5   0    1.60    0.30
   3   5   0    1.80    0.80
  -3   5   0    1.40    0.40
  -3   5   0    1.40    0.50
   3   5   1    3.60    1.00
   3  -5   1    3.20    1.00
   3  -5   2   34.60    3.00
   3  -5   2   36.70    2.60
   3  -5   2   36.30    1.90
   3   5   2   31.60    2.90
   3   5   2   36.40    2.70
   3   5   2   36.90    3.00
   3   5   2   39.50    1.90
   3  -5   3   38.60    3.30
   3   5   3   27.30    3.10
   3   5   3   30.60    2.40
   3  -5   3   34.30    2.40
   3   5   3   33.10    2.30
   3   5   3   32.10    3.20
   3   5   3   28.00    2.30
   3  -5   3   35.00    3.40
   3  -5   3   31.60    2.30
   3   5   4  186.08    7.60
   3   5   4  193.38    9.00
   3  -5   4  208.68    7.30
   3   5   4  207.18    7.70
   3   5   4  187.58    7.50
   3  -5   4  199.18    7.40
   3  -5   4  177.48    8.30
   3  -5   4  205.68    7.70
   3  -5   4  204.28    9.00
   3   5   4  204.88    7.30
   3  -5   5   95.49    4.60
   3   5   5   86.99    4.50
   3   5   5   96.29    4.70
  -3   5  -5   96.39    5.30
   3   5   5   92.89    5.20
   3  -5   5   93.49    5.10
   3   5   5   88.79    4.70
   3  -5   5   93.29    4.70
   3   5   6   79.59    3.60
  -3   5  -6   77.99    4.00
   3   5   6   71.29    2.90
   3   5   6   84.69    3.90
   3  -5   6   71.29    2.90
   3  -5   6   75.49    3.00
   3  -5   6   78.19    3.70
   3   5   6   79.09    3.20
  -3  -6   6    0.00    0.70
  -3  -6   6    0.50    0.70
  -3   6   6    0.70    0.80
  -3   6   6   -0.20    0.50
  -3   6   5    1.00    0.80
  -3   6   5    0.30    0.70
  -3  -6   5    1.50    1.00
  -3  -6   5    1.40    0.80
  -3   6   5    1.80    0.70
  -3   6   5    1.90    0.90
  -3   6   5    1.30    0.80
  -3  -6   5    1.80    1.20
  -3   6   5    0.80    1.00
  -3  -6   5    2.20    1.00
  -3   6   4   67.09    3.80
  -3   6   4   58.39    3.50
  -3  -6   4   56.69    3.70
  -3   6   4   62.29    3.60
  -3   6   4   52.39    4.20
  -3  -6   4   62.89    4.10
  -3   6   4   62.09    3.60
  -3  -6   4   52.09    4.00
  -3  -6   4   57.59    3.20
  -3  -6   4   60.59    3.40
  -3   6   4   56.69    3.50
  -3  -6   4   60.69    3.60
  -3   6   4   62.19    3.70
  -3   6   4   60.69    3.40
  -3   6   3   52.39    2.70
  -3  -6   3   54.19    2.70
  -3   6   3   53.89    3.00
  -3  -6   3   54.09    3.20
  -3  -6   3   55.69    2.80
  -3   6   3   51.79    3.60
  -3  -6   3   52.79    3.20
  -3   6   3   50.09    2.80
  -3  -6   3   53.09    3.10
  -3  -6   3   51.19    3.40
  -3   6   3   49.99    2.80
  -3   6   3   50.59    2.70
  -3   6   3   49.70    2.90
  -3   6   2  271.87    9.90
  -3  -6   2  288.07    8.00
  -3   6   2  276.87    8.10
   3   6  -1  966.10   22.30
  -3   6   1  951.20   21.80
   3  -6   0  351.86    9.70
  -3   6   0  342.77    7.00
   3   6   0  358.96   10.20
  -3   6   0  357.86    8.80
   3  -6   1  568.54   15.10
   3   6   1  590.84   14.90
   3  -6   1  587.04   12.40
   3   6   2  317.57   11.30
   3  -6   2  332.77    9.30
   3  -6   2  334.87    7.70
   3   6   2  315.37   10.50
   3   6   2  340.97    9.70
   3  -6   2  331.87   11.20
   3  -6   3  494.15   15.90
   3  -6   3  510.25   14.30
   3   6   3  504.55   14.70
   3  -6   3  506.65   12.60
   3  -6   3  500.25   13.00
   3   6   3  505.45   12.80
   3   6   3  512.15   13.60
   3   6   3  536.05   12.50
   3   6   3  509.05   16.40
   3  -6   3  523.35   12.40
   3  -6   4   26.50    2.90
   3   6   4   21.50    2.50
   3  -6   4   29.30    2.40
   3   6   4   22.50    2.80
   3  -6   4   29.10    2.80
   3   6   4   25.30    2.20
   3  -6   4   28.10    3.20
   3   6   4   27.90    2.30
   3  -6   4   28.90    2.30
   3   6   4   29.00    2.50
   3  -6   5   57.09    3.80
   3   6   5   50.39    3.20
   3  -6   5   52.09    3.10
   3  -6   5   53.79    3.10
   3   6   5   53.09    3.10
  -3   6  -5   57.39    4.00
   3   6   5   49.70    3.20
  -3   6  -6    1.30    0.70
   3   6   6    3.30    0.80
   3   6   6    4.60    1.00
   3  -6   6    1.30    0.60
  -3   7   6    4.50    0.80
  -3  -7   6    4.70    1.00
  -3  -7   6    3.20    0.70
  -3   7   6    4.10    0.80
   3   7  -6    4.40    1.10
  -3  -7   5   37.70    3.00
  -3   7   5   41.50    3.00
  -3   7   5   38.10    2.80
  -3   7   5   39.20    3.00
  -3   7   5   41.80    3.10
  -3  -7   5   43.40    3.50
  -3  -7   5   40.00    3.40
  -3   7   4  107.19    5.00
  -3   7   4  106.09    5.20
  -3  -7   4  115.99    5.80
  -3   7   4  114.79    5.30
  -3  -7   4  115.79    5.40
  -3   7   4  106.49    5.00
  -3  -7   4  112.39    5.30
  -3   7   3   20.90    1.90
  -3   7   3   22.50    1.80
  -3   7   3   19.60    1.90
  -3  -7   3   21.80    2.20
  -3  -7   3   17.50    2.10
  -3   7   2  349.27   11.70
  -3   7   2  341.87    9.20
  -3  -7   2  327.17    9.00
  -3  -7   2  353.06    9.40
  -3   7   1   13.70    2.00
   3   7  -1   15.60    2.10
  -3   7   0   56.99    2.90
   3  -7   0   58.49    3.40
   3   7   0   56.19    3.50
   3  -7   1    8.20    1.60
   3   7   1    6.80    1.60
   3   7   1    6.90    1.30
   3  -7   2   13.70    1.40
  -3   7  -2   14.20    1.60
   3   7   2   15.60    2.10
   3   7   2   15.80    2.50
   3  -7   2   17.40    2.60
   3   7   3    5.20    2.00
   3  -7   3   10.60    1.70
   3  -7   3    9.50    2.40
   3  -7   4   75.19    4.50
   3  -7   4   59.49    4.80
   3   7   4   63.39    3.40
   3   7   4   68.79    3.50
  -3   7  -4   68.59    4.50
  -3   7  -5    2.10    1.00
   3  -7   5    2.70    1.10
   3   7   5    2.60    1.10
   3   7   5    1.60    0.80
  -3  -8   6   19.90    1.50
  -3   8   6   19.40    1.40
  -3  -8   6   24.00    1.90
   3   8  -6   23.00    2.00
  -3  -8   5   23.70    2.60
  -3  -8   5   17.40    2.00
  -3   8   5   18.30    2.00
  -3   8   5   20.40    2.10
  -3   8   5   17.50    1.90
  -3  -8   5   17.50    2.40
  -3   8   5   20.20    1.80
  -3   8   4   34.90    3.00
  -3   8   4   35.40    3.00
  -3   8   4   32.50    2.60
  -3  -8   4   35.20    3.00
  -3  -8   4   32.60    3.20
  -3  -8   4   37.60    3.00
  -3  -8   3   59.79    3.90
  -3  -8   3   67.09    4.00
  -3   8   3   53.49    2.90
  -3   8   3   61.59    3.70
  -3  -8   2    8.90    1.20
  -3   8   2    8.10    1.20
  -3  -8   2    9.60    1.40
   3   8  -2    6.40    1.60
  -3   8   1  127.09    4.90
  -3   8   1  128.69    4.80
   3   8  -1  134.39    6.20
  -3   8   1  137.89    6.10
  -3   8   0   88.59    3.80
  -3   8   0   91.19    3.90
   3   8   0   95.09    4.90
   3  -8   0   94.69    4.70
  -3   8   0  105.29    4.20
   3   8   1   52.49    2.70
  -3   8  -1   49.30    2.90
  -3   8  -1   48.40    2.90
   3   8   1   47.20    4.00
   3  -8   1   53.19    3.90
   3   8   1   49.99    3.50
   3   8   2    9.90    1.70
   3  -8   2    7.60    1.70
   3  -8   2    7.60    1.20
  -3   8  -2    7.60    1.30
   3   8   2   10.30    1.40
   3   8   2    7.10    1.90
   3   8   3   16.10    2.80
  -3   8  -3   19.80    2.20
   3   8   3   18.70    2.20
   3  -8   3   19.20    2.90
  -3   8  -3   16.90    2.00
   3  -8   3   20.10    2.10
   3  -8   4    6.40    1.40
  -3   8  -4    7.90    1.70
  -3   8  -4    5.00    1.10
   3   8   4    8.10    1.60
   3  -8   5   10.80    1.60
   3   8   5   11.20    1.60
  -3   8  -5   11.90    1.80
   3   8   5    9.20    1.30
  -3  -9   5   51.29    3.70
  -3  -9   5   46.60    3.40
  -3   9   5   44.50    2.60
  -3  -9   5   48.30    2.90
  -3   9   5   47.90    3.10
  -3   9   5   48.30    2.80
  -3   9   5   54.79    3.30
  -3   9   4  125.29    6.00
  -3  -9   4  119.49    5.80
  -3   9   4  125.79    5.90
  -3  -9   4  128.89    6.40
  -3  -9   4  129.19    5.70
  -3   9   4  122.39    4.90
  -3  -9   3  173.68    7.20
  -3   9   3  171.58    7.10
  -3  -9   3  176.08    7.30
  -3   9   3  173.48    7.00
  -3   9   2  187.28    6.90
  -3  -9   2  194.68    7.00
  -3  -9   2  197.78    6.70
  -3   9   2  195.18    7.10
   3   9  -2  191.68    8.40
   3   9  -2  188.18    6.10
  -3   9   1  137.29    5.50
  -3   9   1  146.69    5.50
   3   9  -1  138.69    5.20
  -3  -9   1  140.09    4.70
   3   9  -1  135.19    6.40
   3   9  -1  142.69    6.20
  -3  -9   1  146.09    5.30
  -3   9   1  141.19    6.50
  -3   9   1  139.09    5.20
   3   9   0    0.90    0.80
   3   9   0    1.00    0.60
   3   9   0    0.30    0.60
   3   9   0   -0.10    0.60
  -3   9   0    0.60    0.60
  -3   9   0    0.10    0.60
  -3   9  -1    0.40    0.70
   3  -9   1    2.50    1.30
   3   9   1    0.60    0.60
  -3   9  -1   -0.50    0.70
   3   9   1    0.80    0.60
   3   9   1    0.90    1.10
  -3   9  -2   32.00    2.70
   3   9   2   35.00    3.00
   3   9   2   37.20    2.80
   3  -9   2   34.10    2.40
   3   9   2   35.80    4.00
   3  -9   2   30.80    3.50
   3  -9   3  109.69    7.00
  -3   9  -3  115.09    5.30
  -3   9  -3  115.79    5.50
   3   9   3  138.49    6.10
   3   9   3  123.79    7.70
   3  -9   3  116.79    5.30
   3  -9   4   79.99    4.60
  -3   9  -4   74.39    3.90
   3   9   4   87.09    4.80
  -3   9  -4   85.09    4.80
   3   9   5  121.99    5.10
   3  -9   5  119.39    5.10
   3   9   5  113.59    4.60
  -3   9  -5  119.29    5.10
  -3 -10   5    3.00    1.10
  -3  10   5    3.10    0.90
  -3  10   5    3.00    0.70
  -3  10   5    3.50    0.90
  -3  10   4   64.29    4.20
  -3 -10   4   67.29    4.50
  -3  10   4   66.99    4.20
  -3  10   4   60.79    3.80
  -3 -10   4   66.69    3.70
  -3 -10   4   64.19    4.00
  -3  10   3    0.90    0.90
  -3 -10   3    1.00    1.20
  -3  10   3    0.30    0.90
   3  10  -3    1.30    1.00
  -3  10   3    0.70    1.00
  -3 -10   2  221.18    7.50
  -3 -10   2  233.08    8.10
   3  10  -2  251.87    7.70
  -3  10   2  226.28    8.30
   3  10  -2  207.08    8.90
  -3  10   2  226.38    8.10
  -3  10   2  229.98    8.20
  -3  10   1  159.68    6.30
  -3 -10   1  159.08    5.90
   3  10  -1  154.78    6.60
   3  10  -1  150.58    6.00
  -3 -10   1  159.08    5.30
   3  10  -1  157.88    6.80
  -3  10   1  145.69    6.20
  -3  10   1  148.69    5.70
  -3  10   0  401.46   11.70
  -3  10   0  434.66   12.00
   3  10   0  414.86   11.00
   3  10   0  423.76   12.30
   3  10   0  431.56   13.70
  -3  10  -1   71.19    4.20
   3  10   1   72.49    3.80
   3  10   1   63.89    5.00
   3  10   1   63.49    3.90
  -3  10  -1   66.19    4.00
   3  10   2  284.87   12.00
   3  10   2  270.57    9.20
  -3  10  -2  286.07    9.70
   3 -10   2  281.97    8.40
   3 -10   3  179.88    6.70
  -3  10  -3  174.48    6.30
   3  10   3  182.48    7.40
   3  10   3  177.18    9.40
  -3  10  -3  185.28    7.40
  -3  10  -3  177.38    6.60
  -3  10  -4   38.80    3.00
   3  10   4   36.20    3.10
  -3  10  -4   40.90    2.70
   3 -10   4   40.00    3.00
   3  10   5   16.40    1.50
   3 -10   5   15.10    1.50
  -3  10  -5   16.10    1.60
   3  10   5   15.00    1.60
  -3  11   5   17.10    1.40
  -3  11   5   17.30    1.60
  -3 -11   5   15.80    1.80
   3  11  -5   16.60    1.40
  -3 -11   4   13.30    2.00
  -3  11   4   12.10    1.40
  -3  11   4   15.80    2.10
  -3 -11   4   12.80    1.50
  -3 -11   4   12.70    1.70
  -3  11   4   11.80    1.80
  -3  11   4   14.30    1.80
  -3  11   3   31.30    2.90
  -3  11   3   27.10    2.80
  -3  11   3   30.20    2.90
  -3 -11   3   30.70    3.00
  -3  11   2  201.48    8.00
  -3 -11   2  201.88    7.60
  -3  11   2  192.28    7.80
  -3  11   1    8.50    1.60
  -3  11   1    7.40    1.20
  -3 -11   1    7.80    1.10
  -3  11   1    9.60    1.70
  -3 -11   1   10.00    1.50
   3  11  -1    8.60    1.40
  -3  11   0   51.39    3.60
  -3  11   0   49.70    3.60
   3  11   0   51.59    4.10
   3  11   0   48.90    3.10
  -3 -11   0   52.39    3.10
   3  11   1    3.40    1.00
   3  11   1    2.80    0.90
   3  11   1    4.40    1.70
  -3  11  -1    3.10    1.20
   3  11   2   15.40    2.10
   3  11   2   16.60    2.80
  -3  11  -2   17.30    2.40
   3 -11   2   16.70    1.70
  -3  11  -3    9.00    1.40
   3 -11   3    6.90    1.30
   3  11   3    7.20    2.00
   3  11   3    7.20    1.50
  -3  11  -4   40.70    2.60
   3  11   4   42.40    3.10
   3 -11   4   42.90    2.90
  -3  11  -4   41.00    2.60
  -3  12   4   -0.20    0.60
  -3 -12   4    0.40    0.90
  -3  12   4   -0.50    0.70
  -3  12   4    0.10    0.60
  -3 -12   4   -1.10    0.80
  -3 -12   4    2.00    0.70
  -3  12   3   47.90    3.50
  -3  12   3   42.40    3.50
  -3 -12   3   49.40    3.70
  -3 -12   3   49.30    3.70
  -3  12   3   43.00    3.20
  -3  12   3   50.19    3.70
  -3  12   2   51.69    3.70
  -3  12   2   48.70    3.70
  -3  12   2   53.09    3.70
  -3  12   2   50.29    3.80
  -3 -12   2   50.49    3.50
  -3 -12   1   22.80    2.20
  -3  12   1   20.60    2.00
  -3  12   1   21.50    2.50
  -3  12   1   18.60    2.40
   3  12  -1   21.40    2.30
  -3  12   0  135.49    6.50
   3  12   0  135.89    6.80
  -3 -12   0  123.59    4.90
   3  12   1   32.80    2.90
   3  12   1   31.00    2.70
   3  12   1   34.30    3.60
   3 -12   2   32.00    2.20
   3  12   2   36.20    3.00
   3  12   2   36.50    3.10
  -3  12  -2   36.70    3.30
   3  12   2   35.30    3.80
  -3  12  -3    8.30    1.30
   3  12   3    7.10    1.40
   3  12   4   12.20    1.50
   3  12   4   12.30    1.60
   3 -12   4   12.50    1.40
   3  12   4   13.40    1.60
  -3 -13   4   24.90    2.10
  -3  13   4   27.90    2.10
  -3 -13   4   26.30    1.90
  -3  13   4   25.90    2.20
  -3  13   3  130.99    5.80
  -3 -13   3  122.19    4.40
  -3  13   3  128.59    5.40
  -3  13   3  131.19    5.80
  -3 -13   3  127.99    5.70
  -3 -13   3  127.49    5.80
  -3  13   2   21.30    2.40
  -3  13   2   18.20    2.10
  -3 -13   2   19.40    2.20
  -3  13   2   20.80    2.50
  -3  13   1  180.78    7.60
  -3  13   1  175.88    7.50
   3  13  -1  170.08    6.90
  -3  13   1  164.98    6.20
  -3 -13   1  173.28    6.40
  -3  13   0    3.20    1.30
  -3  13   0    0.80    0.90
  -3 -13   0    1.30    0.70
   3  13   0    1.00    1.10
   3  13   0    0.80    0.80
   3  13   1    2.20    1.20
   3  13   1    3.30    1.10
  -3  13  -1    3.20    1.30
  -3  13  -2    3.10    1.10
   3  13   2    2.80    1.00
   3  13   2    4.30    1.20
   3  13   3  141.69    5.70
   3  13   3  136.39    5.60
   3 -13   3  121.89    4.50
   3 -13   3  133.99    5.00
   3 -13   4    1.90    0.50
   3  13   4    3.30    0.80
   3  13   4    3.70    0.80
   3  13   4    3.80    0.80
  -3 -14   3   11.30    1.50
  -3  14   3   14.90    1.70
  -3 -14   3   14.30    1.70
  -3  14   3   12.40    1.50
  -3  14   3   14.30    1.70
   3  14  -2   63.39    3.50
  -3  14   2   67.69    4.20
  -3  14   2   66.89    3.70
  -3  14   2   69.19    4.20
  -3 -14   2   71.59    3.90
  -3 -14   1    0.10    0.60
  -3  14   1    1.80    1.10
  -3  14   1    0.50    0.90
   3  14  -1    0.90    0.70
   3  14   0  217.48    7.20
  -3  14   0  234.58    8.60
   3  14   0  224.28    8.30
  -3  14   0  238.58    9.00
   3  14   1    0.70    0.70
  -3  14  -1    1.40    1.10
   3  14   1    0.20    0.50
   3  14   1   -0.20    0.80
  -3  14  -2  111.09    5.40
   3  14   2  107.39    4.90
   3  14   2  108.29    4.80
   3  14   3   34.30    2.40
   3  14   3   35.30    2.40
   3 -14   3   28.20    1.70
  -3  15   3   12.00    1.20
  -3 -15   3   12.50    1.20
  -3  15   3   15.60    1.50
  -3 -15   3   14.70    1.40
  -3 -15   2   59.49    3.00
  -3  15   2   60.19    3.50
  -3  15   2   58.89    3.50
   3  15  -2   51.89    2.70
  -3  15   1   16.20    2.00
  -3  15   1   13.20    1.90
  -3 -15   1   15.70    1.50
   3  15   0   33.50    2.70
  -3  15   0   32.30    2.90
   3  15   0   29.00    2.00
   3  15   1   -0.20    0.60
   3  15   1    1.10    0.90
  -3  15  -1    2.20    1.10
   3  15   2    5.50    1.20
  -3  15  -2    4.00    0.90
   3  15   2    4.50    1.00
   3  15   2    4.40    0.80
  -3  15  -2    4.20    1.00
  -3 -16   2   70.29    3.30
  -3  16   2   70.69    3.30
  -3  16   2   65.99    2.90
  -3  16   1    5.10    1.10
   3  16  -1    1.90    0.70
  -3  16   0   88.19    4.30
   3  16   0   74.09    3.60
  -3  16  -1    8.50    1.40
   3  16   1    7.90    1.20
   3  16   1    7.10    0.90
  -4   0   6    2.20    1.00
  -4   0   6    2.70    1.00
  -4   0   6    2.50    1.20
  -4   0   6    3.20    1.10
  -4   0   6    3.00    1.20
  -4   0   5    0.60    0.70
  -4   0   5    0.50    1.00
  -4   0   5    0.30    1.10
  -4   0   5    0.90    1.20
  -4   0   5    0.40    0.80
  -4   0   5    0.50    0.80
  -4   0   5    0.70    0.80
  -4   0   5    0.80    0.80
  -4   0   4   40.40    3.00
  -4   0   4   44.20    3.00
  -4   0   4   39.10    2.80
  -4   0   4   37.00    2.60
  -4   0   4   37.60    2.40
  -4   0   4   33.90    2.20
  -4   0   4   39.40    3.90
  -4   0   4   38.40    2.70
  -4   0   4   39.90    3.10
  -4   0   4   39.30    2.70
  -4   0   3    0.80    0.50
  -4   0   3   -0.10    0.60
  -4   0   3    0.80    0.90
  -4   0   2   11.30    1.40
  -4   0   2   11.90    1.00
  -4   0   2   11.80    1.00
  -4   0   2   10.00    1.40
  -4   0   1    0.10    0.50
   4   0   0    0.10    0.50
   4   0   1    0.30    0.50
   4   0   2   65.09    2.70
   4   0   2   69.19    3.50
   4   0   2   65.69    3.60
   4   0   3    0.10    0.60
   4   0   3    0.20    0.50
   4   0   3   -0.80    0.60
   4   0   4  379.36   10.80
   4   0   4  392.76   11.30
   4   0   4  383.06   14.80
  -4   0  -4  382.76   11.00
   4   0   4  381.36   12.00
   4   0   5    0.60    1.00
   4   0   5    1.90    1.60
   4   0   5    0.70    0.80
   4   0   5    0.30    0.80
  -4   0  -5   -0.40    0.70
   4   0   5    0.10    0.70
   4   0   6  108.29    4.50
  -4   0  -6  102.19    4.20
   4   0   6  117.59    5.20
   4   0   6  111.69    5.10
   4   0   6  115.69    5.40
   4   0   6  119.49    5.00
  -4  -1   6  146.09    6.60
  -4  -1   6  133.39    5.80
  -4   1   6  150.68    6.20
  -4  -1   6  140.49    6.10
  -4  -1   6  147.09    5.90
  -4   1   6  147.09    5.80
  -4   1   6  136.29    6.40
  -4   1   6  145.99    6.30
  -4   1   6  154.88    6.60
  -4   1   5    1.10    0.70
  -4  -1   5    0.90    1.20
  -4   1   5   -0.20    0.90
  -4  -1   5    1.80    0.90
  -4  -1   5    0.00    0.90
  -4  -1   5    0.30    0.80
  -4   1   5    1.40    1.00
  -4   1   5    0.00    1.00
  -4  -1   5   -0.20    0.60
  -4  -1   5   -0.10    1.20
  -4   1   5    0.20    1.00
  -4  -1   5    1.40    1.00
  -4   1   5    0.30    1.20
  -4  -1   5    0.90    1.00
  -4   1   5    1.70    1.20
  -4   1   5    1.10    0.80
  -4  -1   4  294.47   11.50
  -4   1   4  283.07    8.80
  -4   1   4  287.17    7.80
  -4   1   4  300.27    9.10
  -4   1   4  287.57    9.20
  -4  -1   4  292.77    8.80
  -4   1   4  296.67    8.80
  -4  -1   4  290.97    8.50
  -4   1   4  289.27    8.70
  -4  -1   4  278.37    8.00
  -4   1   4  286.77   11.40
  -4  -1   4  288.47    8.70
  -4   1   4  285.17    8.10
  -4  -1   4  302.67    9.10
  -4   1   4  300.97    9.70
  -4  -1   4  290.17    9.50
  -4  -1   4  285.67    8.40
  -4   1   4  286.57    8.70
  -4  -1   4  293.07    8.90
  -4  -1   4  295.07    9.30
  -4  -1   3   22.00    1.80
  -4   1   3   19.80    1.70
  -4   1   3   20.50    2.40
  -4   1   3   24.50    2.00
  -4  -1   3   20.50    1.80
  -4  -1   3   21.40    2.50
  -4   1   2  271.77    8.30
  -4   1   2  271.97    8.10
  -4  -1   2  279.47    8.20
  -4   1   2  275.87    6.80
  -4  -1   2  269.97    8.20
  -4  -1   2  276.07    6.80
  -4   1   2  271.67    6.90
  -4  -1   2  258.57    6.80
  -4  -1   1    8.40    1.00
  -4   1   1    8.30    1.10
  -4  -1   1    8.30    1.10
   4   1   0    6.10    0.90
   4  -1   0    5.70    0.70
   4  -1   1  219.18    6.40
   4   1   1  214.78    6.40
   4  -1   1  200.38    5.80
   4   1   2  247.78    7.20
   4  -1   2  265.57    8.00
   4  -1   2  245.18    5.80
   4   1   2  256.37    8.30
   4   1   2  260.87    7.70
   4   1   3   99.39    4.10
   4  -1   3   97.29    4.00
   4   1   3  102.99    4.60
   4   1   3   90.89    4.20
   4  -1   3  101.79    5.00
   4  -1   3   98.49    4.50
   4   1   3  102.09    3.90
   4   1   3   99.39    4.50
   4   1   4  181.28    6.70
   4  -1   4  186.08    7.00
   4   1   4  194.78    7.70
   4   1   4  181.58    6.80
   4   1   4  191.88    9.80
   4  -1   4  179.98    7.40
  -4  -1  -4  185.68    6.60
   4  -1   4  187.88    7.40
  -4   1  -4  189.98    7.10
   4  -1   4  190.28    9.70
   4  -1   5    5.60    1.50
   4  -1   5    3.60    1.00
   4   1   5    2.50    1.40
  -4   1  -5    3.40    1.10
  -4  -1  -5    1.80    0.70
   4   1   5    6.50    1.40
   4   1   5    2.00    1.00
   4  -1   5    4.20    1.30
   4  -1   5    4.30    1.30
   4  -1   5    2.40    1.30
   4   1   5    3.70    1.20
   4   1   5    4.10    1.20
   4  -1   6   49.99    3.20
  -4   1  -6   47.90    2.90
   4   1   6   54.89    3.30
   4   1   6   53.69    3.40
   4  -1   6   45.50    2.70
   4   1   6   47.40    3.20
   4   1   6   49.80    3.40
   4  -1   6   51.99    3.40
   4  -1   6   50.69    3.10
   4   1   6   47.20    3.00
   4  -1   6   54.09    3.30
  -4   2   6    0.20    0.70
  -4  -2   6    0.10    0.60
  -4  -2   6   -0.30    0.80
  -4  -2   6    0.70    0.80
  -4   2   6    0.50    0.90
  -4   2   6   -0.30    0.80
  -4   2   6    0.70    0.70
  -4   2   6   -0.20    0.80
  -4  -2   6    0.10    0.80
  -4  -2   5  128.49    6.20
  -4  -2   5  126.89    7.70
  -4   2   5  134.99    6.40
  -4   2   5  129.49    5.80
  -4  -2   5  129.19    5.60
  -4   2   5  132.49    6.00
  -4  -2   5  135.79    5.60
  -4   2   5  136.29    6.60
  -4  -2   5  120.79    5.50
  -4   2   5  138.59    6.00
  -4   2   5  123.69    6.00
  -4   2   5  128.29    7.70
  -4  -2   5  127.89    6.30
  -4  -2   5  130.59    5.10
  -4  -2   5  124.69    5.90
  -4  -2   4   21.60    2.20
  -4   2   4   21.70    2.20
  -4  -2   4   19.40    1.90
  -4  -2   4   21.50    1.90
  -4   2   4   22.60    2.10
  -4   2   4   20.30    1.60
  -4  -2   4   17.30    1.80
  -4   2   4   21.80    2.00
  -4   2   4   22.30    2.30
  -4   2   4   19.80    2.20
  -4  -2   4   25.20    3.10
  -4   2   4   19.50    2.80
  -4   2   4   20.50    2.00
  -4   2   4   18.00    1.90
  -4  -2   4   21.70    2.20
  -4  -2   4   19.80    2.20
  -4  -2   4   18.10    1.70
  -4   2   4   19.40    1.70
  -4   2   4   20.20    2.00
  -4  -2   4   19.40    2.00
  -4  -2   4   21.20    2.00
  -4   2   3  643.04   14.70
  -4  -2   3  602.64   14.80
  -4   2   3  635.24   14.90
  -4  -2   3  624.84   14.60
  -4   2   3  619.14   17.10
  -4  -2   3  643.14   17.20
  -4   2   2   45.20    2.10
  -4   2   2   45.00    2.80
  -4  -2   2   45.70    2.80
  -4  -2   2   41.40    2.80
  -4   2   2   45.70    2.20
  -4  -2   2   42.20    2.10
  -4   2   2   47.70    2.90
  -4  -2   2   46.20    2.10
  -4  -2   1 1573.44   31.40
  -4  -2   1 1598.84   31.20
  -4   2   1 1555.14   31.10
   4  -2  -1 1520.25   29.90
  -4   2   1 1568.14   31.50
   4  -2   0  150.08    4.50
   4   2   0  152.88    5.00
   4  -2   0  143.79    3.40
   4  -2   1 2179.08   42.90
   4   2   1 2110.19   43.10
   4  -2   2   49.99    3.10
   4   2   2   48.40    3.20
   4   2   2   46.40    2.70
   4   2   2   45.40    2.80
   4   2   3  224.58    7.70
   4  -2   3  224.78    9.40
   4   2   3  234.18    7.40
   4   2   3  216.88    9.30
   4  -2   3  231.68    7.00
   4  -2   3  224.68    7.40
   4   2   3  219.58    7.30
   4   2   3  226.28    6.80
   4  -2   3  220.98    8.30
   4   2   3  220.78    6.80
   4   2   4    6.70    1.40
   4  -2   4    6.10    1.30
  -4   2  -4    5.20    1.20
   4   2   4    4.60    1.00
   4   2   4    7.30    1.30
   4  -2   4    4.70    1.40
  -4  -2  -4    5.30    1.00
   4   2   4    5.30    1.70
   4  -2   4    7.50    2.00
   4  -2   4    5.00    1.30
   4   2   5   59.09    4.10
   4  -2   5   57.99    5.20
   4   2   5   55.79    5.10
   4   2   5   53.09    3.70
   4  -2   5   55.29    3.90
   4  -2   5   54.19    3.90
   4   2   5   53.99    4.20
   4  -2   5   59.89    4.30
   4   2   5   52.19    3.70
  -4  -2  -5   54.19    3.10
   4  -2   5   51.79    3.30
  -4   2  -5   54.39    3.80
   4  -2   6    0.70    0.70
   4   2   6   -0.40    0.50
  -4   2  -6    0.20    0.50
   4  -2   6    1.30    0.70
   4   2   6   -0.20    0.70
   4  -2   6    0.00    0.60
   4   2   6    0.10    0.70
   4  -2   6   -0.60    0.60
   4  -2   6   -0.30    0.60
  -4  -3   6   74.89    3.90
  -4  -3   6   70.69    3.90
  -4   3   6   75.69    3.90
  -4  -3   6   77.19    3.70
  -4   3   6   79.59    4.40
  -4   3   6   77.49    4.10
  -4   3   6   80.29    4.30
  -4   3   6   72.89    4.30
  -4  -3   6   73.29    4.30
  -4   3   5   45.70    3.30
  -4  -3   5   47.40    3.40
  -4  -3   5   50.09    3.60
  -4   3   5   49.70    3.70
  -4   3   5   44.30    3.80
  -4  -3   5   49.30    3.00
  -4   3   5   50.29    3.40
  -4  -3   5   48.60    3.60
  -4   3   5   45.30    3.70
  -4  -3   5   49.70    3.70
  -4   3   5   43.40    4.40
  -4  -3   5   42.20    4.20
  -4  -3   5   44.00    3.00
  -4  -3   5   47.30    3.10
  -4   3   5   42.50    3.40
  -4  -3   4  131.49    5.70
  -4   3   4  139.59    5.90
  -4  -3   4  146.89    5.50
  -4  -3   4  135.99    5.70
  -4   3   4  145.19    5.50
  -4  -3   4  137.19    5.30
  -4  -3   4  129.09    5.60
  -4  -3   4  139.09    7.40
  -4   3   4  141.99    5.40
  -4   3   4  141.29    5.70
  -4   3   4  134.29    4.50
  -4   3   4  133.59    7.30
  -4   3   4  137.29    6.00
  -4  -3   4  134.49    5.90
  -4   3   4  132.49    5.50
  -4   3   4  134.99    5.60
  -4  -3   4  134.39    5.40
  -4  -3   4  128.59    4.90
  -4   3   4  138.49    5.60
  -4  -3   3   73.49    3.50
  -4   3   3   74.29    4.70
  -4   3   3   76.79    3.40
  -4   3   3   77.29    3.60
  -4  -3   3   70.79    3.50
  -4  -3   3   79.09    4.70
  -4   3   2   25.00    2.10
  -4  -3   2   23.00    1.50
  -4  -3   2   26.50    2.20
  -4  -3   2   24.80    2.20
  -4   3   2   26.00    2.20
  -4   3   2   23.80    1.50
  -4  -3   2   26.00    1.60
  -4   3   2   25.30    1.50
  -4   3   1  114.89    4.20
  -4  -3   1  114.39    3.90
  -4   3   1  121.59    4.00
  -4  -3   1  119.69    4.20
   4  -3  -1  118.39    3.30
   4  -3   0   88.59    3.40
   4   3   0   87.89    3.90
   4  -3   1  190.78    6.40
   4   3   1  205.58    6.90
   4   3   2  223.28    6.10
   4  -3   2  214.28    7.60
   4   3   2  213.58    7.80
   4   3   2  196.18    7.20
   4  -3   2  206.28    6.00
   4   3   3   54.49    3.10
   4  -3   3   56.89    4.10
   4  -3   3   65.69    4.70
   4   3   3   60.29    3.30
   4   3   3   47.80    2.90
   4   3   3   52.89    4.40
   4   3   3   56.49    3.10
   4   3   3   58.09    3.90
   4  -3   3   57.99    3.30
   4  -3   3   52.39    3.00
   4   3   4  166.58    6.70
   4  -3   4  167.38    6.60
   4  -3   4  178.18    9.00
   4   3   4  172.88    7.00
   4  -3   4  149.39    7.20
   4   3   4  173.08    9.00
   4  -3   4  163.88    6.80
  -4   3  -4  161.28    6.90
   4   3   4  157.18    6.50
   4  -3   5   28.00    2.70
   4  -3   5   26.90    2.70
  -4   3  -5   25.00    2.70
   4  -3   5   20.30    2.80
   4   3   5   23.00    2.50
   4   3   5   26.70    3.50
   4   3   5   23.10    2.70
   4  -3   5   26.30    2.70
   4   3   5   26.50    2.60
   4  -3   5   21.50    2.00
   4   3   5   30.40    2.90
   4   3   6   17.30    1.80
   4  -3   6   15.40    1.60
  -4   3  -6   14.80    1.70
   4  -3   6   15.00    1.30
   4  -3   6   14.60    1.60
   4  -3   6   17.90    1.80
   4  -3   6   16.90    1.70
   4   3   6   17.60    1.80
   4   3   6   15.70    1.60
  -4   4   6    4.00    1.00
  -4  -4   6    3.30    1.00
  -4  -4   6    3.20    0.90
  -4   4   6    4.00    1.10
  -4   4   6    5.10    1.10
  -4  -4   6    3.10    1.10
  -4   4   6    3.90    1.30
  -4  -4   6    4.70    0.90
  -4   4   5    4.30    1.50
  -4  -4   5    2.20    1.40
  -4   4   5    3.00    1.00
  -4   4   5    4.00    1.20
  -4   4   5    2.70    1.00
  -4  -4   5    4.40    1.20
  -4  -4   5    4.60    1.00
  -4  -4   5    5.00    1.40
  -4   4   5    4.80    1.40
  -4  -4   5    5.40    1.40
  -4   4   5    3.30    1.10
  -4  -4   5    3.30    1.10
  -4  -4   5    3.20    0.80
  -4   4   5    4.90    1.30
  -4  -4   4   29.70    2.60
  -4  -4   4   35.20    2.70
  -4   4   4   31.00    2.60
  -4  -4   4   33.20    3.50
  -4   4   4   36.20    2.70
  -4   4   4   37.30    2.60
  -4   4   4   33.50    2.70
  -4  -4   4   32.40    2.40
  -4   4   4   31.80    2.30
  -4  -4   4   37.90    2.80
  -4  -4   4   34.20    2.50
  -4   4   4   34.90    3.60
  -4  -4   4   34.90    2.60
  -4   4   4   39.20    3.00
  -4  -4   4   33.80    2.80
  -4   4   4   30.40    2.60
  -4  -4   4   32.70    2.10
  -4  -4   3   45.20    2.50
  -4  -4   3   42.90    3.30
  -4   4   3   44.00    2.50
  -4   4   3   40.50    2.50
  -4  -4   3   38.40    2.40
  -4  -4   3   39.50    2.40
  -4   4   3   45.00    2.50
  -4   4   3   45.70    3.50
  -4  -4   3   44.30    2.60
  -4   4   3   42.20    2.60
  -4  -4   3   44.40    2.60
  -4   4   3   39.30    2.40
  -4  -4   3   43.70    2.50
  -4   4   2   23.60    2.10
  -4   4   2   24.70    2.00
  -4   4   2   21.20    1.40
  -4   4   2   21.80    1.50
  -4  -4   2   22.10    1.40
  -4  -4   2   23.00    2.00
  -4  -4   2   22.00    2.00
  -4  -4   2   21.00    1.40
  -4  -4   1   82.59    3.10
  -4   4   1   81.59    3.10
   4  -4  -1   78.79    2.70
  -4  -4   1   78.19    3.30
  -4   4   1   77.79    3.30
  -4   4   0    0.00    0.40
  -4  -4   0    0.10    0.40
   4  -4   0    0.30    0.50
   4   4   0   -0.40    0.70
   4  -4   1   57.59    3.30
   4   4   1   56.29    3.40
   4  -4   2   21.60    1.60
   4   4   2   25.80    2.60
   4   4   2   26.00    1.70
   4  -4   2   23.50    2.40
   4   4   2   22.60    2.50
   4   4   3   52.59    3.10
   4   4   3   54.99    4.30
   4  -4   3   49.30    2.90
   4  -4   3   57.39    4.20
   4  -4   3   53.39    4.10
   4   4   3   46.40    2.90
   4  -4   3   54.99    3.20
   4   4   3   47.70    3.80
   4   4   3   56.99    3.20
   4   4   4  269.07    9.40
   4   4   4  255.97   11.20
  -4   4  -4  247.98    9.10
   4  -4   4  267.97   11.10
   4   4   4  248.08    8.90
   4  -4   4  269.97    9.00
   4  -4   4  268.27    8.90
   4  -4   4  238.08    9.80
   4   4   4  243.18    8.80
   4  -4   4  260.57    9.20
   4   4   4  271.47    9.10
  -4   4  -5   49.70    3.80
   4  -4   5   42.50    3.80
   4  -4   5   49.10    2.80
   4   4   5   50.29    3.60
   4   4   5   47.40    3.40
   4  -4   5   47.10    3.50
   4   4   5   50.19    3.50
   4   4   5   53.69    3.80
   4  -4   5   44.10    3.40
   4   4   5   45.70    4.20
   4  -4   5   49.50    3.50
   4   4   6   59.89    2.90
   4  -4   6   57.89    2.90
   4  -4   6   63.09    3.20
   4  -4   6   58.69    2.90
   4   4   6   61.39    3.10
   4  -4   6   59.39    3.00
   4   4   6   62.49    3.20
  -4   4  -6   61.59    3.40
  -4  -5   6  127.99    5.20
  -4   5   6  124.89    5.40
  -4   5   6  113.89    4.80
  -4  -5   6  111.29    4.70
  -4   5   6  134.39    5.30
  -4  -5   6  120.99    5.20
  -4  -5   5   54.39    3.80
  -4   5   5   46.90    2.80
  -4  -5   5   55.39    3.90
  -4   5   5   62.39    3.90
  -4  -5   5   53.59    2.90
  -4  -5   5   51.39    3.50
  -4   5   5   47.70    4.20
  -4   5   5   54.49    3.30
  -4  -5   5   57.19    3.90
  -4   5   5   53.69    3.60
  -4   5   5   50.39    3.60
  -4   5   5   51.49    3.70
  -4  -5   5   53.69    4.30
  -4   5   4  278.87    8.60
  -4  -5   4  289.37    9.40
  -4  -5   4  284.47   10.70
  -4  -5   4  285.37    9.40
  -4   5   4  291.87    9.20
  -4  -5   4  283.77    8.70
  -4  -5   4  289.07    8.90
  -4   5   4  288.87    8.90
  -4   5   4  291.87    9.20
  -4   5   4  294.47    9.30
  -4  -5   4  280.07    9.00
  -4  -5   4  284.97    9.10
  -4   5   4  272.37   10.80
  -4   5   4  278.57    8.60
  -4  -5   4  285.57    8.20
  -4   5   4  280.77    8.90
  -4   5   4  278.17    9.10
  -4   5   4  302.57    9.00
  -4   5   3   37.40    2.20
  -4  -5   3   36.20    2.50
  -4   5   3   33.30    2.00
  -4   5   3   37.80    2.40
  -4  -5   3   36.50    3.00
  -4   5   3   38.70    2.20
  -4  -5   3   36.90    2.50
  -4   5   3   34.10    2.40
  -4   5   3   34.00    3.10
  -4  -5   3   37.90    2.60
  -4   5   3   40.70    2.50
  -4   5   3   37.80    2.30
  -4  -5   3   36.30    2.00
  -4  -5   3   35.60    2.00
  -4   5   3   39.70    2.50
  -4  -5   3   36.40    2.30
  -4   5   3   37.40    2.40
  -4  -5   3   38.50    2.30
  -4   5   2  314.57    9.10
  -4  -5   2  311.77    7.40
  -4   5   2  293.57    7.40
  -4  -5   2  313.87    8.90
  -4  -5   1    3.80    0.80
  -4  -5   1    3.50    0.60
  -4   5   1    3.70    0.80
  -4   5   1    4.20    0.70
   4   5  -1    3.60    1.00
   4  -5  -1    4.10    0.60
  -4  -5   0   13.10    1.00
   4  -5   0   13.90    1.50
   4   5   0   12.70    1.70
  -4   5   0   13.20    1.00
   4   5   1  105.09    5.10
   4  -5   1  103.49    4.90
   4   5   2  219.88    6.10
   4  -5   2  211.18    8.30
   4   5   2  206.98    8.40
   4  -5   2  219.18    6.10
   4   5   2  210.28    8.30
   4  -5   3  186.98    7.90
   4   5   3  188.38    8.10
   4  -5   3  174.48    6.30
   4  -5   3  185.48    6.20
   4   5   3  163.88    8.00
   4  -5   3  170.78    6.10
   4   5   3  188.28    6.20
   4   5   3  171.88    6.50
   4  -5   3  181.18    8.20
   4   5   4   96.99    6.20
  -4   5  -4   93.39    5.20
   4  -5   4   91.89    5.80
   4  -5   4   94.39    6.00
   4  -5   4   90.39    4.90
   4   5   4   95.39    5.20
   4  -5   4   94.09    4.70
   4   5   4   96.49    5.00
   4  -5   4   97.99    4.90
   4   5   4   96.69    4.70
   4  -5   5   39.20    2.90
   4   5   5   54.09    3.30
  -4   5  -5   55.89    4.00
   4   5   5   56.49    3.50
   4   5   5   52.19    3.50
   4  -5   5   40.70    3.10
   4  -5   5   54.69    3.80
  -4   5  -6   48.40    3.00
   4   5   6   52.09    2.90
   4  -5   6   47.30    2.60
   4   5   6   48.20    2.50
  -4   6   6    0.40    0.70
  -4  -6   6    0.20    0.70
  -4  -6   6   -0.70    0.70
  -4   6   5   45.20    2.90
  -4   6   5   47.10    3.40
  -4   6   5   45.80    3.00
  -4   6   5   43.30    3.20
  -4  -6   5   47.10    3.60
  -4  -6   5   50.29    3.70
  -4  -6   5   47.60    3.60
  -4   6   5   41.10    3.00
  -4  -6   5   42.90    3.00
  -4   6   5   44.30    3.40
  -4  -6   4   86.49    4.00
  -4  -6   4   85.79    4.60
  -4   6   4   78.29    5.30
  -4   6   4   87.19    4.30
  -4   6   4   85.39    4.20
  -4  -6   4   92.29    4.90
  -4   6   4   83.89    4.40
  -4  -6   4   92.09    4.80
  -4   6   4   80.89    4.30
  -4   6   4   85.49    4.30
  -4  -6   4   88.59    4.20
  -4   6   4   87.59    4.60
  -4  -6   4   83.29    5.10
  -4   6   3  244.78    7.50
  -4   6   3  255.87    7.60
  -4   6   3  241.48    8.80
  -4   6   3  258.47    7.90
  -4  -6   3  248.48    8.10
  -4   6   3  248.28    7.40
  -4   6   3  254.27    7.60
  -4   6   3  250.57    7.00
  -4  -6   3  248.78    7.20
  -4  -6   3  247.88    8.60
  -4  -6   3  249.08    8.00
  -4   6   3  255.87    7.90
  -4  -6   3  251.37    7.90
  -4  -6   2  253.17    7.60
  -4   6   2  253.67    7.80
  -4   6   1  638.34   13.70
   4  -6  -1  652.33   14.30
   4   6  -1  664.33   16.90
  -4  -6   1  633.44   13.60
  -4  -6   0  532.15   10.90
  -4   6   0  512.85   11.10
   4  -6   0  530.95   13.30
   4   6   0  558.14   14.30
   4  -6   1  695.23   17.80
   4   6   1  706.93   18.10
  -4   6  -2  225.28    6.90
   4   6   2  230.98    7.70
   4  -6   2  226.28    7.40
   4   6   2  211.88    8.60
   4  -6   2  213.48    8.80
   4   6   2  202.18    8.80
   4  -6   2  228.58    5.90
   4   6   2  217.88    5.80
   4   6   3   67.69    5.10
   4   6   3   61.69    4.20
   4  -6   3   62.29    4.10
   4  -6   3   64.49    4.90
   4  -6   3   59.99    3.40
   4  -6   3   59.09    3.10
   4   6   3   64.59    3.20
   4  -6   4   30.90    2.80
   4   6   4   31.70    3.20
  -4   6  -4   28.40    2.90
   4  -6   4   30.90    2.50
  -4   6  -4   27.70    2.30
   4  -6   4   30.40    3.40
   4  -6   4   28.10    2.90
   4   6   4   29.10    2.40
   4   6   4   30.40    2.60
   4  -6   4   32.50    2.50
   4   6   4   32.10    3.60
   4   6   4   31.90    2.40
   4  -6   5   29.80    2.20
   4   6   5   29.80    2.40
  -4   6  -5   27.90    2.80
   4   6   5   27.70    2.10
   4  -6   5   26.30    2.10
   4  -6   5   31.10    2.80
   4   6   5   29.80    2.30
   4   6   6   -0.10    0.50
  -4   6  -6    0.10    0.50
   4   6   6   -0.60    0.50
   4  -6   6   -0.30    0.40
  -4  -7   6   17.80    1.80
  -4  -7   6   17.40    1.70
  -4   7   6   19.60    1.70
  -4   7   5   56.39    3.50
  -4   7   5   58.79    3.50
  -4  -7   5   62.39    4.00
  -4   7   5   61.99    3.60
  -4   7   5   64.39    3.90
  -4  -7   5   63.69    4.20
  -4  -7   5   60.89    4.20
  -4   7   5   60.29    3.00
  -4   7   4   39.90    3.20
  -4   7   4   40.90    3.00
  -4  -7   4   37.50    3.30
  -4   7   4   41.90    3.10
  -4  -7   4   43.70    3.50
  -4  -7   4   36.40    3.10
  -4   7   4   37.60    2.80
  -4   7   4   40.10    3.10
  -4  -7   3   38.80    3.00
  -4   7   3   39.00    2.80
  -4   7   3   36.60    2.20
  -4   7   3   38.20    2.70
  -4   7   3   38.10    2.80
  -4  -7   3   35.20    2.80
  -4   7   3   34.40    2.50
  -4  -7   3   41.40    3.10
  -4  -7   2   41.50    2.60
  -4   7   2   42.30    2.60
  -4  -7   2   43.70    2.70
  -4   7   2   38.10    2.60
   4   7  -1   49.10    3.70
   4  -7   0  318.57    9.60
   4   7   0  305.57   10.10
   4  -7   1   45.70    3.50
   4   7   1   39.70    3.60
   4   7   1   39.40    3.20
   4  -7   2  211.28    9.10
   4   7   2  225.18    8.80
  -4   7  -2  215.38    7.20
  -4   7  -2  212.48    6.60
   4  -7   2  204.98    6.10
   4   7   2  205.28    9.30
   4  -7   3   18.50    2.00
  -4   7  -3   19.30    2.20
   4   7   3   18.00    3.00
   4  -7   3   20.00    3.10
  -4   7  -4   57.79    4.10
   4  -7   4   60.39    3.90
   4  -7   4   54.39    4.60
   4   7   4   56.09    3.00
   4   7   4   51.59    4.60
  -4   7  -4   54.09    3.30
   4  -7   5   55.79    3.50
  -4   7  -5   51.99    3.70
   4   7   5   49.90    2.70
   4   7   5   51.69    3.40
  -4  -8   6    7.90    1.10
   4   8  -6    7.00    1.20
  -4  -8   6    6.40    1.00
  -4   8   6    7.10    0.90
  -4   8   5   11.30    1.50
  -4  -8   5    9.40    1.70
  -4   8   5   11.50    1.30
  -4  -8   5   10.80    1.90
  -4   8   5   10.20    1.50
  -4   8   5   10.00    1.50
  -4  -8   5   12.10    1.70
  -4   8   4   27.80    2.60
  -4  -8   4   28.90    2.90
  -4   8   4   25.90    2.40
  -4  -8   4   27.70    2.70
  -4  -8   4   27.10    2.70
  -4   8   4   26.50    2.60
  -4  -8   3   42.90    3.20
  -4   8   3   41.00    3.00
  -4   8   3   47.90    3.30
  -4   8   3   37.90    2.50
  -4   8   2  200.18    6.60
  -4  -8   2  193.98    6.80
  -4  -8   2  195.88    6.60
   4   8  -2  198.88    8.70
  -4   8   2  188.08    6.60
  -4   8   2  203.98    6.80
  -4   8   1   87.09    3.90
   4   8  -1   93.89    5.30
  -4   8   1   97.39    3.80
  -4   8   1   87.19    4.00
  -4   8   0   13.50    1.50
   4  -8   0   12.10    1.70
  -4   8   0   13.20    1.40
   4   8   0   13.30    1.90
  -4   8  -1  129.69    5.10
  -4   8  -1  129.19    5.10
   4  -8   1  133.59    6.60
   4   8   1  129.69    6.90
   4   8   1  132.59    6.30
   4   8   1  124.89    4.60
   4   8   2    2.20    0.80
   4  -8   2    0.90    0.50
  -4   8  -2    1.10    0.80
  -4   8  -2    1.50    0.70
   4   8   2    1.20    1.10
   4  -8   2    1.00    1.00
   4   8   2    1.70    1.00
  -4   8  -3   82.29    3.90
  -4   8  -3   89.79    4.60
   4  -8   3   85.89    4.30
   4   8   3   83.79    4.60
   4  -8   3   82.19    5.90
   4   8   3   81.29    6.20
  -4   8  -4   55.39    3.90
  -4   8  -4   53.49    3.30
   4  -8   4   45.90    4.20
   4  -8   4   51.29    3.60
   4   8   4   53.89    3.80
   4  -8   5   74.29    3.90
   4   8   5   71.29    3.90
  -4   8  -5   73.79    4.20
  -4   9   5  142.99    4.90
  -4  -9   5  146.39    6.40
  -4   9   5  147.79    5.80
  -4  -9   5  139.99    5.60
  -4   9   5  136.89    5.00
  -4  -9   5  145.19    6.40
  -4   9   5  153.38    5.70
  -4  -9   4  109.59    5.90
  -4  -9   4  112.69    5.40
  -4   9   4  110.19    5.10
  -4  -9   4  103.09    5.50
  -4   9   4  106.09    5.50
  -4   9   4  103.19    4.60
   4   9  -4   99.59    6.30
  -4   9   4  116.19    5.50
  -4  -9   3  236.58    8.70
  -4   9   3  243.78    8.70
   4   9  -3  233.08   10.20
  -4   9   3  240.78    8.50
  -4   9   3  229.48    8.10
   4   9  -2  118.89    6.60
  -4   9   2  121.99    5.20
  -4  -9   2  120.09    5.00
  -4   9   2  118.49    5.30
  -4  -9   2  120.99    5.30
  -4   9   2  111.99    5.20
  -4   9   1    5.60    1.10
  -4   9   1    4.70    1.10
  -4   9   1    4.90    1.00
  -4  -9   1    3.60    0.90
   4   9  -1    3.20    1.10
  -4  -9   1    3.30    0.80
  -4   9   1    6.10    1.20
  -4   9   0    4.20    0.80
  -4   9   0    4.50    1.00
  -4   9   0    3.90    0.90
   4   9   0    2.50    1.10
   4  -9   0    3.30    1.00
   4   9   0    3.40    1.20
   4   9   0    3.50    0.90
   4   9   1   57.39    3.20
   4   9   1   56.29    4.70
  -4   9  -1   59.99    3.50
   4  -9   1   60.79    4.50
   4   9   1   59.09    4.10
  -4   9  -1   54.39    3.50
   4  -9   2   79.59    3.60
   4   9   2   81.99    4.20
  -4   9  -2   80.79    4.50
   4   9   2   82.99    6.00
   4  -9   2   70.39    5.30
  -4   9  -2   74.09    3.50
   4   9   2   78.39    4.90
  -4   9  -3  203.48    7.00
   4  -9   3  209.68    7.30
   4   9   3  219.98    8.10
   4  -9   3  203.68    9.70
   4   9   3  217.08   10.50
  -4   9  -3  218.68    7.70
   4   9   4   30.30    2.80
   4  -9   4   27.20    2.50
  -4   9  -4   28.50    2.70
  -4   9  -4   26.40    2.40
  -4   9  -5   65.59    3.60
   4   9   5   65.89    3.50
   4  -9   5   60.59    3.30
   4   9   5   62.69    3.10
  -4 -10   5    5.10    1.30
  -4 -10   5    6.50    1.40
  -4  10   5    4.20    0.90
  -4 -10   5    5.30    1.00
  -4  10   4   53.49    3.60
  -4 -10   4   49.99    3.60
  -4  10   4   53.49    3.40
  -4 -10   4   54.79    4.10
  -4  10   4   57.69    3.90
  -4 -10   4   51.09    3.40
  -4  10   3   29.80    2.90
  -4  10   3   31.70    2.80
  -4  10   3   24.00    2.50
  -4 -10   3   30.00    3.00
   4  10  -3   24.10    3.00
  -4 -10   3   26.80    2.80
  -4 -10   2  368.16   11.10
  -4  10   2  348.17   11.00
   4  10  -2  361.36   12.60
  -4  10   2  366.96   11.00
  -4 -10   2  355.36   10.40
  -4  10   2  356.16   11.00
  -4 -10   1  112.39    4.50
   4  10  -1  113.79    5.90
  -4  10   1  113.49    5.30
   4  10  -1  106.59    4.80
  -4 -10   1  115.79    5.00
  -4  10   1  118.79    5.30
   4  10  -1  117.09    5.90
  -4  10   1  110.69    4.80
   4  10   0  351.76    9.50
  -4  10   0  348.67   10.60
   4  10   0  357.16   12.50
  -4  10   0  351.96   10.60
   4  10   0  355.36   11.40
   4  10   1   65.09    4.30
   4  10   1   61.79    3.50
  -4  10  -1   63.49    4.10
   4  10   1   68.19    5.20
   4 -10   1   61.29    4.70
  -4  10  -2  215.78    8.40
   4 -10   2  219.08    6.80
   4 -10   2  228.08   10.20
   4  10   2  220.38    7.80
   4  10   2  209.08    8.20
   4  10   2  218.58   10.40
   4 -10   3    2.20    0.90
   4  10   3    0.40    1.10
   4  10   3    1.40    0.80
  -4  10  -3    4.20    1.20
  -4  10  -3    2.00    0.80
  -4  10  -4   35.30    2.70
   4  10   4   33.90    2.90
   4 -10   4   35.20    2.70
  -4  10  -4   34.50    2.50
  -4  10  -5   14.00    1.40
   4 -10   5   14.80    1.40
   4  10   5   16.50    1.60
   4  10   5   16.50    1.40
  -4  11   5   24.60    1.80
   4  11  -5   25.40    1.70
  -4 -11   5   24.10    2.10
  -4  11   4   10.80    1.90
  -4  11   4    9.90    1.70
  -4  11   4   12.30    1.80
  -4 -11   4   10.50    1.50
  -4 -11   4   11.40    1.70
  -4 -11   4   13.10    2.20
  -4 -11   3    9.40    1.90
  -4  11   3   10.00    1.70
  -4  11   3    9.00    1.60
  -4  11   3   10.20    1.90
  -4 -11   3    9.90    1.90
  -4  11   3   12.10    1.70
  -4  11   2   73.69    4.60
  -4  11   2   66.19    4.10
   4  11  -2   77.59    4.80
  -4 -11   2   81.59    4.70
  -4  11   2   84.19    4.80
  -4  11   2   82.79    4.70
  -4 -11   1    0.30    0.60
  -4  11   1    0.70    1.00
   4  11  -1   -0.90    1.00
   4  11  -1   -0.90    1.00
  -4 -11   1    1.20    0.90
  -4  11   1    1.00    0.70
   4  11  -1    0.30    0.70
  -4  11   1    0.30    0.80
   4  11   0  250.77    8.00
  -4  11   0  266.47    9.20
  -4  11   0  265.17    9.30
   4  11   0  260.77   10.40
   4  11   1    3.50    1.00
   4  11   1    5.50    1.70
   4  11   2  160.88    8.80
   4  11   2  155.78    6.60
  -4  11  -2  177.28    7.50
   4  11   3    1.20    0.90
  -4  11  -3    1.10    0.70
   4  11   4    8.40    1.40
  -4  11  -4    6.50    1.10
   4 -11   4    6.60    1.20
  -4  11  -4    6.80    1.10
  -4 -12   4   23.50    2.30
  -4  12   4   24.70    2.30
  -4  12   4   24.50    2.10
  -4 -12   4   24.40    2.20
  -4 -12   4   23.30    1.80
  -4  12   4   24.00    2.30
  -4 -12   3   13.00    2.00
  -4  12   3   12.20    1.90
  -4  12   3   10.70    1.80
  -4  12   3   14.10    1.80
  -4  12   3   12.90    1.90
  -4 -12   3   12.90    1.90
  -4  12   2  235.08    8.90
  -4  12   2  235.78    8.70
  -4  12   2  246.38    8.70
  -4 -12   2  244.28    8.70
  -4 -12   1   23.80    1.90
   4  12  -1   23.50    2.30
  -4  12   1   21.20    2.10
  -4  12   1   23.60    2.60
  -4  12   1   25.10    2.70
  -4 -12   1   24.30    2.40
  -4 -12   0   70.49    3.70
   4  12   0   67.19    4.80
  -4  12   0   71.29    4.50
   4  12   0   68.39    3.70
  -4  12   0   74.69    4.70
   4  12   1  108.99    6.60
   4  12   1   94.49    4.80
   4  12   1  100.39    4.90
  -4  12  -1  106.09    5.80
  -4  12  -2   25.60    2.70
   4  12   2   22.70    2.40
   4  12   2   22.90    3.10
   4  12   3   42.80    3.10
  -4  12  -3   38.90    2.50
   4 -12   3   36.50    2.50
   4  12   4    1.00    0.70
   4 -12   4   -0.70    0.60
  -4  12  -4   -0.40    0.50
   4  12   4   -0.20    0.70
   4  12   4    0.60    0.60
  -4  13   4    4.60    0.90
  -4 -13   4    4.20    0.90
  -4 -13   4    2.70    0.80
  -4  13   3  237.28    8.20
  -4  13   3  228.78    8.10
  -4 -13   3  236.98    8.20
  -4  13   3  212.88    7.30
  -4 -13   3  235.68    8.40
  -4 -13   3  224.08    6.90
  -4  13   2    3.10    1.10
  -4  13   2    1.90    1.10
  -4 -13   2    2.70    1.00
  -4 -13   1    3.10    1.00
   4  13  -1    2.70    1.00
  -4  13   1    1.80    0.80
  -4  13   1    2.40    1.10
  -4  13   1    2.90    1.00
   4  13   0    1.00    0.90
  -4 -13   0    1.90    0.90
  -4  13   0    0.00    0.90
   4  13   0   -0.70    0.70
  -4  13   0    0.20    1.10
   4  13   1   44.00    3.10
  -4  13  -1   44.00    3.70
   4  13   1   42.30    3.70
  -4  13  -2    7.30    1.70
   4  13   2    9.80    1.50
   4  13   2    6.30    1.30
   4  13   3  168.08    6.10
   4  13   3  178.68    6.30
  -4 -14   3    3.00    0.90
  -4  14   3    3.80    1.00
  -4  14   3    1.70    0.70
  -4 -14   3    3.70    1.00
   4  14  -2  214.08    6.90
  -4  14   2  239.18    8.40
  -4  14   2  219.18    7.50
  -4 -14   2  229.68    7.80
  -4  14   2  225.88    8.00
  -4 -14   1    1.00    0.70
  -4  14   1    0.80    0.90
  -4  14   1    1.70    1.10
   4  14  -1    0.40    0.70
  -4 -14   0   90.69    3.70
   4  14   0  100.39    5.00
   4  14   0   95.89    4.00
  -4  14  -1    1.20    1.00
   4  14   1    1.00    0.70
   4  14   1    1.30    0.90
   4  14   1    1.60    0.80
   4  14   2  116.49    4.90
  -4  14  -2  115.09    5.10
  -4  14  -2  119.39    5.60
   4  14   3    4.40    0.90
   4  14   3    5.30    1.00
  -4 -15   3    2.40    0.70
  -4 -15   3    2.50    0.70
  -4  15   3    1.90    0.70
  -4  15   2   41.70    2.90
  -4  15   2   42.70    2.70
  -4 -15   2   41.00    2.50
  -4 -15   2   40.30    2.80
  -4  15   2   40.90    2.80
  -4  15   1   17.60    2.00
  -4  15   1   18.80    2.10
  -4  15   1   19.70    2.10
  -4  15   0  101.49    5.20
   4  15   0   94.39    4.50
   4  15   1   25.10    1.90
   4  15   1   28.90    2.40
  -4  15  -1   32.50    2.80
   4  15   2   74.39    3.70
   4  15   2   74.39    3.30
   4  15   2   73.59    3.10
  -4  15  -2   63.39    3.20
  -4  16   1    0.20    0.50
   4  16  -1   -0.20    0.60
  -4 -16   1    0.00    0.40
  -4  16   0  104.49    4.60
   4  16   0   94.49    3.90
  -4  16  -1   28.00    2.10
  -4  16  -1   25.10    2.10
   4  16   1   25.30    1.90
  -5   0   6   33.60    2.70
  -5   0   6   31.60    2.70
  -5   0   6   34.00    2.70
  -5   0   6   34.70    3.10
  -5   0   5   -0.20    0.80
  -5   0   5   -0.20    0.80
  -5   0   5    0.90    0.90
  -5   0   5   -0.30    0.70
  -5   0   5   -1.00    1.10
  -5   0   5   -0.80    0.80
  -5   0   5    0.70    1.10
  -5   0   5   -1.00    0.70
  -5   0   4   12.40    1.70
  -5   0   4   11.10    1.70
  -5   0   4   10.80    1.50
  -5   0   4   11.40    1.50
  -5   0   4    8.90    1.50
  -5   0   4    8.50    1.10
  -5   0   4    8.50    1.30
  -5   0   4    9.50    1.40
  -5   0   4   11.40    1.60
  -5   0   4    7.20    1.90
  -5   0   4   10.30    1.70
  -5   0   3    0.30    0.50
  -5   0   3    0.60    0.90
  -5   0   3   -0.30    0.60
  -5   0   2   41.30    2.00
  -5   0   2   39.60    2.80
  -5   0   2   41.50    2.80
  -5   0   2   38.70    2.10
  -5   0   1    0.10    0.60
   5   0   0  493.95   11.40
   5   0   1    0.50    0.50
   5   0   2 1393.26   28.50
   5   0   2 1331.07   28.60
   5   0   3    0.70    0.50
   5   0   3   -0.40    0.60
  -5   0  -3    0.90    0.60
   5   0   3    0.00    0.70
   5   0   3   -0.10    0.60
   5   0   4 1276.87   29.30
  -5   0  -4 1244.18   27.90
   5   0   4 1254.07   27.40
   5   0   4 1273.47   27.80
   5   0   4 1211.18   32.90
   5   0   5    0.20    0.70
  -5   0  -5   -0.20    0.70
   5   0   5    1.00    0.80
   5   0   5    1.90    1.00
   5   0   5    0.80    1.00
   5   0   5    2.00    1.40
   5   0   6  163.48    6.20
  -5   0  -6  154.88    5.10
   5   0   6  166.38    5.80
   5   0   6  159.98    6.30
  -5   1   6  153.98    6.10
  -5  -1   6  154.38    6.20
  -5  -1   6  152.38    6.10
  -5   1   6  145.49    6.60
  -5  -1   6  145.69    6.60
  -5   1   6  147.49    6.30
  -5  -1   6  149.39    6.00
  -5   1   6  155.28    6.00
  -5  -1   5   22.10    2.60
  -5   1   5   23.90    2.50
  -5  -1   5   25.60    3.10
  -5  -1   5   24.60    2.50
  -5   1   5   25.50    2.60
  -5  -1   5   22.30    2.10
  -5  -1   5   24.00    3.40
  -5  -1   5   20.40    2.40
  -5  -1   5   21.80    2.00
  -5   1   5   21.10    3.20
  -5   1   5   24.90    2.10
  -5   1   5   21.90    2.60
  -5   1   5   22.00    2.30
  -5   1   5   22.60    2.70
  -5  -1   5   24.10    2.80
  -5   1   5   22.30    2.40
  -5  -1   5   22.10    2.30
  -5   1   4  216.98    7.80
  -5   1   4  215.08    7.20
  -5  -1   4  216.58    7.50
  -5   1   4  229.88    7.50
  -5  -1   4  229.58    7.80
  -5   1   4  235.28    7.80
  -5  -1   4  213.38    6.50
  -5  -1   4  223.48    7.90
  -5   1   4  218.78    7.30
  -5  -1   4  223.48    7.50
  -5   1   4  230.08    7.60
  -5  -1   4  225.18    7.50
  -5   1   4  228.28    7.50
  -5   1   4  209.78    9.70
  -5  -1   4  221.08    9.90
  -5   1   4  224.38    8.10
  -5  -1   4  229.08    8.20
  -5  -1   4  223.68    7.10
  -5   1   4  212.28    7.00
  -5  -1   4  224.58    6.80
  -5  -1   3  223.88    7.00
  -5   1   3  220.68    8.70
  -5  -1   3  227.78    8.80
  -5   1   3  234.08    7.20
  -5  -1   3  220.88    7.10
  -5   1   3  231.18    7.00
  -5  -1   2    0.30    0.50
  -5   1   2    0.30    0.40
  -5  -1   2    0.20    0.80
  -5   1   2    0.80    0.70
  -5  -1   2    0.30    0.50
  -5   1   2   -0.30    0.40
  -5   1   2    0.50    0.80
  -5  -1   2    1.10    0.90
  -5  -1   1  985.80   21.80
  -5   1   1 1018.20   21.90
  -5   1   1 1033.00   21.70
  -5  -1   1 1013.90   21.90
   5   1   0  109.79    4.20
   5  -1   0  109.19    3.50
   5  -1   1  139.19    5.10
   5  -1   1  128.09    4.50
   5   1   1  131.49    5.00
   5   1   2  154.98    5.40
   5  -1   2  155.18    4.10
   5   1   2  167.68    6.10
   5  -1   2  175.58    6.40
   5   1   2  158.18    6.40
   5   1   3   14.10    1.70
  -5   1  -3   14.50    1.60
   5  -1   3   13.00    1.40
  -5  -1  -3   14.50    1.40
   5  -1   3   14.70    1.70
   5   1   3   13.50    1.40
  -5   1  -3   11.20    1.20
   5   1   3   14.30    1.80
   5  -1   3   12.40    1.90
   5   1   3   13.60    1.40
   5   1   3   11.90    1.40
   5  -1   4   97.59    4.90
  -5  -1  -4   99.99    4.70
  -5   1  -4   96.59    4.90
   5   1   4  106.69    7.20
   5  -1   4   98.69    7.00
   5  -1   4   98.39    5.40
   5   1   4   97.39    4.70
   5   1   4  101.79    5.50
   5  -1   4   97.79    5.30
   5   1   4   96.79    4.60
   5  -1   4   96.49    4.40
   5  -1   5   13.80    2.10
   5   1   5   12.20    1.90
   5  -1   5   10.40    2.30
  -5  -1  -5   11.80    1.60
   5   1   5   13.60    2.60
   5   1   5   11.00    1.80
   5  -1   5   10.90    1.60
   5  -1   5   12.40    1.60
   5   1   5   11.20    2.00
   5  -1   5   12.60    2.10
   5   1   5   13.40    1.80
  -5   1  -5   10.60    1.70
   5  -1   6    9.30    1.40
   5   1   6    9.60    1.40
  -5   1  -6    7.90    1.10
   5  -1   6    8.10    1.30
   5   1   6    7.40    1.30
   5   1   6    8.70    1.50
   5  -1   6    7.10    1.10
   5  -1   6    8.10    1.30
  -5   2   6   -0.40    0.70
  -5  -2   6    1.10    0.80
  -5   2   6   -0.10    0.70
  -5   2   6    0.20    0.70
  -5  -2   6   -0.50    0.80
  -5   2   6    0.30    0.80
  -5   2   6    0.10    0.80
  -5  -2   6    0.60    0.80
  -5  -2   6   -0.50    0.70
  -5   2   5   96.09    5.10
  -5   2   5   97.09    5.20
  -5  -2   5  100.49    4.50
  -5  -2   5   95.69    4.60
  -5   2   5   94.69    5.30
  -5  -2   5  105.19    5.50
  -5  -2   5  102.89    5.30
  -5   2   5   97.99    4.80
  -5  -2   5   98.59    4.90
  -5  -2   5   97.89    5.50
  -5   2   5   93.99    5.50
  -5   2   5   92.09    6.50
  -5  -2   5   89.89    6.40
  -5   2   5  101.49    5.20
  -5  -2   5  101.19    4.80
  -5  -2   5  105.69    5.40
  -5  -2   5   94.09    5.20
  -5  -2   4    3.30    0.90
  -5  -2   4    3.20    0.90
  -5  -2   4    4.30    1.00
  -5   2   4    4.50    1.10
  -5  -2   4    2.70    1.00
  -5   2   4    4.40    1.20
  -5   2   4    3.10    1.20
  -5   2   4    4.40    1.20
  -5   2   4    3.90    1.00
  -5  -2   4    1.00    1.20
  -5  -2   4    4.80    1.20
  -5  -2   4    3.80    1.20
  -5  -2   4    5.20    1.30
  -5  -2   4    3.30    1.20
  -5   2   4    3.10    0.90
  -5   2   4    3.80    0.90
  -5  -2   4    3.20    0.90
  -5   2   4    3.50    1.40
  -5   2   4    3.60    1.00
  -5   2   4    3.80    0.90
  -5  -2   3  657.73   15.50
  -5   2   3  662.53   15.50
  -5   2   3  655.53   18.00
  -5  -2   3  662.33   17.90
  -5   2   3  671.33   15.80
  -5  -2   3  656.83   15.70
  -5   2   2   33.50    2.50
  -5  -2   2   33.70    2.60
  -5   2   2   32.70    1.90
  -5  -2   2   32.90    1.90
  -5   2   2   36.00    2.70
  -5  -2   2   31.00    2.50
  -5  -2   2   32.70    1.80
  -5   2   2   29.80    1.80
  -5   2   1  908.21   19.70
  -5  -2   1  858.51   19.50
   5  -2  -1  835.82   17.90
  -5   2   1  899.51   19.30
   5  -2   0   94.59    2.80
   5  -2   0   94.59    3.70
   5   2   0   98.19    4.10
   5   2   1  383.46   10.90
   5  -2   1  406.66   10.70
   5  -2   1  404.86    9.60
   5   2   2   64.59    3.50
   5   2   2   70.89    3.80
   5  -2   2   75.89    4.10
   5   2   2   73.49    4.40
   5  -2   3   21.90    2.10
  -5   2  -3   21.40    2.00
   5  -2   3   18.90    1.70
   5   2   3   22.20    2.10
   5   2   3   19.30    2.00
  -5  -2  -3   23.50    1.70
  -5   2  -3   20.90    1.70
   5   2   3   21.30    1.80
   5   2   3   17.40    1.60
   5   2   3   19.70    2.00
   5  -2   3   22.00    2.50
  -5   2  -4    0.20    0.60
   5   2   4    0.40    0.90
   5  -2   4    0.70    0.80
  -5  -2  -4    0.50    0.70
   5  -2   4    0.30    0.60
   5  -2   4    1.60    0.90
   5   2   4    0.40    0.60
   5  -2   4    0.90    0.90
   5   2   4    1.30    1.30
   5  -2   4   -0.90    1.10
   5   2   4    0.50    0.60
   5  -2   5    6.60    1.80
  -5  -2  -5    3.10    0.90
   5  -2   5    7.10    1.60
   5  -2   5    6.00    1.10
   5   2   5    4.90    1.40
   5  -2   5    5.40    1.20
  -5   2  -5    5.90    1.40
   5   2   5    5.80    1.40
   5  -2   5    5.80    1.40
   5   2   5    7.10    1.50
   5   2   5    4.70    1.30
   5   2   5   10.10    2.50
  -5   2  -6    9.50    1.30
   5   2   6    8.90    1.30
   5   2   6   11.00    1.50
   5  -2   6    9.50    1.40
   5  -2   6    9.50    1.40
   5  -2   6    8.20    1.10
   5  -2   6    7.10    1.20
   5   2   6    9.60    1.30
  -5  -3   6   39.60    3.00
  -5   3   6   39.90    3.10
  -5   3   6   38.40    3.00
  -5  -3   6   34.60    2.50
  -5  -3   6   36.70    3.00
  -5  -3   6   38.50    2.50
  -5   3   6   40.80    3.10
  -5   3   6   37.70    2.80
  -5   3   5   35.80    3.00
  -5   3   5   38.40    3.20
  -5  -3   5   34.30    2.80
  -5  -3   5   37.30    3.20
  -5  -3   5   34.50    3.90
  -5  -3   5   34.70    3.10
  -5  -3   5   37.40    2.90
  -5   3   5   41.90    3.00
  -5   3   5   39.20    3.40
  -5   3   5   37.90    3.30
  -5  -3   5   35.10    3.20
  -5   3   5   39.10    3.30
  -5  -3   5   38.50    2.70
  -5   3   5   35.60    4.00
  -5   3   4   24.40    2.30
  -5  -3   4   26.00    2.40
  -5  -3   4   26.30    2.30
  -5   3   4   25.50    2.20
  -5   3   4   27.70    2.40
  -5   3   4   26.10    2.10
  -5   3   4   22.60    1.80
  -5   3   4   22.70    2.40
  -5  -3   4   25.80    2.30
  -5   3   4   25.30    2.10
  -5   3   4   23.30    2.20
  -5  -3   4   23.80    2.10
  -5   3   4   26.90    2.50
  -5  -3   4   21.60    2.30
  -5   3   4   26.20    3.30
  -5   3   4   27.10    2.40
  -5  -3   4   23.60    1.90
  -5  -3   4   25.10    3.10
  -5  -3   4   24.70    2.40
  -5  -3   4   23.60    2.40
  -5   3   3  469.55   11.70
  -5   3   3  458.25   11.30
  -5   3   3  449.66   11.30
  -5  -3   3  452.65   11.50
  -5   3   3  481.15   12.00
  -5  -3   3  466.55   11.90
  -5   3   3  459.25   13.90
  -5  -3   3  470.15   13.90
  -5   3   3  445.26   11.30
  -5  -3   3  460.35   11.40
  -5  -3   2   27.80    2.40
  -5   3   2   27.70    2.30
  -5   3   2   28.40    1.80
  -5  -3   2   25.30    1.70
  -5   3   2   28.10    2.40
  -5  -3   2   29.20    2.40
   5  -3  -1  966.00   19.40
  -5   3   1 1022.50   21.20
  -5  -3   1  999.30   21.10
  -5  -3   1  951.50   20.50
   5  -3  -1  920.41   18.40
  -5   3   1 1000.90   20.60
   5  -3   0  337.27    8.80
   5   3   0  337.27    9.70
   5  -3   1  120.49    5.00
   5   3   1  123.09    5.30
   5  -3   2  229.58    8.10
   5   3   2  206.48    7.60
   5   3   2  219.48    8.30
   5  -3   3    1.70    1.20
   5  -3   3   -0.30    0.60
  -5   3  -3    0.80    0.80
  -5   3  -3    1.30    0.70
   5  -3   3    0.40    1.10
   5   3   3    0.50    0.60
   5   3   3    0.50    0.60
   5   3   3    3.20    1.20
   5   3   3    0.60    0.70
   5   3   3    0.80    1.00
   5  -3   4   49.80    4.00
  -5   3  -4   56.09    3.90
   5  -3   4   60.09    3.80
   5  -3   4   58.59    5.10
   5   3   4   57.99    3.70
   5  -3   4   57.29    3.90
   5  -3   4   51.89    2.90
   5   3   4   56.69    5.20
   5   3   4   54.59    3.60
   5   3   4   58.69    3.90
   5   3   5   13.90    2.50
   5  -3   5   14.00    1.90
   5   3   5   10.90    1.70
  -5   3  -5   10.80    1.80
   5  -3   5   11.70    1.80
   5  -3   5   16.80    2.80
   5   3   5   12.40    1.90
   5  -3   5   10.40    1.30
   5   3   5   12.00    1.80
   5  -3   5   12.00    1.70
   5   3   5   12.20    1.90
   5  -3   5   14.50    2.10
   5  -3   6    1.20    0.70
   5   3   6    0.00    0.50
  -5   3  -6    0.00    0.60
   5   3   6    0.40    0.40
   5  -3   6    1.20    0.60
   5   3   6    0.70    0.60
   5  -3   6    0.60    0.50
   5  -3   6    0.30    0.60
  -5   4   6   19.60    2.00
  -5  -4   6   15.70    1.70
  -5  -4   6   18.60    2.00
  -5   4   6   17.20    1.90
  -5  -4   6   17.80    1.90
  -5   4   6   18.10    2.10
  -5   4   6   17.20    1.90
  -5  -4   5   10.30    1.70
  -5   4   5    8.70    1.70
  -5   4   5    9.30    1.50
  -5  -4   5    8.10    2.00
  -5   4   5    9.50    1.30
  -5   4   5    8.30    1.60
  -5  -4   5   10.10    1.60
  -5   4   5    7.40    1.80
  -5   4   5    7.50    1.40
  -5   4   5   16.30    2.90
  -5  -4   5    8.90    1.40
  -5   4   5    8.50    1.70
  -5  -4   5    8.60    1.20
  -5  -4   5    8.90    1.70
  -5   4   4   15.00    1.80
  -5   4   4   13.60    2.30
  -5  -4   4   14.40    1.80
  -5   4   4   14.10    1.80
  -5   4   4   13.10    1.70
  -5  -4   4   12.50    1.20
  -5   4   4   16.10    1.90
  -5   4   4   14.40    1.60
  -5  -4   4   13.70    2.00
  -5   4   4   14.00    2.00
  -5  -4   4   14.30    1.70
  -5   4   4   17.30    1.80
  -5  -4   4   15.90    1.90
  -5   4   4   12.40    1.80
  -5   4   4   15.40    1.90
  -5  -4   4   13.90    1.90
  -5  -4   4   15.70    1.80
  -5  -4   4   12.60    2.30
  -5  -4   4   14.90    1.90
  -5  -4   4   12.90    1.60
  -5  -4   3    0.80    0.70
  -5  -4   3    0.30    0.50
  -5   4   3    0.30    0.50
  -5   4   3   -0.50    0.80
  -5  -4   3    1.40    0.70
  -5  -4   3    0.20    0.70
  -5   4   3    0.40    0.50
  -5  -4   3   -0.10    0.60
  -5  -4   3   -0.10    0.60
  -5   4   3    0.10    0.60
  -5  -4   3   -0.50    0.90
  -5  -4   3   -0.40    0.80
  -5   4   3    0.30    0.50
  -5   4   3    0.80    0.50
  -5  -4   3    0.10    0.60
  -5   4   3    0.20    0.50
  -5   4   2   13.00    1.70
  -5   4   2   14.70    1.30
  -5  -4   2   13.60    1.30
  -5   4   2   12.50    1.60
  -5  -4   2   12.10    1.60
  -5  -4   2   15.60    1.80
  -5  -4   1    2.70    0.80
  -5  -4   1    6.20    1.10
  -5   4   1    6.10    1.00
   5  -4  -1    5.60    0.80
  -5   4   1    7.30    1.20
   5   4  -1    6.10    1.30
  -5  -4   0  293.97    7.80
  -5   4   0  299.57    7.90
   5  -4   0  301.07    8.30
   5   4   0  288.87    9.20
   5  -4   1  123.99    5.30
   5   4   1  124.29    5.70
   5   4   2  750.12   19.70
   5  -4   2  764.02   17.10
   5   4   2  808.52   17.20
   5  -4   2  801.32   20.00
   5   4   2  744.93   20.10
  -5   4  -3  348.17   10.10
   5  -4   3  340.27    9.50
   5   4   3  327.17    9.70
   5   4   3  315.37    9.70
   5  -4   3  328.87   11.80
  -5   4  -3  335.77    9.50
   5   4   3  320.27   11.30
   5   4   3  337.77    9.60
   5  -4   3  362.36   12.40
   5   4   3  336.17   12.20
   5  -4   3  347.07    9.90
   5   4   3  357.26   10.00
  -5   4  -4  775.72   17.80
   5   4   4  797.32   19.40
   5  -4   4  796.32   19.30
   5   4   4  757.62   19.30
  -5   4  -4  732.93   19.60
   5  -4   4  779.82   19.10
   5   4   4  792.42   22.60
   5  -4   4  762.02   22.10
   5  -4   4  724.73   20.70
   5   4   4  714.93   18.90
  -5   4  -5  104.29    5.50
   5  -4   5  109.49    5.30
   5  -4   5  104.99    5.20
   5   4   5  112.09    5.20
   5   4   5  107.49    5.40
   5  -4   5  112.29    5.50
   5   4   5  105.59    5.10
   5  -4   6  132.49    4.40
   5  -4   6  134.29    4.70
  -5   4  -6  127.59    5.10
   5  -4   6  134.29    4.60
   5   4   6  136.89    4.60
   5   4   6  141.19    4.80
  -5  -5   6  177.78    6.20
  -5   5   6  177.18    6.20
  -5  -5   6  187.88    6.70
  -5   5   6  165.28    6.00
  -5  -5   6  156.18    5.70
  -5   5   6  191.78    6.80
  -5   5   5    3.30    0.80
  -5  -5   5    3.70    1.30
  -5   5   5    4.00    1.10
  -5  -5   5    3.20    1.10
  -5  -5   5    5.10    1.50
  -5   5   5    5.30    1.50
  -5  -5   5    2.80    0.80
  -5   5   5    4.70    1.40
  -5  -5   5    1.80    1.00
  -5  -5   5    4.70    1.50
  -5   5   5    3.10    1.00
  -5   5   5    4.00    1.20
  -5  -5   4  338.37   10.60
  -5  -5   4  348.17   10.40
  -5  -5   4  321.87    9.60
  -5   5   4  324.37   10.10
  -5   5   4  303.57    9.10
  -5   5   4  333.77   10.10
  -5  -5   4  319.37   11.70
  -5  -5   4  310.77    9.30
  -5  -5   4  337.77   10.30
  -5   5   4  334.87   10.30
  -5  -5   4  331.67   10.00
  -5   5   4  310.17   11.80
  -5   5   4  330.27    9.60
  -5   5   4  319.27    9.50
  -5   5   4  322.07   10.20
  -5   5   3   47.90    2.80
  -5   5   3   46.00    2.40
  -5  -5   3   49.20    3.60
  -5  -5   3   52.29    3.00
  -5   5   3   44.60    2.70
  -5   5   3   45.20    2.80
  -5  -5   3   44.90    2.40
  -5  -5   3   45.40    2.80
  -5   5   3   50.19    2.80
  -5  -5   3   49.70    2.50
  -5  -5   3   43.70    2.40
  -5   5   3   52.19    3.80
  -5  -5   3   44.90    2.70
  -5   5   3   49.40    2.40
  -5  -5   3   45.30    3.00
  -5   5   3   42.80    2.70
  -5  -5   2    1.60    0.60
  -5  -5   2    0.20    0.70
  -5   5   2    0.90    0.70
  -5   5   2    1.20    0.90
  -5  -5   2    2.00    0.80
  -5   5   2    1.30    0.60
  -5  -5   1  376.46    9.60
  -5   5   1  395.26    9.70
  -5   5   1  387.66   10.40
   5   5  -1  421.76   12.00
  -5  -5   1  384.46   10.10
   5  -5  -1  407.66    9.40
   5   5   0   16.90    2.00
  -5  -5   0   15.40    1.30
  -5   5   0   15.20    1.30
   5  -5   0   17.50    1.70
   5   5   1  173.28    7.20
   5  -5   1  170.68    6.70
  -5   5  -2  112.89    4.40
   5  -5   2  106.29    4.00
   5   5   2  104.49    5.80
   5  -5   2  110.99    5.90
   5   5   2  106.79    5.90
   5   5   2  116.19    4.10
   5  -5   3   16.00    1.70
   5   5   3   13.80    1.70
   5   5   3   16.60    1.70
   5   5   3   11.70    2.00
   5  -5   3   16.70    1.80
   5  -5   3   14.20    2.20
  -5   5  -3   15.70    1.90
   5  -5   3   15.60    2.40
   5   5   3   12.70    2.10
  -5   5  -4   82.09    4.90
   5  -5   4   91.29    4.70
   5   5   4   83.79    5.80
   5   5   4   75.09    4.40
   5  -5   4   84.29    5.70
   5  -5   4   91.19    4.70
   5   5   4   75.29    4.20
  -5   5  -4   78.29    4.00
   5  -5   4   79.79    5.40
   5   5   4   73.39    5.00
   5  -5   4   80.39    4.30
   5  -5   5    4.30    1.00
   5   5   5    5.40    1.10
   5   5   5    4.00    1.20
   5   5   5    4.80    1.10
  -5   5  -5    5.40    1.40
   5  -5   5    4.90    1.10
   5  -5   5    5.20    1.20
  -5   5  -6   15.50    1.60
   5   5   6   15.60    1.50
   5  -5   6   14.30    1.20
   5   5   6   14.30    1.20
  -5  -6   6   -0.30    0.60
  -5  -6   6    0.60    0.70
  -5   6   6    0.80    0.60
  -5   6   5   65.29    3.80
  -5  -6   5   66.99    4.30
  -5   6   5   58.59    3.90
  -5  -6   5   65.39    4.20
  -5   6   5   60.89    3.40
  -5  -6   5   64.79    4.30
  -5   6   5   56.39    3.60
  -5  -6   5   62.59    3.60
  -5   6   5   66.29    4.10
  -5  -6   4   33.50    3.00
  -5   6   4   33.20    3.40
  -5  -6   4   28.00    3.00
  -5   6   4   27.10    2.30
  -5  -6   4   26.60    2.80
  -5  -6   4   34.50    2.40
  -5  -6   4   32.40    2.50
  -5   6   4   25.70    2.40
  -5  -6   4   28.70    2.40
  -5  -6   4   28.30    2.70
  -5   6   4   34.30    2.80
  -5   6   4   30.40    2.60
  -5   6   4   28.50    2.30
  -5   6   4   27.10    2.60
  -5  -6   3  433.96   12.90
  -5   6   3  449.26   11.90
  -5  -6   3  456.45   12.00
  -5   6   3  438.06   11.30
  -5   6   3  455.15   11.40
  -5  -6   3  442.66   10.80
  -5  -6   3  459.15   12.40
  -5  -6   3  454.75   10.60
  -5   6   3  419.56   11.30
  -5  -6   3  451.75   11.30
  -5   6   3  435.86   11.60
  -5  -6   3  436.56   11.90
  -5   6   3  416.16   13.10
  -5   6   3  451.65   12.00
  -5   6   2  153.38    5.20
  -5   6   2  142.49    4.50
  -5  -6   2  146.29    5.60
  -5  -6   2  150.78    5.30
  -5   6   2  146.09    5.10
  -5  -6   2  159.08    5.20
  -5   6   2  149.99    5.80
  -5  -6   1  242.78    6.50
  -5   6   1  238.58    6.50
   5  -6  -1  235.98    6.70
   5   6  -1  239.78    8.90
  -5  -6   0  370.66    8.70
   5  -6   0  370.46   10.50
   5   6   0  393.56   11.70
  -5   6   0  359.06    8.70
   5   6   1   48.40    3.70
   5  -6   1   47.70    3.50
   5   6   2  245.98    6.40
   5  -6   2  219.78    6.20
  -5   6  -2  239.48    7.50
  -5   6  -2  230.78    7.10
   5  -6   2  223.18    9.30
   5   6   2  231.78    9.40
  -5   6  -2  222.48    6.90
   5   6   2  216.38    9.30
   5  -6   2  237.68    6.40
   5   6   3    0.00    0.80
  -5   6  -3    1.10    0.70
   5  -6   3    0.50    0.70
   5  -6   3    0.10    0.90
   5  -6   3    1.00    0.80
  -5   6  -3   -0.10    0.70
   5   6   3    0.30    0.90
   5  -6   3    1.10    1.20
   5   6   3   -0.50    0.90
   5   6   3    0.80    1.00
   5   6   4    3.20    1.30
   5   6   4    1.70    0.80
   5   6   4    2.20    0.80
   5  -6   4    2.90    1.30
   5  -6   4    2.20    0.90
   5   6   4    1.60    1.20
  -5   6  -4    2.10    1.10
   5  -6   4    2.20    0.90
   5  -6   4    3.00    0.90
  -5   6  -4    2.10    0.80
   5  -6   4    2.30    0.80
   5   6   4    3.00    0.90
   5   6   5    0.70    0.60
   5  -6   5    3.40    1.00
   5   6   5    3.90    0.90
   5   6   5    2.60    0.70
  -5   6  -5    2.10    1.00
   5  -6   5    2.00    0.70
   5  -6   5    2.20    0.80
  -5  -7   6    1.50    0.70
  -5  -7   6    0.60    0.60
  -5   7   6    0.40    0.50
  -5  -7   5   11.80    1.80
  -5  -7   5   10.80    1.90
  -5   7   5    8.00    1.20
  -5   7   5   10.30    1.40
  -5   7   5    8.90    1.60
  -5  -7   5    8.90    1.80
  -5   7   5    8.30    1.40
  -5   7   4   23.60    2.60
  -5  -7   4   15.30    2.40
  -5   7   4   18.50    1.80
  -5  -7   4   20.90    2.50
  -5   7   4   15.10    1.80
  -5   7   4   12.50    1.80
  -5   7   4   15.60    1.70
  -5   7   4   19.10    1.90
  -5   7   4   19.90    2.30
  -5  -7   4   19.70    2.50
  -5  -7   4   17.50    1.80
  -5  -7   3  329.57   10.10
  -5  -7   3  332.37    8.60
  -5   7   3  324.37    9.50
  -5  -7   3  337.47   10.40
  -5  -7   3  329.77   10.10
  -5   7   3  329.57   10.00
  -5   7   3  327.07    9.50
  -5   7   3  328.97   10.00
  -5   7   2  162.58    5.50
  -5   7   2  168.48    5.90
  -5  -7   2  162.58    5.80
  -5   7   2  165.78    5.50
  -5  -7   2  172.38    5.90
   5   7  -2  164.08    7.90
  -5   7   2  148.89    5.00
   5  -7  -1  364.86    9.50
   5   7  -1  383.66   12.30
   5  -7   0  381.06   11.20
   5   7   0  393.46   12.20
   5   7   1   43.20    3.70
  -5   7  -1   46.10    2.80
   5  -7   1   46.10    3.60
   5   7   1   45.40    3.70
   5  -7   2  192.28    8.80
  -5   7  -2  194.58    6.50
   5   7   2  200.08    7.00
   5  -7   2  196.98    5.80
  -5   7  -2  207.68    7.20
   5   7   2  209.88    8.90
   5   7   2  195.88    9.20
   5  -7   3    5.10    1.20
  -5   7  -3    4.20    1.10
   5  -7   3    7.50    2.10
  -5   7  -3    5.00    1.30
   5   7   3    5.80    2.00
   5   7   4    7.80    1.10
   5  -7   4    6.70    1.30
  -5   7  -4    5.40    1.40
   5  -7   4    5.10    1.50
  -5   7  -4    6.30    1.20
   5   7   4   10.50    2.20
   5   7   5   10.80    1.60
   5  -7   5    8.80    1.40
  -5   7  -5   10.50    1.70
   5   7   5   10.00    1.10
  -5  -8   6    2.20    0.70
  -5   8   6    2.90    0.70
  -5  -8   6    1.70    0.60
  -5   8   5   13.90    1.60
  -5   8   5   11.50    1.60
  -5  -8   5   14.20    2.00
  -5  -8   5   15.30    2.10
  -5  -8   5   14.60    1.90
  -5  -8   4   14.00    2.10
  -5  -8   4   13.00    2.00
  -5   8   4   13.00    1.60
  -5  -8   4   16.60    2.10
  -5   8   4   14.60    1.80
  -5   8   4   13.50    1.80
  -5   8   4   14.80    2.00
  -5  -8   3    1.50    0.90
  -5   8   3    1.70    0.80
  -5  -8   3    3.10    1.20
  -5   8   3    1.80    0.90
  -5  -8   3    1.50    1.00
  -5   8   3    0.80    0.60
  -5   8   3    0.40    0.70
  -5  -8   2    8.10    1.30
  -5   8   2    9.90    1.30
  -5   8   2    8.40    1.40
  -5  -8   2    9.50    1.40
  -5   8   2    7.70    1.30
   5   8  -2    9.60    1.90
  -5   8   2    6.50    0.90
  -5   8   1   51.69    2.90
   5   8  -1   54.89    4.20
  -5   8   1   55.89    2.90
  -5   8   1   51.19    3.00
  -5   8   1   50.39    2.80
  -5   8   0   49.70    2.90
   5  -8   0   49.30    3.50
   5   8   0   47.40    3.80
  -5   8   0   50.19    2.90
  -5   8  -1  175.08    6.40
   5   8   1  173.08    5.50
   5  -8   1  179.28    8.00
   5   8   1  181.78    7.90
   5   8   1  177.78    8.30
   5   8   2  127.69    7.60
   5  -8   2  112.59    4.20
  -5   8  -2  119.89    4.90
   5   8   2  115.39    4.90
  -5   8  -2  128.49    5.60
   5  -8   2  124.69    7.20
   5   8   2  112.99    6.40
   5   8   3  506.25   17.60
  -5   8  -3  556.34   14.70
   5  -8   3  534.15   14.00
  -5   8  -3  541.65   13.80
   5   8   3  517.05   14.40
   5  -8   3  523.05   17.40
   5   8   4  136.09    6.10
   5  -8   4  137.19    5.80
   5  -8   4  121.19    6.80
  -5   8  -4  127.09    5.40
  -5   8  -4  136.49    6.30
   5   8   4  124.69    6.80
  -5   8  -5  183.88    6.80
   5   8   5  185.88    6.60
   5  -8   5  175.78    6.20
  -5  -9   5   69.19    4.10
  -5  -9   5   64.29    3.70
  -5   9   5   66.59    3.30
  -5  -9   5   65.79    4.10
  -5   9   5   59.49    3.20
  -5   9   4  166.88    6.20
  -5   9   4  159.28    6.50
  -5  -9   4  162.48    6.90
  -5  -9   4  157.78    7.20
   5   9  -4  146.09    7.80
  -5   9   4  142.29    5.80
  -5  -9   4  158.48    7.00
  -5   9   4  162.18    6.90
  -5   9   3    5.80    1.20
  -5  -9   3    3.50    1.30
  -5   9   3    4.00    1.10
   5   9  -3    5.60    1.60
  -5  -9   3    5.20    1.40
  -5   9   3    5.30    1.40
  -5   9   3    6.20    1.10
  -5  -9   2    2.00    1.00
  -5   9   2    1.70    0.60
  -5   9   2    0.10    0.70
  -5   9   2    0.50    0.80
  -5  -9   2    1.40    0.80
   5   9  -2    0.40    1.00
  -5   9   1   97.99    4.40
   5   9  -1   98.19    5.80
  -5  -9   1   95.79    4.20
  -5   9   1   95.19    4.50
  -5   9   1   98.49    4.30
  -5   9   0   -0.30    0.60
   5  -9   0    0.10    0.80
   5   9   0   -0.40    0.70
   5   9   0    0.20    0.80
  -5   9   0    1.40    0.80
  -5   9   0    0.10    0.50
   5   9   1  153.38    5.60
  -5   9  -1  157.88    6.40
   5   9   1  157.68    8.20
   5  -9   1  153.88    7.60
   5   9   1  161.48    7.40
  -5   9  -2   66.89    3.40
   5   9   2   66.99    3.80
  -5   9  -2   75.69    4.40
   5  -9   2   72.09    5.40
   5   9   2   68.29    4.70
   5   9   2   68.99    5.60
   5   9   3    5.90    1.40
   5  -9   3    6.70    1.30
  -5   9  -3    6.70    1.30
   5  -9   3    4.50    1.50
  -5   9  -3    7.60    1.40
   5   9   3    6.50    1.90
   5   9   4   44.20    3.30
   5  -9   4   41.70    3.00
  -5   9  -4   36.40    2.70
  -5   9  -4   39.00    3.10
   5   9   5    0.00    0.60
   5  -9   5    0.40    0.50
  -5   9  -5    0.90    0.60
   5   9   5    1.40    0.50
  -5 -10   5   32.00    2.60
  -5  10   5   30.20    2.00
  -5 -10   5   29.40    2.50
  -5 -10   5   26.80    2.10
  -5  10   4   63.99    3.80
  -5  10   4   68.39    4.30
  -5  10   4   69.19    3.80
  -5 -10   4   72.39    4.60
  -5 -10   4   59.19    4.10
  -5 -10   4   64.19    4.00
  -5 -10   3  212.18    8.40
  -5  10   3  199.78    7.00
  -5  10   3  216.28    7.90
  -5 -10   3  210.78    8.50
   5  10  -3  201.38    9.40
  -5  10   3  208.98    8.00
  -5  10   3  216.58    8.30
  -5 -10   2  145.99    6.40
  -5  10   2  148.99    6.20
  -5 -10   2  141.59    5.90
   5  10  -2  143.49    7.40
  -5  10   2  139.39    6.20
  -5  10   2  142.39    5.80
  -5  10   2  144.19    6.20
  -5  10   1   12.00    1.80
  -5  10   1    9.50    1.50
   5  10  -1    9.40    1.40
  -5 -10   1   11.10    1.50
  -5 -10   1   11.60    1.70
   5  10  -1   10.00    2.00
  -5  10   1   10.10    1.60
  -5  10   0  250.27    8.70
   5  10   0  260.17    9.70
  -5  10   0  260.17    8.80
   5  10   0  251.97    7.30
   5  10   0  235.88   10.10
   5  10   1    9.40    2.20
   5  10   1    7.80    1.30
  -5  10  -1    8.40    1.60
   5 -10   1    7.20    1.80
   5  10   1    7.70    1.80
   5  10   2  166.38    6.60
   5 -10   2  151.28    8.30
   5  10   2  162.28    8.90
   5  10   2  156.58    7.30
   5  10   3   15.50    2.00
   5 -10   3   14.30    1.70
  -5  10  -3   19.80    2.00
   5 -10   3   14.00    2.50
  -5  10  -3   14.40    1.80
   5  10   3   15.10    2.70
   5  10   4    1.70    0.80
   5 -10   4    0.70    0.50
  -5  10  -4    2.10    0.80
  -5  10  -4    1.60    0.70
   5  10   5   25.90    1.80
   5  10   5   27.60    1.70
   5 -10   5   21.60    1.50
  -5  10  -5   23.10    1.60
  -5 -11   5    0.90    0.60
   5  11  -5   -0.30    0.50
  -5 -11   4   65.79    4.20
  -5  11   4   61.89    4.00
  -5  11   4   59.49    3.60
  -5 -11   4   57.59    3.80
  -5  11   4   57.49    3.40
  -5 -11   4   59.19    3.50
  -5 -11   3   66.69    4.40
  -5  11   3   76.09    4.40
  -5  11   3   70.79    4.40
  -5 -11   3   66.99    4.50
   5  11  -3   65.49    4.40
  -5 -11   3   77.09    4.80
  -5  11   3   73.89    3.90
  -5  11   3   71.19    4.50
  -5 -11   2  219.78    8.30
  -5  11   2  222.68    8.30
  -5  11   2  211.38    8.00
  -5 -11   2  208.48    7.50
   5  11  -2  193.58    8.50
  -5  11   2  214.88    7.80
  -5  11   1   41.20    2.90
  -5  11   1   44.20    3.40
  -5 -11   1   42.80    2.80
   5  11  -1   41.80    3.60
  -5 -11   1   44.10    3.20
  -5  11   1   47.40    3.40
   5  11  -1   41.20    3.00
   5  11  -1   45.80    3.70
  -5  11   0  227.58    8.40
   5  11   0  225.48    7.00
   5  11   0  231.68    9.70
   5  11   0  203.88    8.30
  -5  11   0  219.28    8.30
   5  11   1    3.30    1.40
   5  11   1    3.20    1.00
  -5  11  -1    4.70    1.40
   5  11   2  121.49    5.50
   5  11   2  115.89    7.30
  -5  11  -2  123.09    6.30
   5  11   3    3.80    1.10
   5 -11   3    2.10    0.80
  -5  11  -3    2.60    0.90
   5 -11   4    3.20    0.80
   5  11   4    2.90    0.90
  -5  11  -4    1.80    0.70
  -5 -12   4    4.70    1.10
  -5 -12   4    7.80    1.40
  -5  12   4    5.60    1.00
  -5 -12   4    5.40    1.00
  -5  12   4    5.10    1.10
  -5 -12   3   10.10    1.80
  -5 -12   3    8.50    1.70
  -5  12   3    9.10    1.60
  -5  12   3    8.00    1.50
  -5  12   3    8.10    1.30
  -5  12   2   22.10    2.50
  -5  12   2   26.60    2.60
  -5  12   2   22.40    2.40
  -5 -12   2   20.20    2.40
  -5  12   1   65.29    4.40
  -5 -12   1   70.49    4.10
  -5 -12   1   64.49    3.30
  -5  12   1   61.89    3.60
  -5  12   1   58.49    4.10
   5  12  -1   63.79    3.70
   5  12   0    0.90    0.90
   5  12   0    0.70    0.60
  -5  12   0    1.50    1.10
  -5 -12   0    1.70    0.80
  -5  12   0    3.10    1.30
  -5  12  -1   78.89    4.90
   5  12   1   75.79    4.10
   5  12   1   83.49    5.80
   5  12   2    0.80    0.60
  -5  12  -2    2.20    1.00
  -5  12  -2    3.60    1.20
   5  12   2   -0.20    1.10
  -5  12  -3  239.38    7.40
   5  12   3  254.67    8.10
   5 -12   3  229.68    6.80
   5 -12   4    0.30    0.40
   5  12   4    0.90    0.50
   5  12   4    0.90    0.60
   5  12   4    1.00    0.70
  -5  12  -4    0.70    0.50
  -5 -13   4   17.40    1.70
  -5  13   4   15.10    1.40
  -5 -13   4   14.40    1.10
  -5 -13   4   16.30    1.60
  -5 -13   3    1.70    1.10
  -5  13   3    0.00    0.60
  -5  13   3    2.20    1.00
  -5 -13   3    1.40    1.00
  -5  13   3    1.40    0.80
  -5  13   2   -0.50    0.90
  -5  13   2    1.40    0.80
  -5 -13   2    2.50    1.10
  -5  13   2    1.90    1.00
  -5  13   1   24.70    2.70
  -5 -13   1   23.70    2.30
   5  13  -1   19.30    2.10
  -5  13   1   21.30    2.50
  -5 -13   0    0.20    0.60
  -5  13   0    0.70    1.10
   5  13   0    0.70    0.70
   5  13   0    1.20    0.70
  -5 -13  -1  108.69    4.20
   5  13   1  116.69    5.00
  -5  13  -1  125.29    6.30
  -5  13  -2   35.70    3.20
  -5  13  -2   35.20    2.80
   5  13   2   38.70    2.80
   5  13   3    4.10    1.00
   5  13   3    3.90    1.00
  -5  14   3   56.59    3.20
  -5 -14   3   53.49    3.20
  -5 -14   3   55.29    3.30
  -5 -14   3   49.60    2.30
  -5  14   3   48.00    2.50
  -5  14   2   63.79    3.80
  -5  14   2   68.89    4.10
  -5 -14   2   65.49    3.80
  -5  14   1    2.50    1.00
  -5  14   1    3.80    1.10
  -5  14   1    4.70    1.30
  -5 -14   1    1.40    0.70
   5  14  -1    2.30    0.90
  -5  14   0   92.49    5.10
  -5 -14   0   78.99    3.60
   5  14   0   81.89    4.40
  -5  14  -1   54.19    3.90
   5  14   1   49.20    2.90
   5  14   1   52.69    3.50
  -5  14  -2   46.50    3.30
   5  14   2   41.50    2.60
  -5  14  -2   41.80    2.80
   5  14   3   46.30    2.60
   5  14   3   47.10    2.50
  -5  14  -3   44.40    2.60
  -5 -15   2   91.09    4.00
  -5  15   2  100.59    4.50
  -5 -15   2   99.99    4.50
  -5  15   1    1.40    0.80
  -5  15   0   84.79    4.60
   5  15   0   76.99    3.80
  -5  15  -1    4.50    1.20
  -5  15  -1    3.20    1.00
   5  15   1    2.80    0.70
   5  15   1    3.20    1.00
  -5  15  -2   48.30    2.60
   5  15   2   50.19    2.40
   5  15   2   53.29    2.50
   5  15   2   54.69    3.00
  -5 -16   1   16.20    1.20
  -5 -16   1   18.90    1.60
  -5  16   1   16.80    1.60
   5  16  -1   13.00    1.20
  -5  16   0   24.80    2.10
   5  16   0   20.00    1.50
  -5  16  -1    6.60    1.00
  -5  16  -1    4.90    1.00
   5  16   1    4.60    0.80
  -6   0   6   27.80    2.50
  -6   0   6   26.30    2.20
  -6   0   6   30.50    3.10
  -6   0   6   26.20    2.70
  -6   0   6   23.80    2.40
  -6   0   5    0.30    0.70
  -6   0   5    0.60    1.30
  -6   0   5    0.00    0.90
  -6   0   5   -0.50    1.20
  -6   0   5    1.30    1.20
  -6   0   5   -0.10    0.80
  -6   0   5    0.70    0.80
  -6   0   5    0.20    0.90
  -6   0   4   82.79    4.20
  -6   0   4   83.69    4.50
  -6   0   4   86.19    5.90
  -6   0   4   83.29    4.30
  -6   0   4   83.59    4.40
  -6   0   4   79.79    4.00
  -6   0   4   81.49    4.20
  -6   0   4   82.29    4.00
  -6   0   4   79.29    4.60
  -6   0   4   77.49    3.90
  -6   0   3    0.50    0.60
  -6   0   3   -0.40    0.90
  -6   0   3   -0.30    0.60
  -6   0   3    0.10    0.90
  -6   0   2  148.99    6.10
  -6   0   2  148.29    4.80
  -6   0   2  153.38    6.20
  -6   0   1    1.20    0.70
   6   0  -1    0.20    0.50
  -6   0   1    0.00    0.70
   6   0   0 1079.29   22.80
   6   0   1    0.50    0.70
   6   0   2 2279.87   43.90
   6   0   2 2348.97   46.80
   6   0   3   -0.40    0.70
  -6   0  -3    0.50    0.50
   6   0   3    0.80    0.60
   6   0   3   -0.10    0.50
   6   0   3    0.10    0.80
  -6   0  -3    0.50    0.60
   6   0   4  566.04   15.70
  -6   0  -4  598.54   15.40
   6   0   4  573.84   19.50
   6   0   4  564.44   14.40
   6   0   4  597.74   14.90
   6   0   4  552.94   16.10
   6   0   5   -0.50    0.90
  -6   0  -5    0.10    0.80
   6   0   5    0.80    0.60
   6   0   5    1.50    1.00
   6   0   5   -0.20    0.60
   6   0   5   -1.40    1.60
   6   0   6   16.50    1.70
  -6   0  -6   16.40    1.30
   6   0   6   17.40    1.80
   6   0   6   14.40    1.70
  -6   1   6   24.80    2.40
  -6  -1   6   26.00    2.50
  -6   1   6   21.00    1.90
  -6  -1   6   24.00    2.20
  -6  -1   6   22.10    2.50
  -6   1   6   24.90    2.60
  -6  -1   6   23.10    2.50
  -6  -1   6   21.70    2.10
  -6   1   6   25.80    2.50
  -6  -1   5  258.57   11.70
  -6  -1   5  292.77   10.00
  -6  -1   5  281.77    8.40
  -6   1   5  284.67    9.70
  -6   1   5  269.77    9.70
  -6   1   5  283.87    9.00
  -6   1   5  282.87    9.70
  -6  -1   5  288.37    9.60
  -6  -1   5  277.27    9.70
  -6   1   5  272.77   10.20
  -6  -1   5  271.87   10.10
  -6   1   5  278.67    8.80
  -6   1   5  290.67    9.60
  -6  -1   5  279.17    9.10
  -6   1   5  251.87   11.50
  -6  -1   5  284.77    8.90
  -6  -1   4    1.50    0.60
  -6   1   4    1.20    0.90
  -6  -1   4    1.30    0.70
  -6  -1   4    0.70    0.90
  -6  -1   4    3.00    1.00
  -6   1   4    2.20    1.00
  -6  -1   4    0.80    1.00
  -6  -1   4    1.50    1.30
  -6  -1   4    2.20    0.60
  -6   1   4    1.40    1.00
  -6   1   4    1.20    0.70
  -6   1   4    0.40    0.60
  -6   1   4    0.40    1.10
  -6  -1   4    0.60    0.70
  -6   1   4    2.80    1.10
  -6   1   4    0.10    0.70
  -6  -1   4    2.30    0.90
  -6   1   4    1.20    0.90
  -6  -1   4    0.40    0.80
  -6   1   4    1.00    0.60
  -6  -1   3  368.26   10.30
  -6   1   3  375.96   12.50
  -6  -1   3  409.96   12.80
  -6   1   3  421.76   12.80
  -6   1   3  383.26   10.30
  -6   1   3  384.46   10.60
  -6  -1   3  373.96   10.50
  -6  -1   3  383.06   12.50
  -6  -1   2   19.40    2.30
  -6   1   2   14.80    2.10
  -6   1   2   14.80    1.90
  -6   1   2   15.40    1.40
  -6  -1   2   16.30    1.50
  -6  -1   2   15.80    2.00
  -6   1   1  252.07    7.60
   6  -1  -1  252.37    6.80
  -6   1   1  247.08    7.90
   6   1  -1  249.28    7.50
  -6  -1   1  246.88    7.80
  -6   1   1  254.57    6.50
  -6  -1   1  246.88    7.60
   6   1   0   78.19    3.70
   6  -1   0   76.59    3.00
   6  -1   1  150.08    5.70
   6   1   1  145.59    5.60
   6  -1   1  143.79    5.10
   6   1   2    6.20    1.50
   6  -1   2    6.90    1.70
   6   1   2    7.50    1.70
   6   1   2    5.70    1.20
   6  -1   2    4.00    0.70
   6  -1   3   80.79    3.80
  -6  -1  -3   81.99    3.80
   6  -1   3   80.99    3.10
   6   1   3   78.29    4.60
  -6   1  -3   75.89    3.60
  -6   1  -3   84.09    4.00
   6   1   3   80.49    3.60
   6  -1   3   86.99    4.50
   6  -1   3   81.79    4.90
   6   1   3   78.49    3.50
  -6  -1  -3   87.59    3.60
   6   1   3   88.39    4.50
  -6   1  -4   21.90    2.40
   6  -1   4   21.70    2.00
   6  -1   4   23.80    2.40
   6  -1   4   21.10    2.60
   6   1   4   28.70    2.90
   6   1   4   23.70    2.20
   6  -1   4   23.50    2.20
   6   1   4   23.60    2.20
  -6   1  -4   26.40    2.10
  -6  -1  -4   25.70    2.30
   6   1   4   23.50    3.50
   6  -1   4   24.20    3.60
   6  -1   4   29.30    3.00
   6  -1   5   35.60    2.50
  -6  -1  -5   37.60    2.70
   6   1   5   38.40    2.80
   6  -1   5   35.90    3.20
  -6   1  -5   37.70    3.00
   6   1   5   42.50    3.10
   6  -1   5   37.90    2.80
   6   1   5   51.29    4.00
   6  -1   5   38.50    3.50
   6   1   5   37.50    3.30
   6  -1   6    0.30    0.50
   6   1   6    0.40    0.50
  -6   1  -6   -0.30    0.60
   6   1   6    0.00    0.60
   6   1   6    0.50    0.70
   6  -1   6    0.50    0.60
   6  -1   6    0.30    0.60
  -6  -2   6    1.40    1.00
  -6   2   6    2.10    0.90
  -6  -2   6   -0.20    0.70
  -6   2   6    0.10    0.70
  -6   2   6   -0.20    0.80
  -6   2   6   -0.10    0.50
  -6  -2   6    0.40    0.70
  -6  -2   6    0.50    0.70
  -6  -2   6   -1.50    1.30
  -6   2   6    0.50    0.70
  -6   2   5   87.19    4.90
  -6  -2   5   93.39    5.20
  -6  -2   5   82.39    4.20
  -6  -2   5   94.19    5.30
  -6  -2   5   86.09    6.30
  -6  -2   5   89.29    4.50
  -6  -2   5   92.79    4.90
  -6   2   5   88.79    6.40
  -6   2   5   86.99    4.30
  -6   2   5   86.79    4.90
  -6  -2   5   94.99    5.50
  -6   2   5   92.09    5.30
  -6   2   5   85.49    4.80
  -6  -2   5   93.29    5.10
  -6  -2   5   91.09    4.50
  -6  -2   4   16.20    2.00
  -6   2   4   17.50    2.10
  -6  -2   4    4.90    1.70
  -6   2   4   14.90    1.80
  -6   2   4   14.70    1.80
  -6  -2   4   13.10    1.70
  -6  -2   4   14.60    1.50
  -6  -2   4   13.10    1.50
  -6   2   4   15.40    2.00
  -6  -2   4   15.80    1.90
  -6   2   4   16.10    1.90
  -6   2   4   14.10    1.70
  -6   2   4   14.30    1.50
  -6   2   4   15.30    1.80
  -6  -2   4   12.50    1.70
  -6  -2   4   16.60    2.10
  -6   2   4   17.90    1.90
  -6   2   4   13.00    2.40
  -6  -2   4   12.40    1.50
  -6  -2   4   15.20    1.80
  -6  -2   3  246.18    7.60
  -6   2   3  261.87    7.80
  -6   2   3  247.38    7.30
  -6  -2   3  260.57    7.50
  -6  -2   3  272.87   10.00
  -6   2   3  267.47    9.70
  -6   2   3  250.37    7.30
  -6   2   3  247.98    9.70
  -6   2   3  242.38    7.30
  -6  -2   3  246.78    7.30
  -6  -2   3  247.48    7.40
  -6   2   3  257.07    8.00
  -6  -2   3  255.17    8.00
  -6   2   3  257.57    7.30
  -6  -2   3  251.47    9.80
  -6   2   3  248.88    7.20
  -6   2   2    8.80    1.60
  -6  -2   2    8.60    1.50
  -6   2   2    8.20    1.50
  -6  -2   2    6.20    1.30
   6  -2  -2    7.10    0.50
  -6   2   2    7.50    1.10
  -6  -2   2    8.50    1.10
  -6  -2   1   13.60    1.40
   6  -2  -1   16.70    1.40
  -6   2   1   20.90    2.10
   6   2  -1   13.10    1.90
   6  -2  -1   16.30    1.20
  -6  -2   1   16.70    2.10
  -6   2   1   16.40    1.40
  -6  -2   1   21.70    2.10
  -6   2   1   18.60    1.80
   6  -2   0   25.20    1.90
   6   2   0   27.70    2.20
   6  -2   0   27.20    1.40
   6  -2   1   53.39    3.30
   6   2   1   54.19    3.40
   6  -2   1   53.49    2.70
   6   2   2    0.60    0.60
   6  -2   2    0.90    0.90
   6   2   2    0.30    0.80
   6   2   2   -0.50    0.70
  -6   2  -3   41.90    2.80
   6  -2   3   44.50    2.70
  -6  -2  -3   39.80    2.30
   6   2   3   40.30    3.20
   6   2   3   40.20    2.60
   6  -2   3   43.40    3.70
  -6   2  -3   37.00    2.50
   6   2   3   36.70    2.40
  -6  -2  -3   37.00    2.30
   6  -2   3   38.60    2.90
   6   2   3   34.00    2.60
   6   2   3   43.40    3.00
   6   2   4   14.00    1.80
   6  -2   4   15.70    1.90
  -6  -2  -4   14.20    1.70
  -6   2  -4   15.70    2.10
   6   2   4   16.10    2.20
   6  -2   4   16.50    1.60
   6  -2   4   14.80    2.20
   6   2   4   14.40    1.80
   6   2   4   14.00    2.70
   6  -2   4   13.60    2.70
  -6   2  -4   16.60    1.80
   6  -2   4   17.60    2.30
  -6  -2  -5   39.00    2.50
   6   2   5   41.90    3.10
   6  -2   5   43.10    2.60
   6   2   5   37.60    3.00
   6   2   5   45.70    3.60
   6   2   5   40.20    3.50
   6  -2   5   48.30    3.80
   6  -2   5   46.20    3.50
  -6   2  -5   44.70    3.40
   6  -2   5   45.40    3.10
   6  -2   6    8.60    1.20
  -6   2  -6    8.00    1.10
   6  -2   6    8.50    1.20
   6  -2   6    8.10    1.00
   6   2   6    8.00    1.10
   6  -2   6    8.20    1.20
   6   2   6    7.20    1.10
   6   2   6    7.40    1.20
  -6  -3   6    2.50    0.70
  -6   3   6    2.80    0.90
  -6   3   6    1.70    1.00
  -6  -3   6    2.00    0.70
  -6  -3   6    1.70    0.60
  -6  -3   6    3.70    1.10
  -6  -3   6    3.50    1.00
  -6  -3   6    3.00    1.10
  -6   3   6    1.10    0.70
  -6   3   6    4.30    1.20
  -6  -3   6    1.90    0.90
  -6   3   5  418.06   12.60
  -6  -3   5  428.66   12.70
  -6   3   5  411.66   12.60
  -6   3   5  402.26   14.80
  -6  -3   5  375.06   14.30
  -6  -3   5  428.76   11.80
  -6  -3   5  428.46   12.90
  -6   3   5  417.06   11.60
  -6  -3   5  419.56   12.20
  -6   3   5  418.06   13.00
  -6  -3   5  429.66   13.00
  -6   3   5  413.46   12.60
  -6  -3   5  403.66   11.20
  -6  -3   4    9.90    1.60
  -6  -3   4   12.40    1.80
  -6   3   4   12.10    1.60
  -6  -3   4   10.20    1.50
  -6  -3   4    7.70    1.90
  -6   3   4   11.60    1.70
  -6   3   4   12.20    1.70
  -6   3   4    9.40    1.70
  -6   3   4    9.20    1.20
  -6   3   4   11.10    1.70
  -6  -3   4    9.50    1.30
  -6   3   4   11.90    1.70
  -6  -3   4   12.80    1.70
  -6   3   4    8.50    2.00
  -6   3   4    8.10    1.40
  -6   3   4   10.00    1.50
  -6  -3   4    9.40    1.60
  -6  -3   4   11.60    1.70
  -6  -3   4    9.20    1.40
  -6   3   4   10.80    1.20
  -6   3   3  513.25   12.60
  -6   3   3  508.45   11.90
  -6  -3   3  506.65   12.40
  -6  -3   3  519.95   12.40
  -6   3   3  524.75   12.40
  -6   3   3  537.85   15.20
  -6  -3   3  491.65   12.10
  -6   3   3  495.75   12.30
  -6  -3   3  507.55   12.40
  -6   3   3  518.75   13.10
  -6  -3   3  512.05   13.00
  -6  -3   3  497.45   12.70
  -6   3   3  507.75   12.50
  -6   3   3  493.25   12.40
  -6   3   3  508.35   15.20
  -6  -3   3  528.75   15.30
  -6   3   2   59.99    3.70
  -6  -3   2   60.59    3.70
  -6   3   2   63.19    3.70
  -6   3   2   59.09    2.80
  -6  -3   2   60.39    2.90
  -6  -3   2   63.19    3.90
   6   3  -1  152.28    6.00
  -6   3   1  144.69    5.70
  -6  -3   1  150.58    5.40
  -6   3   1  153.68    5.40
   6  -3  -1  151.58    4.60
   6  -3  -1  136.19    3.40
  -6   3   1  150.78    4.60
  -6  -3   1  151.68    4.50
  -6  -3   1  154.88    5.70
   6  -3   0  117.39    4.50
  -6  -3   0  118.19    4.50
  -6   3   0  112.69    4.60
   6   3   0  113.09    5.10
   6  -3   0  109.79    2.90
   6  -3   1  166.78    6.40
   6   3   1  160.78    6.60
   6   3   2    0.40    0.80
   6  -3   2    1.40    1.00
   6   3   2    1.60    1.20
   6  -3   3   77.49    4.20
   6  -3   3   75.99    3.70
  -6   3  -3   79.39    3.30
  -6  -3  -3   81.19    3.30
  -6   3  -3   75.69    4.00
   6   3   3   74.09    4.40
   6   3   3   77.29    4.40
   6  -3   3   82.99    5.30
   6   3   3   78.29    3.80
  -6   3  -3   76.69    3.90
   6   3   3   80.29    3.80
   6   3   3   84.09    4.30
  -6   3  -4   31.70    3.00
   6  -3   4   31.00    2.70
   6  -3   4   35.90    4.10
   6  -3   4   31.10    3.30
  -6  -3  -4   31.20    2.20
   6  -3   4   34.40    3.10
   6   3   4   28.50    2.60
   6   3   4   35.50    3.10
   6   3   4   33.10    2.80
   6   3   4   35.60    4.10
  -6   3  -5   85.69    4.90
   6  -3   5   66.29    4.30
   6  -3   5   86.99    4.20
   6   3   5   86.29    5.00
   6  -3   5   63.79    4.30
   6   3   5   93.89    4.90
   6   3   6    9.60    1.20
   6   3   6    8.10    1.00
   6  -3   6    9.20    1.00
   6  -3   6    8.30    1.00
  -6   3  -6    8.90    1.20
   6   3   6    8.00    1.10
   6  -3   6    7.20    1.00
   6  -3   6    7.90    1.10
  -6  -4   6   17.90    1.70
  -6  -4   6   24.40    2.00
  -6  -4   6   22.50    2.10
  -6  -4   6   21.50    1.60
  -6   4   6   22.40    2.30
  -6   4   6   25.20    2.10
  -6   4   6   19.90    2.00
  -6  -4   6   22.90    2.30
  -6   4   6   21.90    2.10
  -6  -4   5    1.80    1.30
  -6   4   5   -0.20    1.00
  -6  -4   5    0.30    0.90
  -6  -4   5    2.70    1.40
  -6   4   5   -0.40    1.20
  -6  -4   5    1.90    1.00
  -6   4   5   -0.60    1.50
  -6   4   5    0.90    0.90
  -6   4   5    0.20    1.60
  -6  -4   5    1.40    1.00
  -6  -4   5    1.60    0.90
  -6   4   5    1.30    0.80
  -6  -4   5    0.20    0.60
  -6  -4   5   -0.20    0.90
  -6   4   4   70.59    4.10
  -6  -4   4   76.99    4.10
  -6  -4   4   73.79    4.10
  -6   4   4   68.49    3.90
  -6  -4   4   73.59    5.30
  -6   4   4   74.59    4.10
  -6   4   4   69.69    3.50
  -6   4   4   65.29    3.90
  -6  -4   4   69.59    3.90
  -6  -4   4   81.69    4.10
  -6   4   4   72.29    4.30
  -6  -4   4   73.89    4.30
  -6  -4   4   71.89    4.20
  -6   4   4   66.79    5.10
  -6   4   4   68.69    3.60
  -6   4   4   77.99    3.90
  -6   4   3    2.00    0.50
  -6   4   3    2.40    0.80
  -6  -4   3    3.20    0.80
  -6   4   3    1.10    0.60
  -6  -4   3    2.70    0.80
  -6   4   3    2.10    1.00
  -6  -4   3    2.80    1.00
  -6  -4   3    4.80    1.10
  -6  -4   3    0.80    0.60
  -6  -4   3    2.90    0.80
  -6   4   3    3.20    0.80
  -6   4   3    3.50    0.80
  -6  -4   3    3.20    0.80
  -6   4   3    5.50    1.00
  -6   4   3    3.50    1.00
  -6  -4   3    2.40    0.80
  -6  -4   2   89.39    4.50
  -6   4   2   86.49    4.50
  -6  -4   2   89.79    4.50
  -6   4   2   87.79    4.40
  -6   4   2   89.79    3.60
  -6  -4   2   86.09    3.50
   6  -4  -1  246.58    6.50
  -6  -4   1  246.68    7.30
  -6   4   1  240.88    7.20
  -6   4   1  240.58    7.80
  -6  -4   1  244.18    7.70
   6   4  -1  255.17    8.60
  -6   4   1  228.78    6.30
  -6  -4   1  239.48    6.20
  -6  -4   0  500.25   12.20
   6  -4   0  493.75   12.60
  -6   4   0  497.25   12.30
   6   4   0  506.55   13.80
   6  -4   1  380.26   11.10
   6   4   1  364.66   11.60
   6  -4   2 1392.06   31.60
  -6   4  -2 1397.86   28.60
   6   4   2 1302.17   31.90
   6   4   2 1322.17   31.10
   6   4   3  253.67    8.90
   6   4   3  270.87   11.00
  -6   4  -3  269.97    7.50
  -6   4  -3  273.17    8.90
   6  -4   3  265.87   10.70
   6  -4   3  268.07    8.10
   6  -4   3  275.77    8.70
   6   4   3  269.37    8.60
   6  -4   3  276.37   10.70
   6   4   3  251.37    9.80
  -6   4  -3  266.67    8.50
   6   4   3  260.97   11.00
   6   4   3  279.07    8.70
  -6   4  -4  481.05   14.10
   6   4   4  454.85   16.00
   6  -4   4  464.25   15.90
   6  -4   4  425.16   14.70
  -6   4  -4  461.25   12.50
   6  -4   4  452.05   13.30
   6   4   4  452.35   13.30
   6   4   5    4.50    1.10
  -6   4  -5    1.40    0.80
   6  -4   5    3.40    0.90
   6  -4   5    3.90    1.00
   6  -4   5    5.10    1.10
   6   4   5    4.60    1.20
   6   4   5    5.70    1.30
   6  -4   6   11.30    1.00
  -6   4  -6   11.40    1.30
   6   4   6   12.30    1.20
   6  -4   6   12.50    1.20
  -6  -5   6   62.39    3.20
  -6   5   6   78.29    4.10
  -6   5   6   63.29    3.40
  -6  -5   6   64.49    3.20
  -6  -5   6   70.49    3.90
  -6   5   6   74.39    3.50
  -6  -5   5   60.19    4.40
  -6   5   5   70.69    4.40
  -6  -5   5   73.69    4.20
  -6  -5   5   64.39    4.10
  -6  -5   5   65.39    3.60
  -6   5   5   70.09    4.20
  -6  -5   5   72.99    4.20
  -6   5   5   73.69    4.40
  -6   5   5   65.99    3.80
  -6  -5   5   69.79    4.50
  -6  -5   4    1.30    0.90
  -6   5   4    1.10    0.90
  -6   5   4    0.00    1.40
  -6  -5   4    0.90    1.00
  -6   5   4    1.60    0.70
  -6   5   4   -0.20    0.60
  -6  -5   4   -0.50    0.80
  -6  -5   4    0.80    1.20
  -6   5   4    0.00    0.60
  -6   5   4    0.50    1.20
  -6   5   4    0.80    0.90
  -6  -5   4   -0.20    1.00
  -6   5   4   -1.10    0.90
  -6   5   4    0.70    1.00
  -6  -5   4    0.70    0.70
  -6   5   4    1.50    1.20
  -6  -5   4    1.20    1.10
  -6  -5   4    1.80    0.90
  -6   5   3  151.08    7.10
  -6  -5   3  165.08    7.10
  -6  -5   3  158.58    6.10
  -6   5   3  154.88    4.80
  -6   5   3  152.88    4.80
  -6  -5   3  160.88    5.20
  -6   5   3  160.68    5.20
  -6  -5   3  157.28    5.40
  -6  -5   3  157.28    5.80
  -6   5   3  156.38    5.50
  -6  -5   3  166.88    5.90
  -6  -5   3  158.28    5.60
  -6   5   3  163.18    5.90
  -6  -5   3  157.98    5.80
  -6   5   3  162.08    5.80
  -6   5   3  154.78    5.70
  -6   5   3  155.48    5.80
  -6   5   2  108.09    5.10
  -6  -5   2  105.79    4.90
  -6  -5   2  104.79    4.80
  -6   5   2  101.09    4.70
  -6   5   2  101.89    3.90
  -6  -5   2  102.69    3.90
  -6  -5   1  181.78    5.90
  -6   5   1  168.58    5.70
   6  -5  -1  180.38    5.50
  -6  -5   0   44.20    2.50
  -6   5   0   46.70    2.60
   6  -5   0   44.10    2.90
   6   5   0   50.29    3.60
   6   5   1   27.30    2.90
   6  -5   1   26.60    2.50
  -6   5  -2   13.20    1.70
   6   5   2   13.30    1.50
  -6   5  -2    9.50    1.40
   6  -5   2   16.20    2.40
   6   5   2   12.00    2.20
   6   5   2   10.90    2.20
  -6   5  -2   14.50    1.80
   6  -5   2   14.70    1.50
   6   5   3   37.80    3.70
   6   5   3   37.60    3.70
   6  -5   3   34.90    3.40
  -6   5  -3   37.40    2.90
   6  -5   3   39.10    2.70
   6   5   3   34.00    3.80
   6  -5   3   39.50    2.80
   6  -5   3   38.00    3.80
  -6   5  -3   33.70    2.70
  -6   5  -3   32.50    2.30
   6   5   3   37.40    2.70
   6  -5   4    7.20    1.50
   6  -5   4    9.10    1.50
  -6   5  -4    8.30    1.70
   6   5   4    8.00    1.60
   6  -5   4    6.00    1.60
  -6   5  -4    5.70    1.20
   6  -5   4   10.80    1.80
   6   5   4    6.40    1.50
   6  -5   4    9.00    2.10
   6   5   5    7.20    1.20
   6  -5   5    7.10    1.30
   6   5   5    9.50    1.30
   6  -5   5    7.50    1.20
   6  -5   5    7.90    1.20
   6   5   5    9.70    1.40
  -6   5  -5    6.00    1.40
   6  -5   5    7.00    1.20
  -6  -6   6    4.70    0.90
  -6  -6   6    4.70    1.10
  -6   6   6    5.20    1.10
  -6   6   5   49.99    3.40
  -6   6   5   53.89    2.90
  -6  -6   5   57.29    3.90
  -6   6   5   57.29    3.90
  -6  -6   5   49.80    3.70
  -6  -6   5   61.39    4.10
  -6  -6   5   53.29    3.40
  -6   6   5   60.19    4.00
  -6   6   5   50.79    3.20
  -6  -6   5   54.49    3.00
  -6  -6   4   76.89    4.50
  -6   6   4   78.99    4.40
  -6  -6   4   72.59    3.80
  -6   6   4   72.79    3.70
  -6   6   4   67.19    4.90
  -6   6   4   65.39    3.90
  -6   6   4   72.39    4.20
  -6  -6   4   65.19    4.60
  -6  -6   4   74.89    4.50
  -6  -6   4   70.89    3.80
  -6  -6   4   68.29    3.80
  -6   6   4   75.89    3.70
  -6   6   4   76.09    4.10
  -6   6   4   74.09    4.40
  -6  -6   3   58.39    3.00
  -6   6   3   50.79    3.90
  -6   6   3   59.59    3.10
  -6   6   3   58.99    2.80
  -6   6   3   61.59    3.50
  -6  -6   3   72.09    3.90
  -6  -6   3   74.19    3.90
  -6  -6   3   60.19    4.00
  -6   6   3   64.39    3.30
  -6  -6   3   67.59    3.40
  -6   6   3   62.79    3.40
  -6  -6   3   60.39    3.20
  -6   6   3   66.09    3.60
  -6  -6   3   58.09    3.70
  -6   6   3   62.49    3.60
  -6   6   2   50.49    3.40
  -6  -6   2   53.69    3.30
  -6   6   2   49.70    3.10
  -6   6   2   54.89    2.90
  -6  -6   2   55.69    3.30
  -6  -6   2   59.59    3.10
  -6  -6   2   55.99    3.00
  -6   6   2   49.10    2.60
  -6   6   2   52.39    2.60
  -6  -6   2   54.39    2.50
  -6   6   2   59.69    3.10
  -6  -6   1    2.60    0.70
  -6   6   1    1.80    0.70
   6  -6  -1    1.00    0.50
   6   6  -1    2.30    1.20
  -6  -6   0  105.29    3.80
  -6   6   0   99.69    3.90
   6  -6   0  107.79    4.90
   6   6   0  102.89    5.50
  -6   6  -1    1.20    0.60
   6  -6   1    1.20    0.80
   6   6   1    1.90    1.20
   6  -6   2    3.20    0.70
   6   6   2    2.10    0.70
  -6   6  -2    2.50    0.90
  -6   6  -2    2.20    0.70
   6   6   2    2.40    1.20
   6  -6   2    3.70    1.40
  -6   6  -2    3.30    1.00
   6   6   2    3.60    1.40
  -6   6  -3   52.79    3.60
   6   6   3   47.90    3.90
   6  -6   3   52.79    4.00
   6  -6   3   43.40    2.90
   6   6   3   47.40    4.40
   6   6   3   53.49    3.00
   6  -6   3   44.40    4.30
   6   6   3   52.49    4.70
  -6   6  -3   50.39    3.00
   6  -6   3   48.70    2.90
   6   6   4   62.79    3.40
  -6   6  -4   60.39    4.20
   6  -6   4   57.39    3.60
   6   6   4   62.49    3.70
   6   6   4   57.09    4.10
   6  -6   4   62.09    4.80
  -6   6  -4   60.59    3.70
   6   6   4   57.79    3.40
   6  -6   4   64.19    3.60
   6   6   4   60.39    4.30
   6  -6   4   61.69    3.50
   6  -6   5   -0.60    0.50
   6   6   5    0.90    0.50
   6   6   5    0.60    0.70
  -6   6  -5    0.20    0.80
   6  -6   5    0.60    0.60
   6   6   5   -0.20    0.60
  -6  -7   6   21.50    1.70
  -6  -7   6   25.60    2.10
  -6   7   6   24.10    1.90
  -6  -7   5  272.57    9.70
  -6  -7   5  285.37    9.70
  -6   7   5  296.77    9.60
  -6   7   5  284.37    8.20
  -6  -7   5  300.27   10.00
  -6   7   4   95.79    4.50
  -6  -7   4  106.19    5.60
  -6   7   4  101.99    4.20
  -6   7   4  106.59    5.20
  -6  -7   4  105.39    4.40
  -6  -7   4   97.29    4.30
  -6  -7   4  108.79    5.70
  -6   7   4  108.69    5.30
  -6   7   4   91.59    4.40
  -6   7   4  100.79    5.30
  -6  -7   3  336.67   10.30
  -6   7   3  328.87    9.20
  -6  -7   3  339.47   10.30
  -6  -7   3  315.57    9.10
  -6   7   3  322.17    9.40
  -6   7   3  333.97    9.80
  -6  -7   3  335.27   10.60
  -6   7   3  328.57   10.00
  -6   7   3  336.47   10.20
  -6   7   2  186.18    6.00
  -6   7   2  188.28    6.00
  -6  -7   2  188.08    6.50
  -6  -7   2  189.28    6.60
   6   7  -2  206.88    9.10
  -6   7   2  182.68    6.00
  -6   7   2  185.08    5.40
  -6   7   2  198.48    6.60
  -6   7   1   44.20    2.50
   6  -7  -1   46.80    2.60
   6   7  -1   42.80    3.70
  -6   7   1   40.50    2.40
  -6   7   0  117.29    4.40
   6  -7   0  124.99    5.60
   6   7   0  126.99    6.40
  -6   7   0  119.09    4.60
  -6   7  -1   78.19    3.80
   6  -7   1   75.69    4.90
  -6   7  -1   74.49    3.40
   6   7   1   77.19    5.10
  -6   7  -2    7.90    1.30
   6  -7   2    6.10    1.70
  -6   7  -2    8.10    1.40
   6   7   2    7.60    1.80
  -6   7  -2    6.90    1.20
   6   7   2    7.40    1.90
  -6   7  -3   54.29    3.70
   6  -7   3   50.79    3.20
  -6   7  -3   54.49    3.30
   6  -7   3   52.49    4.70
   6   7   3   51.09    4.50
   6   7   3   50.29    4.60
  -6   7  -4   30.00    3.00
   6  -7   4   26.80    2.40
   6  -7   4   27.50    3.10
  -6   7  -4   31.50    2.60
   6   7   4   27.20    3.00
   6   7   5   87.49    4.20
   6  -7   5   79.89    3.80
  -6   7  -5   87.39    4.50
  -6   8   5    3.80    0.90
  -6  -8   5    4.30    1.40
  -6  -8   5    4.70    1.30
  -6   8   5    3.40    0.90
  -6  -8   5    4.30    1.30
  -6  -8   4   47.50    3.80
  -6   8   4   49.40    3.20
  -6   8   4   46.90    2.90
   6   8  -4   47.80    4.60
  -6   8   4   50.79    3.40
  -6  -8   4   44.60    3.60
  -6   8   4   48.90    3.60
  -6   8   3   23.00    2.10
  -6  -8   3   23.20    2.50
  -6   8   3   21.60    2.00
  -6  -8   3   22.80    2.40
   6   8  -3   25.60    3.40
  -6  -8   3   27.70    2.00
  -6   8   3   22.90    2.20
  -6   8   3   20.60    2.30
  -6  -8   3   22.10    2.60
  -6  -8   2   13.70    1.70
  -6   8   2   12.20    1.50
  -6   8   2   10.10    1.20
  -6  -8   2   13.30    1.70
   6   8  -2   13.90    2.40
  -6   8   2   12.50    1.60
  -6  -8   2   12.90    1.40
  -6   8   2    9.30    1.40
  -6   8   2   13.30    1.40
   6   8  -1  322.77   11.50
  -6   8   1  295.57    8.70
  -6   8   1  298.17    8.50
  -6   8   1  294.47    8.50
  -6   8   0   61.29    3.40
   6  -8   0   65.69    4.10
   6   8   0   62.89    4.50
  -6   8   0   64.49    3.40
  -6   8  -1  503.95   13.20
   6   8   1  470.55   11.40
   6  -8   1  485.35   15.10
   6   8   1  485.85   15.30
   6   8   1  479.95   15.70
  -6   8  -2  266.07    8.40
   6  -8   2  281.17   11.30
  -6   8  -2  293.67    9.60
   6   8   2  271.27   10.90
  -6   8  -2  282.77    9.00
   6   8   2  274.47   11.70
   6   8   2  269.77    8.40
  -6   8  -3  457.05   13.10
   6   8   3  451.45   12.70
   6  -8   3  452.85   12.10
  -6   8  -3  441.86   12.20
   6  -8   3  425.76   15.40
   6   8   3  448.76   15.90
  -6   8  -4  167.48    7.10
   6   8   4  179.98    6.90
   6  -8   4  170.18    6.40
  -6   8  -4  167.98    6.50
   6   8   5   21.10    1.90
   6  -8   5   21.80    1.70
  -6   8  -5   21.60    2.00
   6  -8   5   18.00    1.40
  -6   9   5    0.80    0.50
  -6  -9   5    1.90    0.90
  -6  -9   5    1.30    0.80
  -6  -9   5    0.70    0.90
  -6   9   5    2.70    0.90
  -6  -9   4    1.00    0.90
  -6   9   4    1.20    0.80
  -6   9   4    1.00    0.70
  -6   9   4    0.90    0.90
   6   9  -4    0.40    1.20
  -6  -9   4    0.10    1.00
  -6   9   4    0.50    0.80
  -6  -9   4   -0.50    0.90
  -6  -9   3   64.49    4.30
  -6   9   3   54.19    3.40
  -6   9   3   56.19    3.60
   6   9  -3   55.09    4.90
  -6   9   3   63.99    3.50
  -6   9   3   58.09    3.00
  -6   9   3   62.09    4.00
  -6  -9   2   78.59    4.40
  -6   9   2   81.09    4.20
  -6   9   2   75.59    4.10
  -6  -9   2   82.19    4.30
   6   9  -2   73.49    5.60
  -6   9   2   73.09    3.80
  -6   9   2   78.99    4.30
  -6   9   1   80.29    4.20
  -6   9   1   74.79    3.80
   6   9  -1   79.09    5.40
  -6   9   1   79.39    3.90
  -6   9   0   19.80    2.00
  -6   9   0   18.50    2.00
   6  -9   0   15.10    2.10
   6   9   0   20.30    2.60
  -6   9  -1    7.40    1.40
   6   9   1    5.90    1.00
   6  -9   1    6.90    1.70
   6   9   1    6.50    1.60
   6   9   1    7.40    2.00
   6   9   2   14.20    1.70
  -6   9  -2   14.40    2.00
  -6   9  -2   15.70    1.80
  -6   9  -2   12.10    2.00
   6   9   2   16.80    2.50
   6  -9   2   15.90    2.70
   6   9   2   12.60    2.50
   6   9   3    3.70    1.20
   6  -9   3    4.00    0.90
  -6   9  -3    4.50    1.10
  -6   9  -3    4.60    1.20
   6  -9   3    4.70    1.60
   6   9   3    1.70    1.30
   6   9   4    2.70    1.00
   6  -9   4    2.80    0.80
  -6   9  -4    3.40    1.10
  -6   9  -4    3.10    1.10
   6   9   5    0.80    0.60
  -6   9  -5    1.00    0.60
   6   9   5    1.00    0.50
  -6 -10   5   17.30    1.80
  -6 -10   5   22.80    2.20
  -6 -10   5   17.30    1.70
  -6 -10   4   72.09    4.40
  -6 -10   4   66.39    4.50
  -6  10   4   65.29    3.50
  -6  10   4   63.59    4.10
  -6 -10   4   67.39    4.10
  -6  10   4   73.49    3.90
  -6 -10   3    1.70    1.20
  -6 -10   3    2.60    1.60
  -6  10   3    1.30    0.90
  -6  10   3    0.30    0.80
  -6  10   3    3.20    1.20
   6  10  -3    2.80    1.50
  -6  10   3    1.40    0.70
  -6  10   2   35.60    3.00
  -6 -10   2   39.50    3.20
  -6 -10   2   40.10    3.10
   6  10  -2   40.60    4.00
  -6  10   2   36.90    2.80
  -6  10   2   34.10    2.90
   6  10  -1   36.70    2.50
  -6  10   1   33.40    2.50
   6  10  -1   33.30    3.40
  -6  10   1   35.10    2.90
  -6 -10   1   38.30    2.70
  -6  10   1   33.90    2.70
   6  10   0   67.09    5.10
   6 -10   0   64.69    4.20
   6  10   0   65.49    4.60
  -6  10   0   70.29    4.10
  -6  10   0   59.99    3.90
   6  10   1   55.59    3.20
   6 -10   1   54.59    4.50
   6  10   1   63.29    4.50
   6  10   1   55.69    4.90
  -6  10  -1   53.29    3.90
  -6  10  -2    5.60    1.40
   6  10   2    4.80    1.10
   6 -10   2    3.20    1.30
   6  10   2    6.30    1.50
  -6  10  -2    2.60    1.20
   6  10   2    3.50    1.50
  -6  10  -3   74.59    3.90
  -6  10  -3   67.39    3.80
   6 -10   3   68.99    3.50
   6 -10   3   65.19    5.20
   6  10   3   76.69    4.20
   6  10   3   66.79    5.30
  -6  10  -4   29.60    2.30
   6  10   4   28.50    2.30
   6 -10   4   26.30    1.90
  -6  10  -4   22.50    2.00
  -6 -11   5   72.29    3.00
  -6 -11   5   79.69    3.60
  -6 -11   5   69.99    3.30
  -6 -11   4  198.78    7.60
  -6 -11   4  178.68    6.70
  -6  11   4  173.28    6.20
  -6 -11   4  193.18    7.30
  -6 -11   3   90.69    5.20
  -6 -11   3   88.79    5.10
   6  11  -3   81.59    5.00
  -6  11   3   87.59    5.00
  -6  11   3   88.59    4.70
  -6  11   3   82.59    4.00
  -6 -11   3   86.89    5.20
  -6  11   2  200.68    7.80
  -6 -11   2  209.28    8.10
  -6 -11   2  195.98    7.30
   6  11  -2  182.88    8.40
  -6  11   2  193.98    7.70
  -6  11   2  189.68    7.20
  -6 -11   1    7.10    1.40
  -6  11   1    7.10    1.50
  -6 -11   1    8.20    1.30
   6  11  -1    8.60    1.30
   6  11  -1    8.40    1.90
  -6  11   1    7.90    1.50
   6  11  -1    6.50    1.60
  -6  11   1    7.80    1.40
  -6  11   0  101.29    5.40
  -6 -11   0  100.39    4.20
   6  11   0   94.29    5.50
  -6  11   0  104.09    5.40
   6  11   0   99.79    6.20
   6  11   1   22.10    2.10
  -6  11  -1   18.20    2.40
   6  11   1   20.10    2.50
   6  11   1   21.40    3.10
   6  11   2   10.60    1.50
  -6  11  -2   13.50    2.10
  -6  11  -2   14.40    2.00
   6 -11   2   13.00    2.50
   6  11   2   14.10    2.70
   6 -11   3   23.60    1.80
   6  11   3   30.60    2.50
  -6  11  -3   30.30    2.40
   6 -11   4   20.50    1.40
  -6  11  -4   21.60    1.80
  -6 -12   4   35.70    2.80
  -6  12   4   30.00    2.10
  -6 -12   4   30.50    2.50
  -6 -12   4   29.50    2.20
  -6  12   3   32.60    2.80
  -6 -12   3   31.30    2.90
  -6  12   3   32.00    2.30
  -6 -12   3   38.70    3.30
  -6  12   3   36.10    3.00
  -6 -12   2    4.90    1.40
  -6  12   2    5.10    1.30
  -6  12   2    3.20    1.10
  -6 -12   2    4.00    1.10
  -6  12   2    4.00    1.10
  -6  12   1  138.09    6.50
  -6 -12   1  147.69    6.30
  -6 -12   1  145.89    5.50
  -6  12   1  141.59    6.50
   6  12  -1  140.09    5.60
  -6 -12   0    0.40    0.80
  -6  12   0    0.00    0.90
   6  12   1  278.57   11.30
  -6  12  -1  273.37   10.00
   6  12   1  250.57    8.10
  -6  12  -2   10.50    1.90
  -6  12  -2   11.00    1.70
   6  12   2    8.90    1.50
   6  12   3  241.88    7.40
  -6  12  -3  213.38    6.90
   6  12   4   17.10    1.40
  -6  12  -4   14.40    1.10
   6  12   4   19.30    1.60
  -6 -13   4    1.10    0.60
  -6 -13   4    0.20    0.60
  -6  13   4    1.30    0.50
  -6 -13   4    0.90    0.50
  -6 -13   3   23.10    2.40
  -6  13   3   21.30    2.10
  -6  13   3   17.30    1.60
  -6 -13   3   22.40    2.40
  -6  13   2   23.70    2.50
  -6  13   2   21.80    2.10
  -6 -13   2   28.20    2.60
  -6  13   2   23.40    2.30
  -6  13   1   26.60    2.80
  -6  13   1   32.40    3.00
  -6  13   1   33.00    3.10
  -6 -13   1   34.90    2.80
  -6 -13   1   32.10    2.20
   6  13  -1   28.60    2.30
  -6 -13   0    4.10    1.00
  -6  13   0    3.60    1.40
   6  13   0    5.00    1.20
  -6 -13  -1    5.20    1.10
  -6  13  -1    7.20    1.60
   6  13   1    5.80    1.00
   6  13   2   14.00    1.60
  -6  13  -2   13.40    1.80
  -6  13  -2   11.00    1.90
   6  13   3    0.80    0.50
   6  13   3    0.90    0.60
  -6  13  -3    2.30    0.70
  -6  13  -3    1.80    0.80
  -6 -14   3    6.80    1.00
  -6  14   3    6.00    1.10
  -6 -14   3    9.90    1.40
  -6 -14   3    7.10    1.20
  -6 -14   2    4.00    1.20
  -6  14   2    5.10    1.30
  -6  14   2    1.80    0.80
  -6  14   1   70.09    4.20
  -6 -14   1   68.09    3.60
   6  14  -1   64.49    3.20
  -6 -14   0    6.50    1.10
  -6  14   0    8.90    1.70
   6  14   0    7.40    1.30
  -6  14  -1  106.69    5.40
   6  14   1   90.49    3.80
  -6  14  -1  105.19    5.20
   6  14   1   95.09    4.70
   6  14   2    1.00    0.60
  -6  14  -2    0.50    0.60
  -6  15   2  113.49    4.20
  -6 -15   2  126.19    4.80
  -6 -15   2  117.09    4.50
  -6  15   1    0.60    0.70
  -6 -15   1    0.70    0.70
  -6  15   0   52.69    3.50
   6  15   0   51.09    2.80
  -6  15  -1    3.40    1.00
  -6  15  -1    2.70    1.00
   6  15   1    1.90    0.70
   6  15   2    8.90    0.80
  -6  15  -2    9.10    1.10
   6  15   2   11.20    1.20
   6  15   2    9.50    0.90
  -6  16   1   26.40    1.90
  -6 -16   1   26.20    1.60
   6  16  -1   23.20    1.30
  -6 -16   1   28.10    1.80
  -6  16   1   31.00    2.00
  -6  16   0    5.50    1.00
  -6  16   0    7.40    1.10
  -7   0   6   12.40    1.70
  -7   0   6   10.60    1.60
  -7   0   6    9.80    1.30
  -7   0   6   10.60    2.00
  -7   0   6    9.00    1.60
  -7   0   5    0.40    0.90
  -7   0   5    0.30    0.90
  -7   0   5   -0.30    1.20
  -7   0   5   -0.70    1.30
  -7   0   5    0.00    1.10
  -7   0   5   -0.40    0.70
  -7   0   5   -0.40    1.00
  -7   0   5   -0.20    0.80
  -7   0   4  171.78    6.70
  -7   0   4  185.88    7.10
  -7   0   4  179.58    6.40
  -7   0   4  176.18    6.80
  -7   0   4  169.38    6.60
  -7   0   4  176.68    7.30
  -7   0   4  176.78    6.40
  -7   0   4  172.98    6.50
  -7   0   4  176.78    9.00
  -7   0   3    0.40    1.00
  -7   0   3   -0.80    1.00
  -7   0   3    1.20    0.70
  -7   0   3    0.20    0.50
  -7   0   3    0.30    0.60
  -7   0   3   -0.30    0.60
  -7   0   3    0.50    0.70
  -7   0   2 3021.40   60.89
  -7   0   2 3058.39   61.09
  -7   0   2 2956.50   58.39
  -7   0   1    0.20    0.70
   7   0  -1    0.40    0.50
  -7   0   1    1.10    1.00
  -7   0   1    0.40    0.70
   7   0   0 1729.13   35.40
   7   0   1    1.80    0.80
   7   0   2  916.31   22.10
   7   0   2  902.91   21.80
   7   0   2  869.51   19.10
   7   0   3    1.60    1.10
  -7   0  -3    0.00    0.50
   7   0   3   -0.10    0.80
  -7   0  -3    0.60    0.60
   7   0   3    0.10    0.50
   7   0   3   -0.10    0.50
  -7   0  -4   24.80    2.10
   7   0   4   24.90    2.80
   7   0   4   19.80    2.30
   7   0   4   26.90    2.30
   7   0   4   20.70    3.30
  -7   0  -4   26.90    2.50
   7   0   4   24.90    2.10
   7   0   5   -0.50    0.90
  -7   0  -5   -0.20    0.70
   7   0   5   -0.40    0.60
   7   0   5   -0.60    1.00
   7   0   6    0.30    0.40
  -7   0  -6    0.40    0.40
   7   0   6    0.40    0.50
   7   0   6    0.30    0.50
  -7   1   6    7.50    1.50
  -7  -1   6    7.80    1.50
  -7  -1   6    6.10    1.20
  -7   1   6    5.20    1.00
  -7  -1   6    6.30    1.10
  -7   1   6    9.40    2.30
  -7  -1   6    4.90    1.40
  -7   1   6    7.40    1.40
  -7   1   6    7.50    1.50
  -7  -1   6    6.70    1.50
  -7   1   5   88.49    5.00
  -7  -1   5   91.99    5.20
  -7  -1   5  110.89    6.70
  -7   1   5   97.89    6.20
  -7  -1   5   88.89    5.10
  -7   1   5   91.19    4.30
  -7   1   5   95.39    5.20
  -7  -1   5   91.59    5.10
  -7   1   5   91.39    5.40
  -7  -1   5   93.89    5.50
  -7   1   5   85.99    4.80
  -7  -1   5   86.19    4.50
  -7   1   5   91.89    4.60
  -7  -1   5   94.19    4.80
  -7   1   5   94.29    5.20
  -7   1   5   76.69    6.00
  -7  -1   5   82.29    6.20
  -7  -1   4   61.19    3.60
  -7   1   4   56.59    3.60
  -7  -1   4   65.89    4.00
  -7   1   4   61.69    3.90
  -7  -1   4   59.29    3.70
  -7   1   4   55.49    3.50
  -7  -1   4   56.79    3.60
  -7   1   4   61.79    3.70
  -7  -1   4   57.99    5.00
  -7   1   4   60.79    4.00
  -7  -1   4   58.59    3.90
  -7   1   4   55.79    3.40
  -7  -1   4   55.59    3.20
  -7   1   4   55.69    3.40
  -7   1   4   57.09    5.00
  -7   1   4   56.09    3.20
  -7   1   3  306.77    8.80
  -7  -1   3  307.57    8.50
  -7  -1   3  319.97    8.90
  -7   1   3  310.97    8.80
  -7  -1   3  316.27   11.20
  -7   1   3  321.07   11.20
  -7   1   3  305.37    8.60
  -7  -1   3  291.67    8.60
  -7   1   3  310.77    8.60
  -7   1   3  311.37    9.30
  -7  -1   3  307.47    9.30
  -7   1   3  299.77    8.40
  -7   1   3  309.67    8.70
  -7   1   3  307.77   11.20
  -7  -1   3  302.77   11.10
  -7   1   2   48.00    3.50
  -7  -1   2   50.49    3.60
  -7  -1   2   48.20    3.60
  -7   1   2   42.80    3.40
  -7   1   2   44.20    2.50
  -7  -1   2   48.20    2.70
  -7  -1   1  273.37    8.60
  -7  -1   1  260.67    8.70
  -7   1   1  265.57    8.80
   7  -1  -1  270.97    7.50
   7   1  -1  280.77    8.40
  -7   1   1  261.17    8.50
  -7   1   1  261.67    7.20
  -7  -1   1  261.27    7.20
   7   1   0  148.39    5.60
   7  -1   0  143.09    4.70
   7  -1   1  327.37   10.00
   7  -1   1  319.97    9.00
   7   1   1  314.27    9.70
   7   1   2   29.80    2.80
   7  -1   2   29.30    2.90
   7   1   2   30.10    3.00
   7   1   2   26.10    2.20
  -7  -1  -3  165.18    5.90
  -7  -1  -3  171.68    6.10
  -7   1  -3  169.08    6.40
   7  -1   3  166.88    5.90
   7   1   3  159.28    5.50
   7   1   3  163.88    7.30
   7  -1   3  164.68    7.60
   7  -1   3  164.48    6.70
  -7   1  -3  166.98    6.10
   7   1   3  163.28    5.40
   7   1   3  166.08    6.80
  -7   1  -4  102.49    4.70
  -7  -1  -4  101.09    4.90
  -7   1  -4  119.39    5.70
   7   1   4  100.39    7.20
   7  -1   4   97.19    7.10
   7  -1   4   94.89    5.60
   7   1   4   97.09    4.60
   7  -1   4   98.99    4.50
   7  -1   4   99.19    5.60
   7   1   4   95.29    4.50
   7  -1   4   97.79    4.20
   7   1   4   89.79    5.30
  -7   1  -5  156.88    6.60
  -7  -1  -5  154.78    5.90
   7  -1   5  157.18    7.10
   7   1   5  157.58    6.10
   7  -1   5  162.28    6.00
   7   1   5  161.28    7.40
   7  -1   5  161.98    7.40
   7   1   5  158.28    7.00
   7  -1   6    1.10    0.60
   7   1   6    0.90    0.40
  -7   1  -6    0.70    0.40
   7   1   6    1.30    0.60
   7  -1   6    1.10    0.60
   7   1   6    0.70    0.60
   7  -1   6    0.80    0.60
  -7   2   6    6.60    1.40
  -7  -2   6    6.00    1.00
  -7  -2   6    8.80    1.60
  -7  -2   6    6.20    1.40
  -7   2   6    5.60    1.20
  -7  -2   6    5.60    1.10
  -7   2   6    6.30    1.30
  -7  -2   6    6.60    1.00
  -7   2   6    6.40    1.40
  -7  -2   6    5.20    1.20
  -7   2   5  307.07   10.30
  -7  -2   5  305.37   10.50
  -7  -2   5  298.27    8.70
  -7   2   5  313.37   10.30
  -7  -2   5  313.07   10.40
  -7  -2   5  322.67   10.40
  -7   2   5  302.07    9.00
  -7   2   5  316.57   10.50
  -7  -2   5  322.17   10.60
  -7   2   5  316.47   11.00
  -7  -2   5  308.87   10.90
  -7  -2   5  292.27    9.30
  -7   2   5  317.97   10.40
  -7  -2   5  324.57   10.00
  -7   2   5  284.37   12.20
  -7  -2   5  284.37   12.20
  -7   2   4   16.30    1.90
  -7   2   4   18.00    2.80
  -7   2   4   17.10    2.00
  -7  -2   4   15.00    2.50
  -7  -2   4   14.60    1.50
  -7  -2   4   21.00    2.30
  -7   2   4   18.80    2.10
  -7  -2   4   18.50    2.10
  -7   2   4   16.30    1.50
  -7   2   4   17.00    2.00
  -7  -2   4   14.00    1.90
  -7   2   4   16.00    1.90
  -7  -2   4   18.90    1.80
  -7   2   4   16.90    1.90
  -7  -2   4   18.80    2.00
  -7   2   4   17.50    2.20
  -7  -2   4   16.00    2.10
  -7   2   3    1.00    0.60
  -7   2   3    0.00    0.80
  -7   2   3    0.00    1.10
  -7  -2   3    0.50    0.70
  -7  -2   3    1.10    1.20
  -7   2   3    0.80    1.40
  -7  -2   3    0.80    0.80
  -7   2   3    1.30    0.80
  -7   2   3    1.50    0.90
  -7   2   3    0.60    0.70
  -7  -2   3    0.30    0.60
  -7   2   3    0.40    0.50
  -7   2   3    0.90    1.00
  -7  -2   3    0.30    0.70
  -7   2   3    0.40    0.60
  -7  -2   3   -0.50    1.00
  -7  -2   2    3.30    1.30
  -7   2   2    4.00    1.40
   7  -2  -2    3.70    0.50
  -7   2   2    2.60    1.10
  -7  -2   2    3.50    1.20
  -7   2   2    3.80    0.90
  -7  -2   2    3.70    0.80
  -7  -2   1   24.10    2.40
  -7   2   1   22.00    2.10
   7  -2  -1   22.50    1.70
  -7   2   1   21.30    2.20
   7   2  -1   23.20    2.20
   7  -2  -1   21.30    1.50
  -7  -2   1   23.80    2.20
  -7   2   1   21.10    1.60
  -7  -2   1   20.90    1.60
  -7  -2   0    2.20    0.90
   7  -2   0    3.70    1.00
   7   2   0    3.90    1.10
   7  -2   0    3.20    0.60
   7  -2   1  238.48    8.30
   7   2   1  244.48    8.50
   7  -2   1  238.38    7.00
   7   2   2    6.70    1.50
   7  -2   2    7.10    1.50
  -7   2  -2    7.80    1.20
   7   2   2    6.90    1.50
   7   2   2    6.30    1.30
  -7  -2  -3   36.70    2.50
  -7   2  -3   36.60    2.80
   7  -2   3   35.40    2.50
   7  -2   3   37.60    3.00
   7  -2   3   39.20    3.60
   7   2   3   37.20    3.20
  -7   2  -3   34.50    2.60
   7   2   3   37.20    2.40
  -7  -2  -3   37.80    2.50
   7   2   3   33.50    2.40
   7   2   3   37.60    2.80
   7   2   3   42.90    3.20
  -7   2  -4   28.50    2.80
   7  -2   4   23.20    2.80
   7   2   4   24.70    2.70
  -7   2  -4   24.00    2.30
   7  -2   4   22.00    2.00
   7   2   4   12.70    1.80
   7   2   4   23.60    3.50
   7  -2   4   22.80    3.40
  -7  -2  -4   18.80    2.00
   7  -2   4   24.70    2.70
  -7   2  -5  167.68    6.90
   7  -2   5  166.48    7.10
   7   2   5  168.88    7.10
   7  -2   5  170.98    6.10
   7   2   5  166.48    7.40
   7  -2   5  167.28    7.30
  -7  -2  -5  167.38    5.70
  -7   2  -6    3.40    0.70
   7  -2   6    3.00    0.70
  -7   3   6   13.10    1.70
  -7  -3   6   13.00    1.80
  -7  -3   6   12.40    1.50
  -7  -3   6   12.70    1.60
  -7  -3   6   13.60    1.40
  -7  -3   6   15.00    1.50
  -7   3   6   12.80    1.60
  -7   3   6   13.50    1.90
  -7   3   6   12.40    1.70
  -7  -3   6   11.70    1.70
  -7   3   5  178.88    7.40
  -7  -3   5  164.98    8.70
  -7  -3   5  164.28    6.20
  -7   3   5  174.58    6.20
  -7   3   5  185.08    7.50
  -7  -3   5  185.88    7.20
  -7   3   5  174.98    7.60
  -7  -3   5  184.28    7.70
  -7  -3   5  168.98    6.20
  -7   3   5  184.98    7.50
  -7  -3   5  179.58    7.40
  -7  -3   5  180.08    7.10
  -7  -3   5  178.78    7.40
  -7   3   5  154.58    8.60
  -7   3   4    9.30    1.50
  -7  -3   4    6.80    1.20
  -7   3   4    9.20    1.50
  -7   3   4    7.80    1.40
  -7  -3   4   10.70    1.80
  -7   3   4    7.90    2.10
  -7  -3   4    7.70    1.90
  -7  -3   4    9.00    1.70
  -7   3   4    8.50    1.50
  -7  -3   4    4.90    1.30
  -7   3   4    7.80    1.50
  -7  -3   4    9.70    1.60
  -7  -3   4    6.30    1.10
  -7   3   4    7.90    1.50
  -7   3   4    8.20    1.60
  -7  -3   4    8.80    1.60
  -7   3   3  415.76   11.00
  -7  -3   3  387.66   10.00
  -7   3   3  408.26   10.40
  -7  -3   3  412.56   11.00
  -7   3   3  440.06   11.00
  -7  -3   3  420.16   13.60
  -7   3   3  435.76   13.50
  -7   3   3  429.26   10.90
  -7  -3   3  416.56   10.70
  -7  -3   3  426.66   11.10
  -7  -3   3  413.46   10.20
  -7  -3   3  417.16   11.20
  -7   3   3  431.06   11.60
  -7  -3   3  427.96   11.50
  -7   3   3  410.26   10.90
  -7   3   3  409.66   11.00
  -7   3   3  430.06   10.40
  -7   3   3  410.86   13.60
  -7  -3   3  419.36   13.50
  -7  -3   2   10.10    1.80
  -7   3   2    9.60    1.70
  -7  -3   2    8.30    1.80
  -7   3   2    7.60    1.60
  -7   3   2    6.00    1.00
  -7  -3   2    8.60    1.30
   7  -3  -1  455.95   10.80
  -7  -3   1  449.95   12.00
  -7   3   1  461.35   12.10
  -7   3   1  465.25   12.70
  -7  -3   1  454.55   12.50
   7   3  -1  467.75   12.90
   7  -3  -1  423.66    9.10
  -7   3   1  455.65   10.80
  -7  -3   1  441.46   10.70
  -7  -3   0   34.60    2.50
  -7   3   0   34.10    2.60
   7  -3   0   31.10    2.40
   7   3   0   32.90    2.80
   7  -3   0   30.00    1.40
   7  -3   1  251.67    8.60
   7   3   1  234.78    8.80
  -7   3  -2  116.59    4.60
   7  -3   2  111.29    5.90
  -7   3  -2  115.59    4.60
   7   3   2  109.69    6.10
   7   3   2  109.09    5.50
  -7  -3  -3  217.88    6.70
   7   3   3  232.78    8.10
  -7   3  -3  220.08    7.80
   7  -3   3  227.38    7.20
  -7   3  -3  206.68    6.80
   7  -3   3  222.08    9.40
   7   3   3  207.98    8.30
  -7   3  -3  225.58    7.60
   7   3   3  213.58    7.00
   7   3   3  217.98    7.30
   7  -3   3  215.88    7.90
   7   3   3  216.98    8.30
   7   3   4   13.50    2.00
   7  -3   4   11.40    1.70
  -7  -3  -4   11.70    1.40
  -7   3  -4   11.70    1.70
   7  -3   4    9.20    1.90
  -7   3  -4   11.90    1.80
   7  -3   4   14.30    2.10
   7   3   4   11.60    2.40
   7  -3   4    9.50    2.20
  -7   3  -5  212.98    8.10
   7  -3   5  204.58    6.80
   7   3   5  219.88    8.30
   7  -3   5  202.08    8.00
   7  -3   5  209.18    7.80
   7   3   5  216.78    7.90
  -7   4   6   11.50    1.60
  -7  -4   6    9.90    1.50
  -7   4   6   10.10    1.60
  -7  -4   6    9.40    1.20
  -7  -4   6    7.70    1.30
  -7  -4   6    7.30    1.20
  -7   4   6    8.30    1.20
  -7   4   6    9.50    1.40
  -7   4   5    2.30    1.10
  -7  -4   5    2.00    1.00
  -7  -4   5    2.50    1.20
  -7  -4   5    3.70    1.00
  -7   4   5    0.00    1.00
  -7   4   5    2.60    1.00
  -7  -4   5    0.40    1.10
  -7   4   5    0.70    1.30
  -7  -4   5    0.90    0.80
  -7  -4   5    2.70    0.90
  -7   4   5    1.90    1.00
  -7  -4   5    2.00    1.30
  -7   4   5    2.80    1.10
  -7  -4   5    4.80    1.30
  -7  -4   4  126.39    7.20
  -7   4   4  129.39    5.80
  -7   4   4  127.49    5.20
  -7   4   4  121.59    7.20
  -7  -4   4  122.79    5.60
  -7  -4   4  129.59    5.70
  -7   4   4  132.99    5.60
  -7  -4   4  129.49    5.40
  -7   4   4  121.09    5.50
  -7  -4   4  126.29    5.50
  -7   4   4  133.39    6.10
  -7  -4   4  124.59    5.80
  -7   4   4  122.89    5.70
  -7  -4   4  129.79    5.90
  -7   4   3  197.68    6.60
  -7   4   3  185.38    8.30
  -7  -4   3  185.38    6.10
  -7  -4   3  188.78    5.60
  -7   4   3  188.78    6.60
  -7  -4   3  200.18    6.40
  -7  -4   3  186.98    6.40
  -7   4   3  193.08    5.90
  -7   4   3  201.98    8.20
  -7   4   3  193.38    6.20
  -7   4   3  177.48    6.20
  -7  -4   3  183.68    6.50
  -7   4   3  201.88    6.90
  -7  -4   3  186.68    6.70
  -7   4   3  189.38    6.50
  -7  -4   3  191.18    6.80
  -7  -4   3  191.78    8.20
  -7   4   3  196.48    6.30
  -7  -4   2 1614.34   33.30
  -7   4   2 1616.74   35.20
  -7   4   2 1642.54   35.90
  -7  -4   2 1650.83   35.60
  -7  -4   2 1676.63   35.50
  -7   4   2 1615.84   33.40
  -7   4   1  304.97    8.90
  -7  -4   1  283.57    8.70
   7  -4  -1  308.87    8.00
  -7   4   0  922.11   21.30
   7  -4   0  928.81   21.30
   7   4   0  956.90   22.80
  -7  -4   0  931.41   21.10
   7  -4   1  281.67    9.60
   7   4   1  285.37   10.10
  -7   4  -2  610.34   14.60
  -7   4  -2  596.94   14.20
   7   4   2  556.44   17.30
   7  -4   2  597.34   17.10
   7   4   2  575.54   16.60
   7   4   3   14.30    1.80
   7  -4   3   12.70    1.50
  -7   4  -3   14.40    1.90
   7   4   3   14.10    2.20
  -7   4  -3   11.00    1.40
   7   4   3   12.70    1.90
   7  -4   3   13.10    2.30
  -7   4  -3   12.20    1.70
   7   4   3   12.20    2.30
   7  -4   3   13.20    1.80
   7  -4   4   16.20    2.10
   7  -4   4   18.80    2.00
  -7   4  -4   17.50    2.30
   7  -4   4   17.70    2.50
  -7   4  -4   18.80    2.10
   7   4   4   15.90    2.50
   7  -4   4   16.40    2.80
   7   4   4   17.50    2.10
   7  -4   5    2.90    0.90
   7   4   5    3.00    1.00
  -7   4  -5    4.20    1.30
   7   4   5    4.10    1.00
   7   4   5    3.50    1.00
   7  -4   5    3.60    0.80
   7  -4   5    2.40    1.00
  -7   5   6   14.80    1.60
  -7  -5   6   19.40    2.00
  -7  -5   6   18.50    1.70
  -7   5   6   19.00    2.00
  -7  -5   6   17.60    1.50
  -7   5   6   18.70    1.50
  -7  -5   5   19.50    2.20
  -7  -5   5   17.30    2.20
  -7  -5   5   16.30    1.90
  -7   5   5   21.00    2.40
  -7  -5   5   16.30    1.90
  -7   5   5   14.90    2.20
  -7  -5   5   16.80    2.40
  -7   5   5   18.80    1.90
  -7   5   5   17.40    2.20
  -7  -5   5   18.30    2.40
  -7   5   5   14.40    2.00
  -7  -5   5   18.30    2.10
  -7   5   4  126.49    7.10
  -7  -5   4  127.89    7.00
  -7   5   4  138.89    5.30
  -7  -5   4  132.29    5.80
  -7   5   4  132.39    5.50
  -7  -5   4  133.29    5.90
  -7  -5   4  133.29    5.70
  -7   5   4  137.79    5.80
  -7  -5   4  125.29    5.60
  -7   5   4  126.59    5.40
  -7  -5   4  138.89    6.30
  -7   5   4  129.89    6.00
  -7  -5   4  125.49    5.70
  -7   5   4  139.99    6.10
  -7   5   4  131.89    5.00
  -7  -5   4  142.79    6.40
  -7   5   4  138.19    6.10
  -7   5   3   52.19    2.60
  -7  -5   3   48.40    3.90
  -7  -5   3   54.59    3.10
  -7  -5   3   51.49    2.80
  -7   5   3   55.99    2.90
  -7  -5   3   48.10    3.00
  -7   5   3   50.79    4.00
  -7  -5   3   49.30    3.20
  -7   5   3   48.50    2.90
  -7  -5   3   51.39    3.20
  -7   5   3   52.19    3.20
  -7  -5   3   51.69    3.10
  -7   5   3   50.79    3.10
  -7  -5   3   51.99    3.30
  -7   5   3   48.70    3.00
  -7   5   3   49.80    3.10
  -7   5   2   68.19    4.20
  -7  -5   2   77.49    4.20
  -7   5   2   72.19    4.10
   7   5  -2   72.09    5.00
  -7  -5   2   75.19    4.30
  -7   5   2   73.59    3.20
  -7   5   2   70.89    3.30
  -7   5   2   69.09    3.40
  -7  -5   2   73.29    3.40
  -7   5   2   71.79    3.40
  -7  -5   2   74.59    3.50
  -7  -5   1   25.40    2.10
  -7   5   1   23.30    2.00
   7  -5  -1   23.50    1.80
   7   5  -1   28.10    2.90
  -7   5   0  139.79    5.30
  -7  -5   0  140.29    5.20
   7  -5   0  139.59    5.70
   7   5   0  135.99    6.50
   7  -5   1  143.59    6.50
   7   5   1  133.09    6.80
   7   5   2    4.40    1.20
  -7   5  -2    1.90    1.40
  -7   5  -2    3.90    1.40
   7   5   2    4.80    1.80
   7  -5   2    5.30    1.80
   7   5   2    6.30    2.10
   7  -5   3   79.29    5.30
   7   5   3   80.29    5.50
  -7   5  -3   78.99    4.50
   7  -5   3   75.99    3.80
  -7   5  -3   77.59    3.90
   7  -5   3   78.99    5.70
  -7   5  -3   76.69    4.30
   7   5   3   70.99    5.60
   7   5   3   67.79    4.90
   7  -5   3   77.39    4.10
   7   5   3   80.19    4.10
  -7   5  -4   79.09    4.30
  -7   5  -4   85.29    5.20
   7  -5   4   93.49    4.60
   7   5   4   89.09    5.80
   7  -5   4   90.19    5.70
   7  -5   4   86.89    5.70
   7  -5   4   94.09    4.70
   7   5   4   88.09    4.60
   7   5   5   57.99    3.10
  -7   5  -5   54.89    3.70
   7  -5   5   48.80    2.70
   7   5   5   60.69    3.40
   7  -5   5   56.19    3.20
   7   5   5   58.89    3.10
   7  -5   5   53.79    3.10
  -7   6   6   23.40    2.10
  -7  -6   6   25.90    2.20
  -7  -6   6   21.80    1.50
  -7  -6   5   71.79    4.10
  -7  -6   5   76.49    4.30
  -7   6   5   74.99    4.50
  -7  -6   5   65.69    3.70
  -7   6   5   61.59    3.80
  -7  -6   5   65.49    3.50
  -7   6   5   69.89    3.50
  -7  -6   5   76.19    4.60
  -7   6   5   74.89    4.50
  -7   6   4   65.69    3.20
  -7   6   4   65.99    4.90
  -7  -6   4   63.49    4.50
  -7  -6   4   72.59    3.90
  -7   6   4   70.69    3.90
  -7   6   4   65.49    3.90
  -7  -6   4   75.69    4.00
  -7  -6   4   43.30    3.70
  -7   6   4   61.59    3.80
  -7  -6   4   65.29    3.80
  -7   6   4   54.29    3.90
  -7  -6   4   69.99    3.90
  -7   6   4   69.99    4.00
  -7  -6   4   69.69    4.30
  -7   6   4   73.89    4.40
  -7   6   3    6.20    1.20
  -7   6   3    5.50    1.20
  -7  -6   3    4.80    1.20
  -7  -6   3    8.20    1.40
  -7  -6   3    6.30    1.10
  -7   6   3    4.50    0.90
  -7   6   3    6.30    0.90
  -7   6   3    5.60    1.00
  -7  -6   3    3.50    1.30
  -7  -6   3    4.80    1.40
  -7   6   3    6.70    1.10
  -7  -6   3    6.20    1.30
  -7   6   3    6.20    1.20
  -7   6   3    4.70    1.30
  -7   6   3    6.00    1.20
  -7  -6   3    6.70    1.30
  -7   6   2   27.20    1.70
  -7   6   2   31.20    2.20
  -7   6   2   32.40    1.90
  -7  -6   2   35.50    2.70
  -7   6   2   31.00    2.60
  -7   6   2   29.10    2.80
  -7  -6   2   26.40    2.50
   7   6  -2   28.80    3.30
  -7   6   2   29.00    2.20
  -7   6   2   27.60    2.10
  -7  -6   2   29.80    2.10
  -7   6   2   31.50    2.30
  -7  -6   2   30.50    2.40
  -7  -6   1   40.70    2.60
  -7   6   1   45.40    2.70
   7  -6  -1   44.10    2.50
   7   6  -1   42.40    3.80
   7  -6   0   35.80    2.80
  -7  -6   0   40.60    2.40
  -7   6   0   36.00    2.40
   7   6   0   39.60    3.50
  -7   6  -1  119.59    4.90
   7  -6   1  117.99    6.10
   7   6   1  123.39    6.70
   7   6   2   33.10    3.70
  -7   6  -2   36.90    2.70
  -7   6  -2   33.30    2.60
   7  -6   2   34.00    3.60
   7   6   2   30.50    3.40
   7  -6   2   37.40    2.40
   7   6   2   39.40    2.40
   7  -6   3    0.20    0.60
   7  -6   3   -0.80    0.70
  -7   6  -3   -0.10    0.70
  -7   6  -3   -0.20    0.80
   7   6   3   -0.20    0.60
   7  -6   3    1.50    1.10
  -7   6  -3    0.00    0.70
   7   6   3    1.90    1.30
   7   6   3    0.80    1.00
   7  -6   3    0.40    0.90
   7   6   3   -0.30    1.20
   7   6   4  124.99    5.10
   7  -6   4  119.59    5.20
  -7   6  -4  116.99    6.10
   7  -6   4  117.29    6.70
   7  -6   4  122.89    5.10
  -7   6  -4  116.29    5.40
   7   6   4  119.09    5.30
   7  -6   4  117.59    5.20
   7   6   4  123.09    4.80
  -7   6  -5   73.89    4.10
   7  -6   5   68.99    2.90
  -7   6  -5   72.69    3.40
  -7  -6  -5   75.89    3.40
   7   6   5   74.89    3.10
  -7  -7   6   98.59    4.10
  -7   7   6   97.49    4.00
  -7  -7   6   90.79    3.00
  -7  -7   5  124.59    5.80
  -7  -7   5  107.79    5.20
  -7   7   5  124.29    5.70
  -7  -7   5  128.09    6.00
  -7  -7   4  154.68    6.90
  -7   7   4  146.69    5.50
  -7  -7   4  148.49    5.60
  -7  -7   4  151.18    5.80
  -7  -7   4  145.29    6.80
  -7   7   4  157.18    6.60
  -7   7   4  154.28    6.50
  -7   7   4  145.69    6.70
  -7   7   3  214.58    7.80
  -7  -7   3  215.08    6.50
  -7   7   3  218.38    7.00
  -7   7   3  206.58    6.70
  -7  -7   3  216.98    7.90
   7   7  -3  217.28   10.40
  -7   7   3  208.08    6.70
  -7  -7   3  209.58    7.30
  -7  -7   3  215.78    7.90
  -7   7   3  227.28    7.70
  -7  -7   3  214.48    8.10
  -7   7   3  220.68    7.80
  -7  -7   2   90.79    4.30
  -7   7   2   80.59    3.60
  -7   7   2   77.59    3.60
  -7  -7   2   87.39    4.20
   7   7  -2   94.29    6.10
  -7   7   2   82.29    3.90
  -7   7   2   81.59    4.00
  -7   7   1  242.08    7.20
  -7   7   1  233.18    6.80
   7  -7  -1  257.17    7.30
   7   7  -1  255.17   10.10
  -7   7   1  232.78    6.80
  -7   7   1  233.78    6.70
  -7   7   1  227.78    7.10
  -7   7   0   -0.80    0.60
  -7   7   0   -0.10    0.50
  -7   7   0    0.10    0.50
   7  -7   0    0.10    0.60
   7   7   0    0.30    0.80
  -7   7  -1   61.59    3.50
  -7   7  -1   56.99    3.20
   7   7   1   64.69    4.80
   7  -7   1   56.39    4.30
  -7   7  -1   57.79    2.80
  -7   7  -2  123.89    5.20
  -7   7  -2  119.79    5.30
   7  -7   2  126.49    7.20
  -7   7  -2  126.79    5.80
   7   7   2  108.89    6.80
   7   7   2  119.59    7.10
   7  -7   3  141.89    4.90
  -7   7  -3  131.99    6.10
   7  -7   3  130.99    5.20
  -7   7  -3  134.99    5.70
   7  -7   3  138.69    7.80
   7   7   3  134.99    7.70
   7   7   3  134.29    7.70
  -7   7  -4   45.70    3.60
   7  -7   4   49.70    3.10
  -7   7  -4   47.00    3.20
  -7   7  -5  117.89    5.20
   7   7   5  124.09    4.90
  -7  -8   5    8.30    1.50
  -7  -8   5    9.80    1.50
  -7  -8   5    8.70    1.60
  -7   8   5    8.50    1.50
  -7   8   4   36.00    2.60
  -7   8   4   36.80    2.40
  -7  -8   4   36.00    3.30
   7   8  -4   39.40    4.30
  -7  -8   4   40.50    2.50
  -7  -8   4   38.70    3.40
  -7   8   4   38.10    3.10
  -7   8   4   39.40    3.20
  -7   8   3  242.08    7.90
  -7   8   3  239.68    7.80
  -7  -8   3  255.57    9.20
  -7  -8   3  260.17    9.10
   7   8  -3  267.87   11.70
  -7  -8   3  262.37    8.10
  -7   8   3  249.08    8.40
  -7  -8   3  269.77    9.50
  -7   8   3  257.27    9.00
  -7  -8   2  277.87    9.10
  -7   8   2  284.77    8.50
  -7   8   2  289.77    8.50
  -7  -8   2  277.97    8.90
   7   8  -2  287.07   11.70
  -7   8   2  260.17    8.40
  -7   8   2  282.47    7.80
  -7   8   2  280.17    9.00
  -7   8   1  313.67    9.20
   7   8  -1  335.47   12.20
  -7   8   1  316.47    8.50
  -7   8   1  310.27    8.90
  -7   8   1  320.67    9.20
  -7   8   0  239.58    7.70
  -7   8   0  229.28    7.60
   7  -8   0  217.38    8.40
   7   8   0  231.38    9.60
  -7   8   0  224.38    7.40
   7   8   1  400.86   14.20
   7  -8   1  400.26   13.60
   7   8   1  420.46   14.00
  -7   8  -1  399.86   11.70
   7   8   2  178.38    6.20
  -7   8  -2  178.98    7.30
  -7   8  -2  162.68    6.30
   7  -8   2  161.48    8.50
   7   8   2  177.08    8.60
  -7   8  -2  168.68    6.80
   7   8   2  161.88    8.80
  -7   8  -3   46.70    3.50
   7   8   3   44.20    3.10
   7  -8   3   49.90    2.90
   7  -8   3   43.90    4.30
  -7   8  -3   43.20    3.10
   7   8   3   45.10    4.40
   7   8   4    7.90    1.40
   7  -8   4    6.50    1.10
  -7   8  -4    4.90    1.30
  -7   8  -4    4.80    1.20
   7   8   5    4.40    0.80
  -7   8  -5    4.30    0.90
  -7  -9   5    2.60    1.00
  -7  -9   5    1.60    1.00
  -7   9   5    0.70    0.70
  -7  -9   5    1.80    1.00
  -7  -9   4   68.19    4.60
  -7   9   4   59.89    3.40
  -7   9   4   60.79    3.20
  -7  -9   4   63.89    4.30
  -7   9   4   62.29    3.70
  -7   9   4   67.49    4.20
  -7  -9   3    8.90    2.00
  -7   9   3    3.90    1.10
  -7   9   3    3.80    1.20
  -7   9   3    5.60    1.40
  -7  -9   3   10.80    2.00
   7   9  -3    3.20    1.10
  -7  -9   3    3.90    1.50
  -7  -9   3    3.40    0.90
  -7   9   3    3.20    1.10
  -7  -9   2   26.80    2.60
  -7   9   2   24.10    2.30
  -7  -9   2   27.40    2.50
   7   9  -2   24.10    3.30
  -7  -9   2   26.30    2.20
  -7   9   2   26.80    2.10
  -7   9   2   24.40    2.10
  -7   9   2   26.90    2.50
  -7   9   1    1.30    0.70
   7   9  -1    2.10    1.40
  -7   9   1    1.50    0.70
  -7   9   0   44.80    3.20
  -7   9   0   45.10    3.20
   7  -9   0   41.70    3.40
   7   9   0   52.19    4.30
   7   9   1   50.89    2.70
   7  -9   1   48.70    4.20
   7   9   1   53.99    4.40
  -7   9  -1   49.60    3.60
   7   9   1   52.59    4.80
   7   9   2    2.40    1.00
  -7   9  -2    0.60    0.90
  -7   9  -2    3.30    1.20
  -7   9  -2    3.00    1.50
   7   9   2    1.40    1.20
   7   9   2    2.70    1.60
  -7   9  -3   36.00    3.00
   7   9   3   45.40    3.10
   7  -9   3   38.60    2.50
  -7   9  -3   42.20    3.00
   7  -9   3   34.70    3.90
   7   9   3   41.20    4.20
   7   9   4   33.70    2.50
   7  -9   4   29.60    2.10
  -7   9  -4   32.90    2.70
  -7   9  -4   26.60    2.30
  -7 -10   5    0.30    0.60
  -7 -10   5   -0.80    0.60
  -7 -10   5    1.00    0.70
  -7 -10   4   29.10    2.90
  -7  10   4   24.60    2.00
  -7  10   4   25.70    2.10
  -7 -10   4   28.70    2.80
  -7 -10   4   30.80    2.80
  -7 -10   3   25.90    2.80
  -7  10   3   29.60    2.50
  -7 -10   3   27.40    2.80
   7  10  -3   28.40    3.40
  -7  10   3   25.30    2.10
  -7 -10   3   28.10    3.00
  -7  10   3   29.40    2.90
  -7  10   2   27.90    2.70
  -7 -10   2   28.40    2.70
   7  10  -2   29.50    3.40
  -7 -10   2   33.00    2.30
  -7  10   2   33.40    2.60
  -7 -10   2   22.50    2.70
  -7  10   2   18.90    2.30
  -7  10   1   93.49    5.00
  -7  10   1   95.99    4.70
  -7 -10   1  102.69    4.70
   7  10  -1   99.09    6.10
  -7  10   0   29.20    2.70
  -7 -10   0   31.10    2.30
   7 -10   0   32.80    3.00
   7  10   0   32.70    3.40
  -7  10   0   32.00    2.90
   7  10   0   31.40    3.60
  -7  10  -1  122.19    6.10
   7  10   1  118.09    4.60
   7  10   1  121.29    7.40
   7 -10   1  109.29    6.50
   7  10   1  113.99    6.50
   7  10   2   24.10    2.20
  -7  10  -2   27.10    2.90
   7 -10   2   25.00    3.20
   7  10   2   28.60    3.10
  -7  10  -2   23.60    2.60
   7  10   2   23.50    3.30
  -7  10  -3   25.60    2.30
   7  10   3   25.60    2.30
  -7  10  -3   27.00    2.40
  -7  10  -4   92.39    4.00
   7  10   4   99.19    4.20
  -7  10  -4   95.19    4.10
  -7  11   4  227.38    7.00
  -7 -11   4  254.57    8.60
  -7 -11   4  242.88    8.10
  -7 -11   4  239.58    8.40
  -7 -11   3   51.89    3.80
  -7  11   3   43.40    3.20
  -7 -11   3   55.59    4.00
  -7  11   3   42.50    2.60
  -7  11   3   45.90    3.50
  -7 -11   2  119.89    5.90
  -7  11   2  111.79    5.60
  -7 -11   2  120.69    5.50
   7  11  -2   99.99    6.10
  -7  11   2  108.49    5.10
  -7  11   1   64.29    4.20
  -7 -11   1   61.59    3.90
  -7 -11   1   57.79    3.50
   7  11  -1   54.69    4.30
  -7  11   1   54.09    3.70
   7  11  -1   54.89    4.40
  -7  11   0    4.20    1.30
   7  11   0    6.30    1.50
   7  11   0    4.60    1.50
   7  11   1    7.30    1.10
   7 -11   1    3.50    1.40
   7  11   1    8.50    1.60
  -7  11  -1    8.70    1.80
   7  11   1    7.30    1.80
   7  11   2   69.29    3.60
  -7  11  -2   77.19    4.50
  -7  11  -2   70.29    4.60
   7 -11   2   63.39    4.90
   7  11   2   72.59    5.60
  -7  11  -3   25.90    2.60
   7  11   3   24.00    2.10
  -7  11  -3   29.20    2.30
   7  11   4  151.58    4.90
  -7  11  -4  129.59    4.60
  -7 -12   4   -0.20    0.80
  -7  12   4    0.00    0.50
  -7 -12   4    1.20    0.70
  -7 -12   4    0.20    0.70
  -7 -12   3   93.89    5.00
  -7  12   3  101.19    4.80
  -7 -12   3   99.89    5.30
  -7 -12   3   95.29    5.10
  -7  12   3   85.39    3.70
  -7 -12   2   12.60    1.90
  -7 -12   2   11.90    1.90
  -7  12   2   11.10    1.60
  -7  12   2   12.00    1.60
  -7  12   2   15.50    2.10
  -7 -12   2   14.60    1.80
  -7  12   1  163.08    6.90
  -7  12   1  157.38    7.10
  -7 -12   1  154.78    5.90
  -7 -12   1  165.28    6.80
  -7  12   1  156.88    6.80
   7  12  -1  163.38    6.90
  -7  12   0   17.60    2.30
  -7 -12   0   16.20    1.60
  -7  12  -1  220.98    8.90
   7  12   1  217.78    7.10
   7  12   1  232.78   10.00
   7  12   2    7.60    1.20
  -7  12  -2    8.50    1.60
   7  12   3   48.40    2.70
  -7  12  -3   46.30    2.60
  -7  12  -3   52.69    3.40
  -7 -13   4    4.50    0.90
  -7 -13   4    3.70    0.70
  -7  13   3   22.00    2.10
  -7 -13   3   21.50    2.30
  -7 -13   3   27.30    2.50
  -7 -13   2    4.10    1.20
  -7  13   2    2.20    0.90
  -7  13   2    2.40    1.10
  -7 -13   2    3.20    1.10
  -7  13   1    7.30    1.50
  -7 -13   1    8.10    1.50
  -7  13   1    9.20    1.70
  -7 -13   1    7.20    1.10
  -7  13   0    7.20    1.60
  -7 -13   0    5.10    1.20
   7  13   0    6.50    1.30
  -7  13  -1   22.20    2.60
  -7 -13  -1   20.60    1.80
   7  13   1   18.60    1.70
  -7  13  -1   19.00    2.30
   7  13   2    1.20    0.70
  -7  13  -2    1.00    0.80
   7  13   3   31.90    2.00
  -7  13  -3   27.60    2.20
  -7 -14   3   31.10    2.30
  -7 -14   3   33.30    2.30
  -7 -14   3   32.20    1.90
  -7 -14   2    4.80    1.30
  -7  14   2    6.80    1.30
  -7 -14   2    5.30    1.10
  -7  14   2    5.60    1.00
  -7 -14   1  106.69    4.70
  -7  14   1  109.29    5.10
   7  14   0    1.80    0.80
  -7 -14   0    1.50    0.70
  -7  14   0    0.50    1.00
  -7  14  -1  117.09    5.40
  -7  14  -1  119.39    5.60
   7  14   1  113.39    4.80
   7  14   2    3.20    0.70
  -7  14  -2    4.80    1.00
  -7  15   2   53.09    2.50
  -7 -15   2   57.29    2.90
  -7 -15   1    2.20    0.70
  -7 -15   1    1.90    0.60
  -7  15   1    1.10    0.80
  -7  15   1    2.90    0.80
  -7  15   0    8.20    1.30
   7  15   0    5.40    0.90
  -7  15   0    6.10    1.30
  -7 -15   0    8.80    1.00
  -7 -15   0    7.50    0.90
  -7  15  -1   -0.20    0.60
   7  15   1    0.40    0.50
  -8   0   6    2.50    1.00
  -8   0   6    0.00    1.20
  -8   0   6    1.70    0.90
  -8   0   6    2.40    1.00
  -8   0   5    0.50    1.00
  -8   0   5    1.10    1.10
  -8   0   5   -1.50    2.70
  -8   0   5    0.20    1.30
  -8   0   5    0.80    0.50
  -8   0   5    0.20    0.90
  -8   0   5    0.40    0.90
  -8   0   5    0.20    0.90
  -8   0   5   -1.00    0.80
  -8   0   4  954.80   22.10
  -8   0   4  938.51   22.20
  -8   0   4  936.41   22.50
  -8   0   4  956.10   22.30
  -8   0   4  921.41   23.00
  -8   0   4  915.51   21.40
  -8   0   4  948.71   22.00
  -8   0   4  922.31   21.20
  -8   0   4  886.41   25.80
  -8   0   3   -0.20    1.00
  -8   0   3    0.10    0.70
  -8   0   3    0.80    0.70
  -8   0   3   -0.20    1.00
  -8   0   3    0.60    0.70
  -8   0   3    0.50    0.40
  -8   0   3    0.30    0.50
  -8   0   3   -0.20    0.70
  -8   0   2  663.93   18.40
  -8   0   2  691.73   18.60
  -8   0   1    1.00    1.00
  -8   0   1    0.00    0.90
  -8   0   1    1.00    0.70
   8   0  -1   -0.40    0.60
  -8   0   0 1279.67   29.20
   8   0   0 1347.47   28.30
   8   0   1   -0.30    0.70
  -8   0  -2  109.49    4.50
   8   0   2  110.89    5.90
  -8   0  -2  105.19    4.50
  -8   0  -2  106.39    4.50
   8   0   2  119.09    5.80
   8   0   2  106.29    4.10
  -8   0  -3   -0.50    0.60
   8   0   3    0.50    1.00
  -8   0  -3    0.30    0.70
   8   0   3   -0.80    0.90
   8   0   3   -0.50    0.50
   8   0   4    1.50    1.10
  -8   0  -4    1.30    0.90
  -8   0  -4    3.30    1.00
   8   0   4   -0.20    1.10
   8   0   4    1.10    1.20
   8   0   4    0.60    0.60
   8   0   5    0.50    0.80
   8   0   5   -0.70    0.60
  -8   0  -5   -0.30    0.70
   8   0   5    0.30    1.00
  -8   1   6   18.00    2.10
  -8  -1   6   18.60    2.10
  -8   1   6   18.60    2.40
  -8  -1   6   16.90    2.10
  -8  -1   6   17.50    1.80
  -8   1   6   19.20    2.00
  -8   1   6   15.80    2.00
  -8  -1   6   15.80    2.00
  -8   1   5  168.18    7.20
  -8   1   5  159.38    8.90
  -8  -1   5  171.28    9.10
  -8  -1   5  178.18    8.10
  -8   1   5  185.18    8.10
  -8   1   5  184.08    7.60
  -8  -1   5  184.18    7.70
  -8  -1   5  183.28    7.50
  -8   1   5  175.08    6.00
  -8   1   5  175.68    7.50
  -8  -1   5  185.08    7.60
  -8   1   5  172.98    7.80
  -8  -1   5  171.88    7.70
  -8  -1   5  172.88    6.80
  -8   1   5  180.98    7.20
  -8   1   5  187.18    7.20
  -8  -1   5  178.98    7.10
  -8  -1   5  182.38    7.20
  -8   1   4  117.69    5.40
  -8  -1   4  111.59    5.50
  -8  -1   4  122.29    5.70
  -8   1   4  125.89    5.80
  -8   1   4  119.29    5.50
  -8  -1   4  128.19    5.70
  -8   1   4  124.59    6.00
  -8  -1   4  121.89    6.00
  -8  -1   4  114.29    4.90
  -8   1   4  119.29    5.30
  -8   1   4  125.99    5.60
  -8   1   4  118.99    5.40
  -8   1   4  116.19    4.90
  -8  -1   4  117.29    5.20
  -8   1   4  113.19    7.20
  -8  -1   4  105.19    7.00
  -8   1   3   82.39    3.80
  -8  -1   3   79.69    5.40
  -8  -1   3   85.19    4.10
  -8   1   3   81.19    4.00
  -8  -1   3   82.69    5.50
  -8   1   3   84.49    5.50
  -8  -1   3   77.79    3.80
  -8   1   3   86.89    4.10
  -8   1   3   86.89    3.90
  -8  -1   3   84.89    4.00
  -8   1   3   81.99    4.30
  -8  -1   3   81.69    4.30
  -8  -1   3   77.09    3.30
  -8   1   3   77.89    3.70
  -8   1   3   84.69    3.90
  -8   1   3   78.99    5.40
  -8   1   2  285.87   10.00
  -8  -1   2  282.97   10.00
  -8  -1   2  284.67    9.90
  -8   1   2  290.67   10.00
  -8   1   2  286.27    8.30
  -8  -1   2  280.27    8.30
  -8  -1   1   29.20    2.70
  -8   1   1   27.00    2.60
  -8   1   1   25.00    2.60
  -8  -1   1   30.00    2.80
   8   1  -1   26.50    2.40
   8  -1  -1   24.50    2.00
  -8   1   1   25.60    1.90
  -8  -1   1   29.00    2.10
  -8  -1   0  226.88    8.10
  -8   1   0  226.98    8.10
   8   1   0  240.18    8.00
   8  -1   0  229.48    6.90
   8  -1   1   89.89    4.90
   8   1   1   88.59    4.70
   8  -1   1   91.19    4.30
  -8  -1  -2   27.30    2.10
  -8  -1  -2   28.20    2.20
  -8   1  -2   24.20    2.20
  -8   1  -2   28.70    2.20
   8   1   2   27.30    2.90
   8  -1   2   27.10    3.00
  -8   1  -2   30.90    2.40
   8   1   2   28.60    3.00
   8   1   2   25.50    2.30
  -8  -1  -3   88.09    4.30
  -8  -1  -3   93.59    4.50
  -8   1  -3   89.89    4.60
   8  -1   3   89.99    5.00
   8   1   3   78.09    5.20
   8  -1   3   93.49    5.70
   8   1   3   84.99    3.70
   8   1   3   89.19    3.70
   8   1   3   92.39    5.00
  -8   1  -3   89.39    4.50
   8  -1   4   14.40    2.30
   8   1   4   12.10    2.00
  -8   1  -4   12.00    1.70
  -8  -1  -4   12.30    1.70
  -8   1  -4   12.70    1.90
   8  -1   4   10.90    1.80
   8   1   4   11.00    1.50
   8   1   4   15.40    3.00
   8  -1   4   12.80    1.50
   8  -1   4    5.50    2.00
  -8  -1  -5  146.49    5.50
  -8   1  -5  140.99    6.00
   8  -1   5  146.59    5.20
   8   1   5  152.58    6.90
   8  -1   5  145.89    6.70
   8  -1   5  140.49    6.30
   8   1   5  141.89    6.40
  -8   2   6    7.20    1.50
  -8  -2   6    6.00    1.30
  -8  -2   6    4.50    0.90
  -8   2   6    6.30    1.10
  -8   2   6    6.80    1.30
  -8  -2   6    5.10    1.30
  -8  -2   6    5.90    1.00
  -8   2   6    5.60    1.40
  -8  -2   6    4.40    1.20
  -8   2   5   72.79    4.50
  -8  -2   5   74.79    4.60
  -8  -2   5   76.19    4.70
  -8  -2   5   70.39    5.20
  -8   2   5   68.69    5.00
  -8   2   5   73.89    5.70
  -8   2   5   79.19    4.70
  -8  -2   5   71.19    4.30
  -8  -2   5   71.49    4.50
  -8   2   5   71.09    4.50
  -8  -2   5   79.19    4.70
  -8  -2   5   77.09    5.90
  -8   2   5   66.19    4.60
  -8  -2   5   75.39    4.80
  -8  -2   5   69.69    3.90
  -8   2   5   72.19    4.40
  -8   2   4    0.30    0.80
  -8   2   4    0.70    0.80
  -8  -2   4    1.00    0.90
  -8  -2   4    2.90    1.00
  -8  -2   4    1.20    1.00
  -8   2   4    1.60    0.90
  -8   2   4    0.80    1.10
  -8  -2   4    2.60    1.50
  -8   2   4    0.50    0.80
  -8  -2   4    1.10    0.70
  -8  -2   4    1.60    0.80
  -8   2   4    1.00    0.70
  -8   2   4    2.30    1.20
  -8  -2   4    3.00    1.20
  -8   2   4    1.50    0.90
  -8   2   3   95.79    4.20
  -8   2   3  100.79    4.60
  -8  -2   3   97.79    4.40
  -8   2   3   97.09    6.00
  -8   2   3  102.19    4.40
  -8  -2   3   94.29    5.80
  -8   2   3  104.39    6.00
  -8  -2   3   90.39    3.70
  -8  -2   3  100.99    6.00
  -8  -2   3   96.49    4.40
  -8  -2   3   93.49    4.20
  -8   2   3   92.59    4.20
  -8  -2   3   98.89    4.40
  -8   2   3   93.99    4.70
  -8  -2   3  103.99    4.80
  -8  -2   3   93.99    3.50
  -8   2   3   95.79    4.20
  -8   2   3   97.29    4.30
  -8   2   2    2.30    1.10
  -8  -2   2    2.30    1.10
  -8   2   2    2.90    1.20
   8  -2  -2    2.40    0.50
   8  -2  -2    2.90    0.80
  -8  -2   2    3.10    1.20
  -8   2   2    3.10    0.90
  -8  -2   2    3.70    0.90
  -8  -2   1  155.38    6.50
  -8   2   1  156.28    6.50
   8  -2  -1  165.08    5.70
   8   2  -1  151.48    6.40
   8  -2  -1  150.48    4.80
  -8   2   1  160.78    6.90
  -8   2   0   41.70    3.20
  -8  -2   0   40.20    3.00
   8  -2   0   42.00    2.90
   8   2   0   44.20    3.20
   8  -2   0   39.20    2.10
   8  -2   1  285.17    9.70
   8   2   1  284.97    9.80
   8  -2   1  283.57    8.20
  -8   2  -2   47.20    2.90
  -8   2  -2   49.99    2.80
   8   2   2   43.40    3.60
   8  -2   2   48.30    3.90
  -8   2  -2   49.20    3.00
  -8  -2  -2   44.30    2.50
   8   2   2   43.20    3.70
  -8  -2  -2   46.60    2.90
   8   2   2   39.80    3.00
  -8  -2  -3  827.12   19.60
  -8  -2  -3  851.31   19.60
  -8   2  -3  870.41   20.50
   8  -2   3  830.12   19.10
   8   2   3  823.12   21.80
  -8   2  -3  817.52   19.90
   8   2   3  833.42   18.60
   8  -2   3  814.52   20.60
   8   2   3  856.71   20.90
   8   2   4   13.50    2.00
  -8   2  -4   13.40    1.80
  -8  -2  -4   11.10    1.50
  -8   2  -4    9.70    1.70
   8  -2   4   14.10    2.10
   8  -2   4   11.70    2.10
   8   2   4   14.30    1.70
   8  -2   4   13.70    1.50
   8   2   4   13.00    2.80
   8  -2   4   15.10    2.80
  -8   2  -5  272.57    9.40
  -8  -2  -5  286.77    8.00
   8   2   5  295.27    9.60
   8  -2   5  286.27    8.00
   8   2   5  295.47   10.00
   8  -2   5  294.17   10.00
   8  -2   5  282.07    9.50
  -8   3   6   -0.50    0.80
  -8  -3   6    1.40    1.00
  -8   3   6    0.20    0.50
  -8  -3   6   -0.20    0.50
  -8  -3   6    0.40    0.80
  -8   3   6   -0.50    0.90
  -8  -3   6    1.30    0.70
  -8   3   6    0.30    0.70
  -8  -3   6   -0.10    0.60
  -8   3   5  290.77    9.90
  -8   3   5  260.97   11.40
  -8  -3   5  269.97    9.70
  -8  -3   5  244.08   11.00
  -8   3   5  295.27    9.60
  -8   3   5  318.87   10.60
  -8  -3   5  281.97    9.90
  -8   3   5  285.07    9.80
  -8  -3   5  288.97    9.70
  -8   3   5  295.07   10.30
  -8  -3   5  268.57    9.80
  -8  -3   5  257.07    8.20
  -8   3   5  284.17    9.80
  -8  -3   5  280.47    9.90
  -8  -3   5  283.77    9.60
  -8   3   4   26.20    2.50
  -8   3   4   27.00    2.50
  -8  -3   4   26.70    2.60
  -8  -3   4   29.60    2.70
  -8   3   4   28.40    2.70
  -8   3   4   24.40    3.30
  -8  -3   4   26.40    3.40
  -8   3   4   32.50    2.70
  -8  -3   4   29.20    2.70
  -8   3   4   24.20    2.70
  -8  -3   4   28.60    2.80
  -8  -3   4   24.60    2.00
  -8   3   4   22.80    2.40
  -8   3   4   23.60    2.40
  -8  -3   4   26.80    2.60
  -8  -3   4   24.80    2.10
  -8   3   3  262.77    7.90
  -8   3   3  260.67   10.40
  -8  -3   3  242.98    7.00
  -8  -3   3  255.17   10.20
  -8   3   3  243.58    7.50
  -8  -3   3  251.87    8.00
  -8   3   3  273.07    8.10
  -8  -3   3  262.47   10.30
  -8   3   3  286.27   10.50
  -8  -3   3  248.98    7.70
  -8  -3   3  266.37    7.80
  -8   3   3  267.77    7.90
  -8  -3   3  236.38    7.90
  -8  -3   3  252.47    8.20
  -8   3   3  253.47    8.50
  -8  -3   3  270.67    8.60
  -8   3   3  261.87    8.00
  -8   3   3  261.27    8.10
  -8   3   3  265.37    8.40
  -8   3   2   85.99    5.00
  -8  -3   2   85.39    5.00
  -8  -3   2   83.99    4.90
  -8   3   2   80.19    4.60
   8  -3  -2   79.19    3.10
  -8   3   2   83.79    3.80
  -8  -3   2   78.49    3.80
  -8  -3   1   50.99    3.40
  -8   3   1   47.70    3.30
   8  -3  -1   45.60    2.70
   8   3  -1   39.60    3.40
  -8  -3   0  346.57   10.30
  -8   3   0  339.37   10.40
   8  -3   0  352.06   10.20
   8  -3   0  332.47    7.60
   8  -3   1   22.90    2.50
   8   3   1   26.60    2.80
  -8   3  -2   64.39    3.40
  -8  -3  -2   58.09    3.30
   8  -3   2   62.19    4.60
   8   3   2   54.89    4.40
  -8  -3  -2   56.19    2.80
  -8   3  -2   62.29    3.50
  -8   3  -2   59.89    3.40
   8   3   2   58.69    4.00
  -8   3  -3  183.58    7.40
   8  -3   3  191.08    6.60
  -8   3  -3  192.98    6.80
   8   3   3  178.78    7.90
   8  -3   3  199.98    9.20
  -8   3  -3  199.28    7.30
  -8  -3  -3  192.78    6.60
   8  -3   3  190.68    7.60
   8   3   3  198.68    7.70
   8   3   3  206.68    7.70
  -8  -3  -4   56.99    3.30
  -8   3  -4   64.99    4.30
   8   3   4   59.59    5.20
   8  -3   4   51.89    4.90
   8  -3   4   53.99    4.40
   8  -3   4   61.79    3.20
  -8   3  -4   64.39    3.90
   8  -3   4   62.49    4.20
   8   3   4   62.79    4.20
  -8   3  -5  126.49    5.80
   8  -3   5  127.59    4.50
   8   3   5  134.99    6.00
   8  -3   5  132.69    5.90
   8  -3   5  128.79    5.70
   8   3   5  145.39    5.80
  -8   4   6    3.20    1.00
  -8  -4   6    5.60    1.30
  -8  -4   6    3.90    0.80
  -8  -4   6    5.40    1.10
  -8   4   6    3.50    0.80
  -8   4   6    5.30    1.30
  -8  -4   6    5.30    1.00
  -8   4   6    3.90    1.10
  -8  -4   6    4.50    1.00
  -8   4   5    3.90    1.30
  -8  -4   5    5.10    1.10
  -8  -4   5    4.80    1.40
  -8  -4   5    7.30    1.20
  -8   4   5    4.70    1.40
  -8   4   5    4.60    1.50
  -8  -4   5    4.80    1.30
  -8   4   5    5.30    1.70
  -8   4   5    5.20    1.10
  -8   4   5    6.40    1.60
  -8  -4   5    6.50    1.60
  -8  -4   5    5.20    1.70
  -8  -4   5    5.20    1.40
  -8   4   4  591.64   15.90
  -8  -4   4  575.34   18.30
  -8   4   4  546.85   18.20
  -8   4   4  594.84   15.10
  -8  -4   4  591.04   15.70
  -8  -4   4  608.04   15.80
  -8   4   4  614.94   15.70
  -8  -4   4  562.44   14.90
  -8   4   4  626.54   15.80
  -8  -4   4  614.04   15.90
  -8   4   4  616.04   16.50
  -8  -4   4  598.24   16.20
  -8   4   4  598.74   16.00
  -8  -4   4  598.24   16.10
  -8   4   3  216.98    7.10
  -8  -4   3  216.38    6.70
  -8  -4   3  213.68    6.80
  -8   4   3  202.28    9.10
  -8  -4   3  210.18    9.00
  -8  -4   3  215.88    7.10
  -8   4   3  210.08    6.90
  -8  -4   3  216.28    9.10
  -8   4   3  225.08    9.10
  -8  -4   3  213.18    7.10
  -8   4   3  210.48    6.80
  -8  -4   3  217.88    7.40
  -8   4   3  208.18    6.50
  -8  -4   3  205.18    7.40
  -8   4   3  214.38    7.60
  -8  -4   3  205.48    7.40
  -8   4   3  205.18    7.20
  -8   4   2  434.26   11.00
  -8  -4   2  426.56   13.10
  -8   4   2  425.66   13.40
  -8  -4   2  452.45   13.20
  -8   4   2  454.85   13.10
   8   4  -2  442.26   14.00
  -8   4   2  431.46   11.10
  -8   4   2  445.86   11.50
  -8  -4   2  442.86   11.50
  -8  -4   2  430.06   11.10
  -8  -4   1  179.58    6.80
  -8   4   1  177.78    6.80
   8  -4  -1  178.58    5.90
   8   4  -1  170.68    7.50
  -8  -4   0  835.72   19.80
  -8   4   0  837.32   20.10
   8  -4   0  825.22   20.00
   8   4   0  840.82   21.20
  -8   4  -1   54.49    3.00
   8  -4   1   56.79    4.00
   8   4   1   57.29    4.30
  -8  -4  -2   70.29    3.00
  -8   4  -2   71.39    3.80
  -8   4  -2   74.19    3.80
   8  -4   2   70.79    5.00
  -8   4  -2   68.99    3.80
   8   4   2   71.69    5.30
   8   4   2   67.09    4.60
  -8   4  -3   38.20    3.20
   8  -4   3   39.30    2.60
  -8   4  -3   41.70    2.90
   8   4   3   42.30    3.10
   8   4   3   41.00    3.50
   8  -4   3   37.80    3.90
  -8   4  -3   43.70    3.20
   8   4   3   42.90    4.30
   8   4   3   35.10    3.40
   8  -4   3   42.20    3.10
   8  -4   4    8.90    1.60
   8   4   4   12.20    1.80
  -8   4  -4    6.60    1.40
   8  -4   4    9.70    1.50
  -8   4  -4    7.60    1.60
   8  -4   4    6.00    1.50
   8  -4   4    6.90    1.00
   8   4   4    9.80    2.20
   8  -4   4   10.70    2.30
   8  -4   5    1.80    0.70
   8   4   5    2.20    0.80
  -8   4  -5    1.90    0.90
   8  -4   5    0.80    0.50
   8   4   5    3.00    0.90
   8  -4   5    2.40    1.00
   8   4   5    1.40    0.70
  -8  -5   6   33.70    2.50
  -8  -5   6   28.20    1.90
  -8  -5   6   29.50    1.90
  -8   5   6   37.30    2.70
  -8   5   6   26.30    1.90
  -8  -5   6   30.00    2.00
  -8  -5   6   34.80    2.20
  -8  -5   5   25.10    2.30
  -8  -5   5   26.80    2.70
  -8  -5   5   21.10    2.10
  -8   5   5   29.50    3.20
  -8  -5   5   23.50    2.30
  -8   5   5   26.00    2.70
  -8   5   5   23.60    2.40
  -8  -5   5   22.10    2.30
  -8   5   5   23.30    2.00
  -8  -5   5   23.00    2.70
  -8   5   5   23.20    2.60
  -8  -5   4  121.89    5.40
  -8   5   4  108.29    4.80
  -8  -5   4  124.59    5.60
  -8  -5   4  102.09    6.40
  -8   5   4  100.09    6.50
  -8  -5   4  121.29    5.40
  -8   5   4  112.79    5.10
  -8   5   4  123.29    5.50
  -8  -5   4  113.49    5.40
  -8   5   4  113.69    5.60
  -8   5   4  130.49    6.00
  -8  -5   4  113.39    5.40
  -8   5   4  124.89    5.80
  -8  -5   3   -0.60    0.70
  -8   5   3    0.20    0.70
  -8  -5   3    0.50    0.80
  -8   5   3    0.60    0.70
  -8  -5   3    0.90    0.60
  -8   5   3    0.50    0.70
  -8  -5   3    1.10    0.90
  -8  -5   3    0.80    0.80
  -8   5   3   -0.40    0.90
  -8   5   3    0.00    0.70
  -8  -5   3    0.50    0.80
  -8   5   3    0.20    0.70
  -8   5   3    0.30    0.70
  -8  -5   3    0.40    0.70
  -8  -5   2  296.87    8.00
  -8  -5   2  289.97    8.10
  -8  -5   2  300.47    9.90
  -8   5   2  322.07   10.10
  -8   5   2  280.47   10.20
  -8  -5   2  295.17   10.20
   8   5  -2  310.57   11.60
  -8   5   2  310.37    8.80
  -8   5   2  290.57    8.60
  -8  -5   2  291.87    8.60
  -8  -5   2  308.57    8.80
  -8   5   2  306.67    8.50
  -8   5   2  299.07    8.30
  -8  -5   1   12.50    1.70
  -8   5   1   11.10    1.60
   8  -5  -1   11.90    1.40
   8   5  -1    9.20    1.90
  -8  -5   0  133.49    5.50
  -8   5   0  142.09    5.80
   8  -5   0  140.89    6.00
   8   5   0  141.39    6.90
  -8   5  -1  160.48    5.40
  -8   5  -1  165.58    6.00
   8  -5   1  163.38    7.40
   8   5   1  167.38    8.00
  -8   5  -1  167.48    6.00
  -8   5  -2   40.20    2.90
  -8   5  -2   41.60    2.90
   8  -5   2   35.90    3.70
   8   5   2   37.60    4.00
   8   5   2   33.40    3.50
  -8   5  -3   24.40    2.20
   8  -5   3   28.20    3.30
  -8   5  -3   26.50    2.70
   8  -5   3   27.10    2.20
   8  -5   3   28.70    3.50
  -8   5  -3   23.30    2.50
   8   5   3   25.00    3.10
   8   5   3   22.00    3.20
   8  -5   3   25.90    2.40
   8   5   3   26.10    3.10
   8   5   3   27.90    2.50
   8  -5   4   -0.10    0.70
   8   5   4    0.20    0.70
   8  -5   4   -0.10    0.70
  -8   5  -4    1.20    1.00
   8  -5   4   -0.70    0.80
  -8   5  -4    0.70    0.70
   8   5   4    2.10    1.40
   8  -5   4    0.50    1.20
  -8   5  -5   39.10    3.00
  -8   5  -5   38.90    2.60
  -8  -5  -5   38.70    2.60
   8   5   5   41.10    2.60
   8  -5   5   37.70    2.40
   8   5   5   40.00    2.30
   8  -5   5   40.90    2.50
   8   5   5   41.70    2.40
  -8   6   6   21.60    1.90
  -8  -6   6   17.30    1.40
  -8  -6   6   17.80    1.80
  -8  -6   5   67.09    3.90
  -8  -6   5   58.79    3.50
  -8  -6   5   66.19    3.70
  -8  -6   5   61.49    3.50
  -8   6   5   60.59    4.00
  -8   6   5   55.59    3.50
  -8  -6   5   62.89    3.50
  -8  -6   5   64.49    4.30
  -8   6   5   66.79    4.20
  -8  -6   4    4.20    1.10
  -8   6   4    4.60    1.30
  -8  -6   4    4.20    1.10
  -8  -6   4    6.80    1.50
  -8   6   4    2.90    1.40
  -8  -6   4    4.70    1.40
  -8   6   4    7.30    1.80
  -8   6   4    4.00    1.20
  -8  -6   4    3.60    1.10
  -8  -6   4    7.60    1.70
  -8   6   4    5.30    1.40
  -8   6   4    5.40    1.20
  -8  -6   4    4.80    1.40
  -8  -6   3   61.49    3.40
  -8  -6   3   55.59    4.10
  -8   6   3   63.79    3.80
  -8  -6   3   66.09    3.20
  -8   6   3   65.69    3.20
  -8  -6   3   64.69    3.90
  -8  -6   3   63.09    3.80
   8   6  -3   65.59    5.40
  -8   6   3   59.89    3.20
  -8   6   3   54.09    4.30
  -8  -6   3   59.09    3.60
  -8   6   3   64.09    3.80
  -8   6   3   59.49    3.60
  -8  -6   3   61.69    3.50
  -8  -6   3   70.79    4.20
  -8   6   3   60.29    3.60
  -8   6   2   10.20    1.40
  -8  -6   2   10.50    1.50
  -8  -6   2   10.70    1.30
  -8   6   2   10.10    1.40
  -8   6   2    9.40    1.00
  -8  -6   2    9.90    1.50
  -8   6   2    9.50    1.50
  -8  -6   2    8.80    1.20
   8   6  -2   10.50    2.10
  -8   6   2   11.30    1.50
  -8  -6   1   15.60    1.70
  -8   6   1   15.60    1.80
   8  -6  -1   12.80    1.40
   8   6  -1   14.20    2.40
  -8  -6   1   14.90    1.50
  -8   6   1   12.10    1.50
  -8   6   1   12.80    1.30
  -8   6   0  157.38    5.40
  -8  -6   0  145.59    5.50
  -8   6   0  148.09    5.80
   8  -6   0  151.58    6.40
   8   6   0  145.19    7.40
  -8   6  -1   28.10    2.30
  -8   6  -1   28.90    2.00
  -8   6  -1   29.30    2.40
  -8  -6  -1   31.40    2.50
  -8   6  -1   35.60    2.80
   8  -6   1   32.30    3.20
   8   6   1   34.90    3.60
  -8   6  -2  204.58    7.40
  -8   6  -2  224.28    7.60
   8   6   2  224.58    6.80
   8  -6   2  211.88    6.70
   8  -6   2  201.38    9.40
   8   6   2  187.98    9.40
  -8   6  -2  209.98    6.60
  -8  -6  -2  214.38    6.50
   8   6   2  171.18    8.80
  -8   6  -3  366.46   12.10
   8   6   3  385.76   13.30
   8  -6   3  394.86   12.90
   8  -6   3  385.76   10.60
  -8   6  -3  403.56   11.60
   8  -6   3  401.56   14.60
   8  -6   3  416.76   11.20
   8   6   3  403.56   14.80
   8   6   3  387.26   13.90
   8   6   3  418.36   11.30
  -8   6  -4   76.19    4.80
   8  -6   4   82.19    4.00
  -8   6  -4   79.79    4.30
   8   6   4   84.19    4.20
   8  -6   4   81.99    4.20
   8   6   4   81.09    3.60
   8  -6   4   84.69    4.00
   8   6   4   83.29    4.00
  -8   6  -5  131.79    5.50
   8   6   5  125.69    4.90
  -8  -6  -5  120.69    4.30
   8   6   5  123.69    3.80
  -8  -7   6   29.70    2.10
  -8   7   6   29.00    2.00
  -8  -7   6   25.80    1.50
  -8  -7   5  181.58    7.00
  -8  -7   5  182.78    6.60
  -8  -7   5  172.88    5.80
  -8   7   5  197.18    7.40
  -8  -7   5  183.28    7.50
  -8  -7   4    6.00    1.60
  -8  -7   4    4.90    1.50
  -8  -7   4    3.70    1.00
   8   7  -4    3.70    1.50
  -8  -7   4    5.20    1.20
  -8   7   4    4.90    1.40
  -8  -7   3  230.88    7.20
  -8   7   3  227.68    7.00
  -8   7   3  226.58    6.90
  -8  -7   3  238.78    8.60
   8   7  -3  235.78   11.00
  -8  -7   3  226.38    8.30
  -8   7   3  224.98    6.90
  -8  -7   3  233.18    7.90
  -8   7   3  232.38    8.20
  -8  -7   3  239.08    8.70
  -8   7   3  235.08    8.30
  -8  -7   2    0.30    0.70
  -8   7   2   -0.40    0.70
  -8   7   2    0.30    0.60
  -8  -7   2    0.70    0.70
   8   7  -2   -0.20    1.20
  -8   7   2   -0.10    0.60
  -8   7   2    1.20    0.80
  -8   7   1   34.50    2.20
  -8   7   1   30.10    2.20
  -8  -7   1   30.70    2.10
  -8   7   1   30.10    2.20
   8  -7  -1   38.70    2.50
   8   7  -1   32.20    3.50
  -8   7   1   33.60    2.40
  -8   7   1   33.40    2.10
  -8   7   0  221.78    7.30
  -8   7   0  227.48    7.10
   8  -7   0  226.58    8.50
   8   7   0  234.68    9.80
  -8   7  -1    0.60    0.90
  -8   7  -1    0.40    0.60
  -8   7  -1    0.10    0.60
  -8   7  -1    0.60    0.60
   8  -7   1    0.00    0.80
   8   7   1    1.70    1.20
  -8   7  -2  169.08    6.50
   8  -7   2  173.18    8.60
   8   7   2  182.18    9.00
  -8   7  -2  171.28    6.80
  -8   7  -3  159.18    6.90
   8  -7   3  154.78    5.50
  -8   7  -3  162.68    6.50
   8  -7   3  171.28    5.60
   8  -7   3  152.78    8.30
  -8   7  -3  172.18    7.30
   8   7   3  150.48    8.30
   8   7   3  166.38    8.50
  -8   7  -4   85.69    4.80
   8  -7   4   76.99    3.70
  -8   7  -4   81.99    4.40
  -8   7  -5   49.30    3.00
   8   7   5   50.19    2.70
  -8  -8   5    9.90    1.60
  -8  -8   5    9.10    1.40
  -8   8   5   13.00    1.70
  -8  -8   5   12.00    1.80
  -8   8   4  135.39    5.10
   8   8  -4  149.49    8.40
  -8  -8   4  142.19    5.40
  -8  -8   4  143.29    6.80
  -8   8   4  147.59    6.40
  -8  -8   4  145.39    6.70
  -8  -8   3  320.27   10.60
  -8   8   3  305.57    9.10
  -8   8   3  313.17    9.20
  -8  -8   3  359.26   11.30
   8   8  -3  356.46   13.80
  -8  -8   3  327.67    9.70
  -8   8   3  309.77   10.00
  -8  -8   3  298.27   10.60
  -8   8   3  299.37   10.30
  -8  -8   2  117.39    5.50
  -8   8   2  117.49    4.90
  -8  -8   2  120.99    5.50
  -8  -8   2  121.59    5.50
   8   8  -2  120.19    7.40
  -8   8   2  114.59    5.10
  -8   8   2  112.19    5.30
  -8   8   1  302.97    8.90
  -8   8   1  305.37    9.10
   8   8  -1  315.97   12.00
  -8  -8   1  298.87    8.30
  -8   8   1  290.07    8.70
  -8   8   1  291.87    8.70
  -8   8   0  188.38    6.90
   8  -8   0  183.38    7.60
   8   8   0  192.58    8.90
  -8   8  -1  133.99    6.00
  -8   8  -1  138.19    6.10
   8   8   1  130.79    7.60
   8  -8   1  136.09    7.20
   8   8   1  144.49    7.60
  -8   8  -2    8.00    1.30
   8   8   2    6.80    1.20
  -8   8  -2    7.50    1.60
   8  -8   2    5.00    1.60
   8   8   2   12.60    2.30
   8   8   2   11.90    2.40
  -8   8  -3   52.69    3.50
   8  -8   3   54.69    4.80
  -8   8  -3   53.29    3.90
  -8   8  -3   45.40    3.50
   8   8   3   51.99    4.60
   8   8   3   51.69    3.20
  -8   8  -4   28.90    2.70
   8   8   4   27.80    2.30
   8  -8   4   23.20    1.80
  -8   8  -4   24.70    2.30
   8   8   5    3.00    0.60
  -8   8  -5    3.30    0.80
  -8  -9   5    5.40    1.10
  -8  -9   5    2.90    0.90
  -8   9   5    4.90    1.10
  -8  -9   5    5.80    1.20
  -8  -9   4   37.30    3.20
  -8  -9   4   36.00    3.30
  -8   9   4   33.20    2.70
  -8  -9   3   21.10    2.50
  -8  -9   3   20.30    2.50
  -8   9   3   19.90    2.00
  -8  -9   3   20.70    2.40
   8   9  -3   24.20    3.20
  -8  -9   3   18.00    1.80
  -8   9   3   19.90    2.10
  -8  -9   2  146.39    6.40
  -8   9   2  138.89    5.20
  -8   9   2  150.28    6.00
  -8  -9   2  144.89    6.20
   8   9  -2  143.89    8.00
  -8  -9   2  133.59    5.50
  -8   9   2  148.89    5.80
  -8   9   2  139.89    5.30
  -8  -9   2  150.68    6.50
  -8   9   1   84.99    4.30
  -8   9   1   88.79    4.50
   8   9  -1   83.09    5.90
  -8   9   1   85.39    4.30
  -8   9   1   83.79    4.20
  -8   9   0   55.89    3.60
   8  -9   0   49.00    3.70
   8   9   0   56.19    4.60
  -8   9  -1  211.98    8.20
   8  -9   1  210.88    9.30
   8   9   1  224.78    9.70
   8   9   1  201.88    9.90
  -8   9  -2   19.50    2.00
   8   9   2   20.00    1.90
   8  -9   2   16.80    2.80
   8   9   2   17.30    2.60
  -8   9  -2   18.20    2.30
   8   9   2   18.70    3.00
  -8   9  -3   14.10    1.90
   8   9   3   12.40    1.60
  -8   9  -3   17.80    2.00
   8  -9   3   14.50    2.50
  -8   9  -3   16.10    2.20
   8   9   3    9.40    2.10
   8   9   4    1.60    0.70
  -8   9  -4    1.00    0.70
  -8   9  -4    0.20    0.70
  -8 -10   5   41.90    2.60
  -8 -10   5   39.40    2.30
  -8 -10   5   43.00    2.60
  -8 -10   4    0.60    0.90
  -8  10   4    0.70    0.50
  -8 -10   4    1.30    1.20
  -8  10   4    1.30    0.80
  -8 -10   4    3.30    1.30
  -8  10   3   46.30    3.20
  -8 -10   3   45.90    3.60
   8  10  -3   48.90    4.40
  -8  10   3   43.30    2.90
  -8 -10   3   54.19    4.00
  -8 -10   3   46.50    3.70
  -8 -10   2    3.60    1.10
  -8  10   2    6.20    1.20
  -8 -10   2    6.00    1.40
  -8  10   2    5.30    1.30
  -8 -10   2    4.30    1.20
   8  10  -2    6.30    1.80
  -8 -10   2    4.90    1.10
  -8  10   2    3.80    1.00
  -8  10   1   23.90    2.30
  -8  10   1   26.50    2.60
  -8 -10   1   25.50    2.40
   8  10  -1   28.30    3.30
  -8  10   1   26.80    2.40
  -8  10   0   95.49    5.10
  -8 -10   0   97.69    4.50
   8 -10   0   96.99    5.20
   8  10   0  102.19    6.20
   8  10   0  101.49    6.50
  -8  10  -1   12.40    2.00
  -8  10  -1   10.70    1.90
   8 -10   1   10.10    2.00
   8  10   1   12.20    2.20
   8  10   1    9.40    2.20
  -8  10  -2  152.28    6.70
   8 -10   2  139.49    7.70
   8  10   2  151.38    5.60
   8  10   2  154.58    7.50
   8  10   2  152.68    8.30
  -8  10  -3   65.49    3.50
   8  10   3   61.69    3.30
  -8  10  -3   60.49    3.50
  -8  10  -3   66.19    4.20
  -8  10  -4   89.99    3.70
   8  10   4   91.29    3.70
  -8  10  -4   85.49    3.80
  -8 -11   4   34.50    2.80
  -8 -11   4   40.10    3.00
  -8 -11   4   35.80    2.80
  -8 -11   3   65.29    4.30
  -8  11   3   68.19    3.80
  -8 -11   3   66.79    4.30
  -8 -11   2   17.10    2.30
  -8  11   2   19.40    1.90
  -8  11   2   23.50    2.50
   8  11  -2   24.90    3.00
  -8  11   2   19.90    2.00
  -8 -11   2   24.30    2.40
  -8 -11   2   22.10    2.50
  -8 -11   1   15.90    2.20
  -8  11   1   14.50    1.90
  -8  11   1   12.20    1.90
  -8 -11   1   13.60    1.70
   8  11  -1   13.50    2.20
   8  11  -1   12.90    2.10
  -8  11   0   76.79    4.70
  -8 -11   0   78.39    3.70
   8  11   0   72.89    5.00
   8  11   0   84.39    5.80
  -8  11  -1   12.60    2.10
  -8  11  -1   13.00    2.00
   8 -11   1   14.50    2.30
   8  11   1   14.30    2.10
   8  11   1   17.30    2.80
   8  11   2  176.88    5.90
  -8  11  -2  183.18    7.30
  -8  11  -3   36.50    2.50
   8  11   3   32.20    2.20
  -8  11  -3   38.40    3.00
   8  11   4   56.59    2.30
  -8  11  -4   53.29    2.50
  -8 -12   4   14.30    1.70
  -8 -12   4   13.40    1.50
  -8 -12   3  192.88    7.40
  -8 -12   3  188.08    7.30
  -8 -12   3  197.38    7.50
  -8 -12   2    8.30    1.60
  -8 -12   2    8.40    1.60
  -8  12   2   10.20    1.40
  -8  12   2    7.60    1.50
  -8 -12   2    6.20    1.20
  -8 -12   1  203.48    7.70
  -8  12   1  190.68    7.50
  -8 -12   1  196.58    6.90
   8  12  -1  190.98    7.60
  -8  12   0    6.20    1.50
  -8 -12   0    5.90    1.10
   8  12   0    8.30    1.90
  -8  12  -1   94.89    5.40
   8  12   1   85.39    3.70
  -8 -12  -1   92.69    4.20
  -8  12  -1   92.19    5.20
   8  12   2    9.30    1.30
  -8  12  -2    7.30    1.40
   8  12   3   12.30    1.20
  -8  12  -3   12.50    1.30
  -8  12  -3   15.30    1.80
  -8 -13   3   32.60    2.60
  -8  13   3   27.30    2.20
  -8 -13   3   28.10    2.40
  -8 -13   2   32.40    2.70
  -8  13   2   26.00    2.10
  -8  13   2   32.10    2.70
  -8  13   2   30.00    2.40
  -8 -13   2   34.40    2.80
  -8  13   1  110.39    5.30
  -8 -13   1  109.19    5.10
  -8 -13   1  105.79    5.10
  -8 -13   1  107.89    4.40
  -8 -13   0    5.20    1.10
  -8  13   0    6.50    1.60
   8  13   0    3.90    1.00
  -8  13  -1  165.68    7.00
  -8 -13  -1  155.08    5.50
  -8  13  -1  160.48    6.80
   8  13   2    2.20    0.70
  -8  13  -2    0.90    0.70
  -8 -13  -2    1.10    0.50
   8  13   3   12.30    1.10
  -8 -13  -3   13.00    1.20
  -8  13  -3   11.70    1.30
  -8 -14   3   47.10    2.70
  -8 -14   3   50.59    2.80
  -8 -14   3   46.30    2.30
  -8 -14   2    0.50    0.60
  -8 -14   2    0.60    0.70
  -8  14   2   -0.40    0.50
  -8 -14   1   61.79    3.40
  -8  14   1   59.29    3.50
  -8  14   1   59.39    3.60
  -8 -14   1   61.59    3.40
  -8  14   0   21.00    2.20
  -8  14   0   21.80    2.30
  -8 -14   0   19.60    1.80
   8  14   0   21.10    1.70
  -8 -14   0   18.60    1.60
  -8 -14  -1   32.40    1.90
   8  14   1   31.40    2.20
  -8  14  -2   36.00    2.40
  -8  14  -2   39.20    2.60
  -8 -15   2   14.10    1.40
  -8 -15   2   17.40    1.50
  -8 -15   1    2.70    0.70
  -8 -15   1    2.00    0.70
  -8  15   1    0.80    0.50
  -8  15   1    2.60    0.70
  -8 -15   0   16.90    1.20
  -8  15   0   17.80    1.80
  -8  15   0   20.60    1.90
  -8  15  -1   11.70    1.40
   8  15   1   11.00    1.10
  -9   0   6   11.60    1.70
  -9   0   6   10.40    1.70
  -9   0   6   11.30    1.50
  -9   0   6    8.40    1.50
  -9   0   5    0.50    1.30
  -9   0   5   -3.60    2.30
  -9   0   5    0.60    0.90
  -9   0   5   -0.50    1.10
  -9   0   5    1.50    1.50
  -9   0   5    0.00    0.80
  -9   0   5   -0.10    0.80
  -9   0   5    0.50    1.00
  -9   0   4  182.18    7.30
  -9   0   4  186.68    7.60
  -9   0   4  166.48    6.90
  -9   0   4  171.78    9.20
  -9   0   4  177.68    7.20
  -9   0   4  183.48    7.80
  -9   0   4  180.98    6.80
  -9   0   4  179.78    7.10
  -9   0   4  187.98    6.60
  -9   0   3   -0.10    0.70
  -9   0   3    0.20    0.90
  -9   0   3    0.80    0.80
  -9   0   3   -0.70    0.80
  -9   0   3    0.40    0.80
  -9   0   3    0.40    0.50
  -9   0   3    0.10    0.60
  -9   0   3    0.20    0.90
  -9   0   3    0.70    0.60
  -9   0   3    0.10    0.50
  -9   0   2  354.66   11.90
  -9   0   2  325.67   11.60
   9   0  -2  344.57   10.60
  -9   0   2  351.76   10.00
  -9   0   1    0.20    0.80
   9   0  -1    0.50    0.70
  -9   0   0    9.00    1.80
   9   0   0    8.90    1.50
   9   0   1   -0.40    0.70
   9   0   1    0.80    0.70
  -9   0  -2    9.20    1.40
  -9   0  -2    7.30    1.30
   9   0   2    9.30    1.90
   9   0   2   10.40    1.90
  -9   0  -3   -0.30    0.80
  -9   0  -3    0.20    0.80
   9   0   3    0.40    1.00
   9   0   3    0.70    1.00
  -9   0  -4    2.20    0.80
  -9   0  -4    0.90    0.70
   9   0   4    0.50    0.90
   9   0   4    1.60    1.40
   9   0   4    1.70    0.80
   9   0   5   -0.20    0.70
  -9   0  -5    0.90    0.60
   9   0   5    1.40    1.00
  -9  -1   6   14.80    1.80
  -9   1   6   13.20    1.80
  -9   1   6   13.50    2.00
  -9  -1   6   15.60    2.00
  -9   1   6   14.30    1.60
  -9  -1   6   15.00    1.60
  -9   1   6   14.20    1.70
  -9   1   6   14.60    1.90
  -9  -1   6   10.30    1.70
  -9  -1   5    6.30    1.50
  -9   1   5    5.50    1.50
  -9  -1   5    6.30    1.70
  -9  -1   5    6.60    2.20
  -9   1   5    4.60    2.20
  -9   1   5    4.80    1.50
  -9   1   5    8.00    1.50
  -9   1   5    6.30    1.60
  -9  -1   5    6.20    1.70
  -9   1   5    5.60    1.70
  -9  -1   5    7.30    2.10
  -9  -1   5    5.40    1.20
  -9  -1   5    5.40    1.30
  -9   1   5    7.80    1.60
  -9   1   5    4.80    1.50
  -9  -1   5    6.20    1.60
  -9  -1   5    7.40    1.50
  -9  -1   4  106.79    5.20
  -9  -1   4   96.99    6.70
  -9   1   4  110.69    5.40
  -9  -1   4  106.29    5.40
  -9  -1   4  110.99    5.60
  -9   1   4  113.89    5.60
  -9   1   4  104.59    5.10
  -9   1   4   95.99    6.70
  -9   1   4  113.79    5.40
  -9  -1   4  112.29    5.50
  -9   1   4  111.29    5.80
  -9  -1   4  105.49    5.60
  -9  -1   4  104.89    4.70
  -9   1   4   97.59    4.90
  -9   1   4  107.89    5.30
  -9   1   4  104.49    4.50
  -9  -1   4  113.39    5.00
  -9   1   3    0.60    0.60
  -9  -1   3    1.60    0.90
  -9   1   3    0.60    1.10
  -9  -1   3    1.10    0.80
  -9   1   3    0.80    0.80
  -9   1   3    1.00    0.60
  -9  -1   3   -0.40    0.70
  -9  -1   3    1.20    0.60
  -9   1   3    1.10    0.70
  -9  -1   3    0.80    0.70
  -9  -1   3    1.10    1.20
  -9  -1   3    0.30    0.50
  -9   1   3    1.30    0.70
  -9   1   3    1.50    0.70
  -9   1   3    0.70    1.00
  -9   1   3    0.90    0.80
  -9  -1   3    0.60    0.70
  -9  -1   3   -0.50    0.90
  -9   1   3    0.30    0.60
  -9   1   2  252.67    9.80
  -9  -1   2  257.57    9.80
  -9   1   2  258.67    9.80
  -9  -1   2  249.08    9.70
   9   1  -2  247.18    8.90
   9  -1  -2  248.78    8.10
  -9   1   2  263.17    8.20
  -9  -1   2  245.98    8.00
  -9  -1   1   69.49    4.40
  -9   1   1   68.99    4.50
   9   1  -1   77.09    4.20
   9  -1  -1   77.09    3.70
  -9  -1   0  744.73   19.10
  -9   1   0  729.03   19.10
   9   1   0  779.32   18.70
   9  -1   0  739.63   17.20
   9  -1   1   11.80    1.90
   9   1   1   10.30    1.80
   9  -1   1   11.00    1.50
  -9  -1  -2   66.19    3.60
  -9   1  -2   73.39    3.90
  -9  -1  -2   75.89    4.00
   9   1   2   75.49    5.10
   9  -1   2   70.89    5.00
  -9   1  -2   75.59    4.00
   9   1   2   71.49    4.90
   9   1   2   70.69    3.80
   9  -1   3    8.50    1.80
   9   1   3   11.50    2.00
  -9  -1  -3   11.50    1.70
  -9   1  -3    8.20    1.40
  -9  -1  -3    6.70    1.30
  -9   1  -3   12.80    1.90
   9   1   3   11.90    2.20
   9  -1   3   12.60    2.30
   9   1   4   11.40    2.00
  -9   1  -4   10.20    1.60
  -9  -1  -4   14.20    1.90
   9  -1   4   10.50    1.80
   9  -1   4   14.50    2.20
   9   1   4   12.40    2.60
   9  -1   4   14.60    2.90
   9  -1   4   12.10    1.30
  -9   1  -4   11.70    1.80
   9  -1   5    0.30    0.80
   9   1   5    0.60    0.70
  -9  -1  -5    0.60    0.50
   9   1   5    0.80    0.80
   9  -1   5    1.50    0.90
  -9   1  -5    0.70    0.70
  -9   2   6   10.00    1.50
  -9   2   6   14.00    2.50
  -9  -2   6    9.20    1.50
  -9  -2   6   10.10    1.50
  -9  -2   6    8.90    1.10
  -9   2   6   11.90    1.60
  -9   2   6    9.10    1.20
  -9  -2   6    9.40    1.30
  -9   2   6    9.50    1.60
  -9  -2   6    7.40    1.40
  -9   2   5  164.28    7.00
  -9   2   5  167.38    7.00
  -9   2   5  154.68    8.60
  -9  -2   5  154.78    8.50
  -9  -2   5  172.38    7.40
  -9  -2   5  156.68    7.40
  -9   2   5  174.88    7.70
  -9  -2   5  164.58    7.10
  -9   2   5  167.48    7.10
  -9  -2   5  159.88    7.10
  -9   2   5  165.48    7.40
  -9  -2   5  166.88    7.50
  -9  -2   5  147.29    6.00
  -9   2   5  162.08    6.90
  -9  -2   5  163.68    7.00
  -9  -2   5  161.58    6.90
  -9   2   4    2.30    1.00
  -9   2   4    1.10    0.90
  -9  -2   4    0.60    1.00
  -9  -2   4    4.00    1.30
  -9   2   4    3.70    1.20
  -9  -2   4    1.80    1.00
  -9   2   4    1.60    1.30
  -9   2   4    4.90    1.20
  -9  -2   4    4.30    1.30
  -9  -2   4    1.80    1.50
  -9  -2   4    2.40    0.80
  -9   2   4    4.00    1.10
  -9  -2   4    1.40    1.00
  -9   2   4    4.80    1.30
  -9   2   4    2.10    1.20
  -9  -2   4    3.10    1.30
  -9   2   3    4.80    1.40
  -9  -2   3    3.50    1.50
  -9  -2   3    6.70    1.30
  -9  -2   3    5.80    1.80
  -9   2   3    4.10    1.60
  -9  -2   3    5.80    1.20
  -9   2   3    5.70    1.20
  -9   2   3    5.60    1.20
  -9  -2   3    4.70    1.00
  -9  -2   3    4.20    0.80
  -9   2   3    5.20    1.00
  -9   2   3    4.60    1.00
  -9  -2   3    5.50    1.20
  -9  -2   3    5.40    0.90
  -9   2   3    3.70    1.00
  -9   2   3    6.40    1.20
  -9   2   3    6.30    1.40
  -9  -2   3    3.20    1.00
  -9   2   2   30.90    2.20
  -9  -2   2   31.20    2.30
  -9   2   2   36.30    3.50
  -9  -2   2   30.60    3.20
  -9  -2   2   29.10    3.10
  -9   2   2   34.30    3.20
   9  -2  -2   32.00    1.90
   9   2  -2   34.50    3.20
   9  -2  -2   33.90    2.30
  -9  -2   2   31.70    2.20
  -9   2   2   29.80    2.10
  -9   2   2   31.70    2.50
  -9  -2   2   31.80    2.50
  -9  -2   1  318.47   10.60
  -9   2   1  305.57   10.50
   9  -2  -1  329.87    9.60
   9   2  -1  323.87   10.60
   9  -2  -1  335.77    8.50
  -9  -2   0   70.49    4.30
  -9   2   0   73.89    4.50
   9  -2   0   74.99    4.30
   9   2   0   81.59    4.60
   9  -2   0   79.19    3.30
  -9   2  -1 1059.49   23.20
   9  -2   1 1060.99   26.10
   9   2   1 1083.69   26.10
   9  -2   1 1090.19   23.60
  -9  -2  -1 1063.09   23.20
  -9  -2  -2   33.00    2.60
  -9  -2  -2   32.50    2.40
  -9   2  -2   31.70    2.50
  -9   2  -2   33.60    2.50
   9   2   2   34.30    3.40
   9  -2   2   31.70    3.30
  -9   2  -2   29.70    2.40
   9   2   2   33.50    3.50
   9   2   2   29.20    2.60
  -9   2  -3  357.16   11.10
  -9  -2  -3  337.27   10.30
  -9   2  -3  349.96   11.10
   9   2   3  340.17   12.20
   9  -2   3  356.06   13.00
  -9   2  -3  350.36   10.90
   9   2   3  363.06   11.60
  -9  -2  -3  346.17   10.50
   9  -2   3  345.27   11.40
  -9   2  -4   32.50    2.80
  -9  -2  -4   33.60    2.60
  -9   2  -4   31.80    3.00
   9  -2   4   32.40    3.20
   9   2   4   33.80    4.00
   9  -2   4   32.50    3.90
   9  -2   4   33.60    3.20
   9   2   4   35.30    3.20
  -9  -2  -5  111.49    4.00
  -9   2  -5  113.49    5.20
   9   2   5  117.59    5.50
   9  -2   5  116.69    5.50
   9   2   5  125.19    5.40
   9  -2   5  119.99    5.40
  -9   3   6    2.70    0.90
  -9  -3   6    3.30    1.10
  -9  -3   6    1.70    0.80
  -9   3   6    3.00    1.00
  -9  -3   6    2.30    0.80
  -9   3   6    1.40    0.80
  -9  -3   6    1.80    0.90
  -9   3   5    9.70    1.70
  -9   3   5    6.60    1.90
  -9   3   5    9.50    1.80
  -9  -3   5    9.50    1.90
  -9  -3   5   10.50    3.10
  -9   3   5    7.90    2.60
  -9  -3   5    7.90    1.70
  -9   3   5    8.20    1.70
  -9  -3   5    8.20    1.60
  -9  -3   5    7.40    1.10
  -9   3   5    8.30    1.70
  -9  -3   5    7.10    1.50
  -9   3   5   10.10    1.80
  -9  -3   5    8.30    1.60
  -9  -3   5    7.20    1.90
  -9  -3   5    7.30    1.60
  -9   3   4   71.59    4.20
  -9   3   4   74.09    4.10
  -9  -3   4   78.49    4.50
  -9   3   4   66.29    5.40
  -9  -3   4   68.39    5.40
  -9  -3   4   81.29    4.70
  -9   3   4   78.59    4.50
  -9   3   4   79.49    4.40
  -9  -3   4   77.39    4.60
  -9  -3   4   68.29    3.40
  -9   3   4   78.19    4.80
  -9  -3   4   77.99    4.70
  -9   3   4   73.39    4.40
  -9   3   4   74.59    4.40
  -9  -3   4   77.79    4.40
  -9  -3   4   69.59    4.00
  -9   3   3    1.90    1.40
  -9  -3   3    1.70    1.20
  -9   3   3    3.70    1.00
  -9  -3   3    4.40    1.20
  -9  -3   3    4.00    0.80
  -9  -3   3    2.50    1.20
  -9   3   3    3.50    1.50
  -9  -3   3    1.50    0.80
  -9   3   3    4.30    1.20
  -9   3   3    4.20    1.10
  -9  -3   3    3.70    1.00
  -9  -3   3    3.40    1.00
  -9   3   3    3.40    0.90
  -9   3   3    1.90    0.90
  -9  -3   3    4.10    1.10
  -9   3   3    3.40    1.00
  -9   3   3    3.90    1.10
  -9   3   3    3.20    1.00
  -9  -3   3    3.00    1.10
  -9   3   2  141.99    5.20
  -9  -3   2  135.79    5.10
  -9  -3   2  139.29    5.20
  -9  -3   2  136.69    4.90
  -9  -3   2  140.99    6.80
  -9   3   2  144.19    6.80
  -9   3   2  138.19    7.00
  -9  -3   2  137.79    6.90
  -9  -3   2  147.19    5.30
  -9   3   2  144.79    5.20
  -9   3   2  145.29    5.10
   9   3  -2  133.99    6.90
  -9  -3   2  143.89    5.10
  -9   3   2  128.29    5.00
  -9   3   2  141.49    5.10
  -9   3   2  143.29    5.70
  -9  -3   2  138.89    5.60
  -9  -3   1   23.60    2.50
  -9   3   1   27.90    2.80
   9  -3  -1   24.10    2.10
   9   3  -1   25.60    2.80
  -9  -3   0  489.45   13.80
  -9   3   0  482.55   13.90
   9  -3   0  508.35   13.70
   9   3   0  497.15   14.50
   9  -3   0  469.55   10.50
  -9  -3  -1   13.00    1.60
  -9   3  -1   10.60    1.30
  -9   3  -1   11.10    1.40
   9  -3   1   11.50    2.00
  -9   3  -1   11.30    1.40
   9   3   1   12.70    2.10
  -9  -3  -1   12.30    1.40
  -9  -3  -2   23.60    2.20
  -9  -3  -2   22.20    1.90
  -9   3  -2   26.10    2.30
  -9   3  -2   24.30    2.20
   9   3   2   23.50    2.90
   9  -3   2   24.00    3.00
  -9   3  -2   23.70    2.20
   9   3   2   23.10    3.00
   9   3   2   23.40    2.60
   9  -3   3    1.60    1.20
   9   3   3    1.40    1.10
  -9  -3  -3   -0.10    0.60
  -9   3  -3    0.70    0.90
   9   3   3    0.80    1.00
   9  -3   3    0.00    1.10
  -9   3  -3    1.40    1.20
   9  -3   4    3.80    1.20
   9   3   4    4.80    1.30
  -9   3  -4    2.80    0.80
  -9  -3  -4    2.20    0.70
  -9   3  -4    5.00    1.40
   9  -3   4    5.10    1.40
   9   3   4    0.70    1.30
   9  -3   4    0.70    1.20
   9   3   5    0.00    0.50
  -9   3  -5   -0.50    0.80
   9  -3   5    0.10    0.70
   9   3   5    0.00    0.70
   9  -3   5    0.30    0.60
  -9   4   6    8.30    1.30
  -9  -4   6    9.80    1.40
  -9  -4   6    8.20    1.20
  -9   4   6    9.30    1.40
  -9  -4   6    9.20    1.20
  -9   4   6   10.40    1.50
  -9  -4   6    7.90    1.20
  -9  -4   5   43.60    3.50
  -9  -4   5   41.60    3.30
  -9   4   5   40.40    3.30
  -9  -4   5   47.00    3.50
  -9   4   5   46.20    3.50
  -9   4   5   36.10    3.20
  -9  -4   5   42.20    3.30
  -9   4   5   36.00    2.50
  -9  -4   5   46.30    3.60
  -9   4   5   42.20    3.40
  -9   4   4  135.89    6.10
  -9  -4   4  127.09    5.30
  -9   4   4  130.59    5.50
  -9  -4   4  130.99    6.10
  -9   4   4  120.19    7.30
  -9  -4   4  114.89    7.10
  -9  -4   4  139.19    6.10
  -9   4   4  132.89    5.90
  -9   4   4  132.19    5.80
  -9  -4   4  128.89    6.10
  -9   4   4  138.89    6.30
  -9   4   4  124.49    6.20
  -9  -4   4  128.49    6.10
  -9  -4   4  133.69    6.20
  -9   4   3   18.70    1.90
  -9  -4   3   16.60    2.00
  -9  -4   3   17.30    1.90
  -9   4   3   17.10    1.80
  -9  -4   3   18.10    2.00
  -9  -4   3   18.70    1.90
  -9  -4   3   18.10    2.60
  -9   4   3   19.00    2.60
  -9   4   3   15.90    1.80
  -9  -4   3   18.80    2.10
  -9   4   3   15.20    1.80
  -9  -4   3   17.10    2.10
  -9   4   3   13.70    2.40
  -9  -4   3   16.10    2.60
  -9   4   3   16.30    2.00
  -9  -4   3   20.40    2.30
  -9   4   3   14.20    1.80
  -9   4   2  268.37    7.80
  -9  -4   2  247.98    7.60
  -9  -4   2  234.78    7.50
  -9   4   2  246.98    7.20
  -9  -4   2  248.68    9.30
  -9   4   2  266.37    9.60
  -9  -4   2  231.88    7.20
  -9   4   2  259.17    7.40
  -9   4   2  237.28    9.70
  -9  -4   2  244.08    9.60
   9   4  -2  259.87   10.20
  -9   4   2  240.78    7.60
  -9  -4   2  234.48    7.50
  -9   4   2  238.48    7.90
  -9  -4   2  243.88    7.90
  -9  -4   2  245.28    7.10
  -9   4   2  235.68    6.80
  -9  -4   1   26.70    2.60
  -9   4   1   33.20    2.90
   9  -4  -1   33.40    2.40
   9   4  -1   32.30    3.20
  -9   4   1   27.90    2.10
  -9  -4   0    5.70    1.20
  -9   4   0    6.10    1.40
   9  -4   0    5.80    1.30
   9   4   0    4.80    1.50
  -9  -4  -1   58.89    2.70
  -9   4  -1   57.99    3.20
  -9   4  -1   64.09    3.50
   9  -4   1   63.59    4.50
   9   4   1   61.99    4.60
  -9   4  -1   57.49    3.00
  -9  -4  -1   61.99    3.00
  -9   4  -2   32.60    2.60
  -9  -4  -2   32.40    2.20
  -9   4  -2   34.20    2.70
   9  -4   2   37.40    3.80
  -9   4  -2   38.00    2.90
   9   4   2   41.50    4.10
   9   4   2   35.00    3.40
   9  -4   3    5.50    1.40
   9   4   3    6.10    1.30
   9  -4   3    6.40    1.10
  -9  -4  -3    5.90    1.00
  -9   4  -3    5.70    1.20
  -9   4  -3    6.60    1.50
   9   4   3    6.10    1.50
   9  -4   3    2.30    1.40
  -9   4  -3    4.70    1.30
   9   4   3    7.20    1.50
   9   4   4    1.10    0.70
   9  -4   4    0.80    0.90
  -9   4  -4   -0.30    0.90
   9  -4   4    0.40    0.90
  -9   4  -4    0.70    0.70
   9   4   4    0.80    1.40
   9  -4   5   -0.50    0.80
   9   4   5    0.50    0.50
  -9   4  -5    0.50    0.70
  -9   4  -5    0.10    0.60
  -9  -4  -5    0.00    0.60
   9   4   5    0.10    0.60
   9  -4   5    2.50    0.80
   9   4   5    0.40    0.60
  -9  -5   6   18.70    1.80
  -9  -5   6   14.00    1.40
  -9   5   6   19.10    1.90
  -9  -5   6   17.60    1.60
  -9  -5   5   24.40    2.10
  -9  -5   5   22.80    1.90
  -9  -5   5   23.40    2.40
  -9   5   5   27.10    2.90
  -9  -5   5   26.10    2.50
  -9   5   5   28.50    2.80
  -9   5   5   22.00    2.40
  -9  -5   5   25.20    2.40
  -9  -5   5   26.00    2.80
  -9   5   5   28.10    2.70
  -9  -5   4   51.39    3.40
  -9   5   4   52.79    3.30
  -9  -5   4   58.89    3.80
  -9   5   4   53.39    4.70
  -9  -5   4   57.39    3.60
  -9   5   4   59.29    3.60
  -9  -5   4   53.99    4.60
  -9   5   4   58.89    3.60
  -9  -5   4   56.69    3.90
  -9   5   4   51.89    3.80
  -9   5   4   60.19    4.00
  -9  -5   4   59.39    3.80
  -9   5   4   58.69    4.00
  -9  -5   3   30.00    2.30
  -9   5   3   30.20    2.10
  -9  -5   3   27.10    2.40
  -9  -5   3   28.70    2.30
  -9   5   3   26.60    2.20
  -9   5   3   28.20    3.30
  -9  -5   3   22.60    2.80
  -9   5   3   26.70    3.00
  -9  -5   3   28.10    3.20
  -9  -5   3   29.60    2.60
   9   5  -3   25.60    3.40
  -9   5   3   26.70    2.20
  -9  -5   3   27.80    2.60
  -9  -5   3   28.60    2.60
  -9   5   3   24.80    2.40
  -9   5   3   28.00    2.60
  -9  -5   3   31.90    2.70
  -9   5   3   29.20    2.50
  -9   5   2  345.27    9.70
  -9  -5   2  323.47    9.50
  -9  -5   2  335.47    9.50
  -9  -5   2  334.67    8.80
  -9   5   2  356.56    9.00
  -9  -5   2  342.07   11.30
  -9   5   2  350.36   11.30
  -9  -5   2  348.67    9.10
  -9   5   2  355.26    9.20
   9   5  -2  352.06   12.80
  -9   5   2  345.07   12.00
  -9   5   2  349.37    9.90
  -9  -5   2  340.47    9.80
  -9   5   2  341.27    9.20
  -9   5   1  187.08    5.80
  -9  -5   1  183.68    6.20
  -9  -5   1  191.68    7.20
  -9   5   1  188.38    7.20
   9  -5  -1  187.08    6.40
   9   5  -1  178.48    8.30
  -9   5   1  169.68    6.20
  -9   5   0  595.24   14.90
  -9   5   0  621.34   14.40
  -9  -5   0  615.54   15.90
  -9   5   0  610.04   16.20
   9  -5   0  606.04   16.30
   9   5   0  620.54   17.80
  -9  -5  -1   63.29    2.80
  -9   5  -1   66.69    2.90
  -9   5  -1   68.39    3.50
  -9   5  -1   64.09    3.60
   9  -5   1   63.29    4.60
   9   5   1   67.79    4.90
  -9   5  -1   69.69    3.20
  -9  -5  -1   68.59    3.10
  -9   5  -2   78.99    4.20
   9  -5   2   72.09    5.40
  -9   5  -2   78.69    4.40
   9   5   2   77.29    5.70
  -9   5  -2   79.99    4.10
  -9  -5  -2   73.29    3.90
  -9   5  -2   71.99    4.20
   9   5   2   68.09    5.10
  -9   5  -3   21.50    2.50
   9  -5   3   17.90    1.60
  -9   5  -3   23.90    2.40
   9  -5   3   20.70    2.20
   9  -5   3   18.90    2.90
   9   5   3   23.90    3.00
   9  -5   3   21.70    3.00
   9   5   3   23.00    3.20
   9   5   3   17.50    2.50
   9   5   3   23.40    2.30
  -9   5  -4   35.00    2.90
  -9   5  -4   32.50    3.10
   9  -5   4   35.70    2.80
   9   5   4   37.10    2.80
   9  -5   5    5.70    0.80
   9   5   5    5.60    0.80
  -9   5  -5    3.70    1.00
  -9   5  -5    2.80    0.80
  -9  -5  -5    3.10    0.80
   9   5   5    3.60    0.70
   9  -5   5    3.90    0.80
   9   5   5    3.70    0.70
  -9  -6   6   47.50    2.70
  -9   6   6   49.70    2.90
  -9  -6   6   44.60    2.30
  -9  -6   5   61.59    3.50
  -9  -6   5   63.29    3.60
  -9  -6   5   59.29    3.20
  -9  -6   5   66.09    3.70
  -9   6   5   72.89    4.30
  -9   6   5   55.99    3.40
  -9  -6   5   55.39    3.30
  -9  -6   5   69.29    4.50
  -9   6   5   69.49    4.20
  -9   6   4   16.00    2.10
  -9   6   4   12.10    1.50
  -9  -6   4   15.70    1.90
  -9   6   4   11.40    2.00
  -9  -6   4   14.30    1.80
  -9   6   4   11.10    1.60
  -9  -6   4   17.40    2.40
  -9  -6   4   13.70    2.00
   9   6  -4   13.10    2.50
  -9   6   4   17.60    2.00
  -9  -6   4   16.00    2.00
  -9   6   4   15.20    2.10
  -9   6   4   11.40    1.70
  -9  -6   4   14.20    1.80
  -9  -6   3    1.10    0.90
  -9   6   3    0.20    0.80
  -9   6   3    0.20    1.10
  -9  -6   3    0.00    0.90
  -9  -6   3   -0.50    1.00
  -9  -6   3   -0.10    0.60
  -9   6   3    0.10    0.60
  -9  -6   3   -0.80    1.00
   9   6  -3   -0.50    1.20
  -9   6   3   -1.60    0.70
  -9  -6   3    0.90    0.90
  -9   6   3    0.80    0.90
  -9   6   3   -0.30    0.70
  -9  -6   3    1.10    0.80
  -9  -6   2  130.09    5.10
  -9  -6   2  129.19    5.00
  -9   6   2  123.89    4.40
  -9  -6   2  132.49    6.00
  -9   6   2  136.59    6.10
   9   6  -2  133.29    7.60
  -9   6   2  135.29    5.50
  -9  -6   2  143.89    5.60
  -9   6   1   55.89    2.70
  -9   6   1   56.89    2.90
  -9  -6   1   58.49    3.20
  -9  -6   1   54.89    3.40
  -9   6   1   61.49    3.70
   9  -6  -1   61.09    3.30
   9   6  -1   59.79    4.80
  -9   6   1   58.49    3.40
  -9  -6   1   55.39    2.90
  -9   6   0  307.77    8.90
  -9   6   0  319.97    9.30
  -9  -6   0  309.77    9.40
  -9   6   0  324.97    9.90
   9  -6   0  298.77   10.30
   9   6   0  303.77   11.50
  -9  -6   0  293.77    7.90
  -9   6  -1  433.96   11.70
  -9   6  -1  437.56   12.40
  -9   6  -1  448.46   12.50
  -9  -6  -1  474.05   12.90
  -9   6  -1  456.75   13.30
   9  -6   1  455.75   14.60
   9   6   1  457.85   15.30
  -9   6  -2  210.48    7.70
  -9   6  -2  201.38    7.70
   9  -6   2  211.68    9.80
  -9   6  -2  217.08    8.10
   9   6   2  221.18   10.20
  -9   6  -2  203.98    7.00
  -9  -6  -2  221.08    6.90
   9   6   2  208.18    9.50
   9  -6   2  213.48    7.00
   9   6   2  216.18    7.00
  -9   6  -3  152.48    6.90
   9   6   3  149.49    7.20
   9  -6   3  160.48    7.10
  -9   6  -3  155.18    6.40
   9  -6   3  141.39    8.00
  -9   6  -3  163.58    7.00
   9   6   3  140.59    8.10
  -9   6  -3  146.49    6.00
  -9  -6  -3  153.48    6.00
   9   6   3  128.89    7.10
   9  -6   3  158.98    6.00
   9   6   3  149.79    5.80
  -9   6  -4  160.58    7.00
  -9   6  -4  154.58    6.10
  -9  -6  -4  157.98    6.00
   9   6   4  169.88    6.20
   9  -6   4  160.68    6.00
   9   6   4  168.18    5.30
   9  -6   4  165.38    5.90
   9   6   4  163.58    5.70
  -9   6  -5   53.59    3.10
   9   6   5   48.80    2.60
  -9  -6  -5   50.49    2.10
  -9  -7   5   37.60    2.70
  -9  -7   5   37.10    2.40
  -9  -7   5   32.40    2.30
  -9   7   5   41.60    3.10
  -9  -7   5   40.90    3.20
  -9  -7   4    6.00    1.40
  -9  -7   4    6.50    1.10
   9   7  -4    4.70    1.60
  -9  -7   4    8.30    1.50
  -9   7   4    5.40    1.40
  -9  -7   3    7.30    1.50
  -9  -7   3    6.00    1.40
  -9  -7   3    4.70    1.10
  -9  -7   3    5.20    1.40
   9   7  -3    5.50    1.80
  -9  -7   3    4.40    1.20
  -9   7   3    6.50    1.40
  -9  -7   2   77.49    3.60
  -9  -7   2   77.09    3.50
  -9   7   2   70.49    3.50
  -9   7   2   69.79    3.50
   9   7  -2   79.39    5.90
  -9   7   2   82.59    4.30
  -9  -7   2   82.99    4.40
  -9  -7   1   -0.30    0.60
  -9   7   1    0.90    0.70
  -9   7   1    1.20    0.70
  -9   7   1    1.40    0.70
   9   7  -1   -0.40    1.10
  -9  -7   1    2.00    0.90
  -9   7   1   -0.50    1.40
  -9   7   0  253.87    8.30
  -9   7   0  260.37    8.60
   9  -7   0  262.77    9.60
   9   7   0  274.37   11.00
  -9   7   0  277.47    8.40
  -9   7  -1   12.80    1.90
  -9   7  -1    9.70    1.40
  -9   7  -1   13.60    1.90
  -9   7  -1    8.50    1.50
   9  -7   1   10.40    2.10
   9   7   1   11.60    2.30
   9   7   2    2.50    0.70
  -9   7  -2    2.70    1.20
   9  -7   2    2.60    1.30
   9   7   2    5.10    1.70
  -9   7  -2    3.30    1.00
   9   7   2    2.10    1.30
  -9   7  -3    3.60    1.30
  -9   7  -3    1.80    1.00
   9  -7   3    1.80    1.10
  -9   7  -3    3.10    1.20
   9   7   3    0.90    1.20
  -9   7  -4    6.40    1.40
   9   7   4    4.60    1.00
  -9   7  -4    5.80    1.30
   9   7   5    0.80    0.50
  -9   7  -5    0.60    0.50
  -9  -8   5   55.89    3.00
  -9  -8   5   61.49    3.40
  -9   8   5   60.89    3.60
  -9  -8   5   60.39    3.80
  -9  -8   4   43.80    3.50
   9   8  -4   43.00    4.40
  -9  -8   4   46.20    3.00
  -9  -8   4   47.00    3.70
  -9   8   4   40.90    3.30
  -9  -8   3   45.30    3.60
  -9   8   3   36.70    2.50
  -9  -8   3   48.00    3.70
   9   8  -3   34.30    4.00
  -9  -8   3   43.40    3.20
  -9   8   3   39.50    3.30
  -9  -8   3   41.90    3.60
  -9  -8   2   66.49    4.10
  -9   8   2   67.79    3.70
  -9  -8   2   68.99    4.10
   9   8  -2   69.49    5.60
  -9   8   2   66.89    3.90
  -9  -8   2   63.29    4.00
  -9   8   1   70.49    3.80
  -9  -8   1   70.39    3.70
   9   8  -1   69.69    5.40
  -9   8   1   68.29    4.30
  -9   8   1   65.69    3.70
  -9   8   0   -0.20    0.70
   9  -8   0   -0.30    0.80
   9   8   0    1.60    1.20
  -9  -8   0    1.60    0.90
  -9   8  -1   94.99    4.10
  -9   8  -1   97.89    5.20
  -9   8  -1  103.79    5.40
   9  -8   1  111.59    6.50
   9   8   1  111.99    6.80
   9   8   1  112.19    7.00
  -9   8  -2  129.49    5.60
   9   8   2  125.09    4.80
  -9   8  -2  127.39    6.00
   9  -8   2  122.19    7.30
   9   8   2  125.59    7.30
   9   8   2  130.39    7.60
   9   8   3    8.10    1.30
  -9   8  -3    6.70    1.40
  -9   8  -3    6.10    1.30
   9  -8   3    7.30    2.00
  -9   8  -3    6.30    1.50
   9   8   3    3.80    1.20
   9   8   4    3.90    0.80
  -9   8  -4    3.10    1.00
  -9   8  -4    1.90    0.90
  -9  -9   5   21.60    1.90
  -9  -9   5   20.70    1.60
  -9  -9   5   24.10    2.20
  -9   9   5   20.80    1.80
  -9  -9   4   22.50    2.50
  -9  -9   4   20.60    1.70
  -9  -9   4   21.40    2.50
  -9   9   4   18.20    2.10
  -9  -9   3   79.79    4.80
  -9   9   3   73.09    3.80
  -9  -9   3   82.19    4.80
   9   9  -3   80.99    6.00
  -9  -9   3   78.99    4.10
  -9   9   3   80.09    4.30
  -9  -9   3   77.09    4.80
  -9  -9   2  198.58    7.90
  -9   9   2  188.98    7.00
  -9  -9   2  172.28    7.20
   9   9  -2  206.98    9.80
  -9  -9   2  210.28    7.30
  -9   9   2  197.68    7.30
  -9  -9   2  193.88    7.70
  -9   9   1  277.07    8.90
  -9   9   1  263.87    9.00
  -9  -9   1  290.07    8.40
   9   9  -1  284.47   11.60
  -9   9   0  181.68    7.20
  -9  -9   0  181.18    6.80
   9  -9   0  180.38    7.70
   9   9   0  194.68    9.10
  -9   9  -1  117.79    6.00
  -9   9  -1  144.39    6.60
   9  -9   1  122.89    6.90
   9   9   1  129.49    7.20
   9   9   1  121.89    7.50
  -9   9  -2   24.30    2.20
   9   9   2   27.10    2.00
  -9   9  -2   27.00    2.70
   9  -9   2   24.40    3.10
   9   9   2   25.90    3.10
   9   9   2   23.60    3.30
   9   9   3    7.90    1.20
  -9   9  -3   10.10    1.60
  -9   9  -3    7.40    1.30
  -9   9  -3    8.10    1.60
  -9   9  -4   27.40    2.10
   9   9   4   30.80    2.00
  -9   9  -4   24.60    2.00
  -9 -10   5   13.90    1.40
  -9 -10   5   12.50    1.10
  -9  10   5   10.80    1.10
  -9 -10   5   14.50    1.50
  -9 -10   4   15.10    2.00
  -9 -10   4   14.30    1.90
  -9  10   4   12.20    1.50
  -9 -10   4   17.10    2.10
  -9 -10   3    3.70    1.40
  -9  10   3    1.70    0.90
  -9 -10   3    0.60    0.90
  -9 -10   3    2.70    1.40
   9  10  -3    3.40    1.60
  -9 -10   3    2.10    0.80
  -9  10   3   -1.20    1.30
  -9  10   2  106.49    4.60
  -9  10   2  111.89    5.30
  -9 -10   2  117.09    5.60
   9  10  -2  124.89    7.20
  -9 -10   2  117.79    5.00
  -9 -10   2  125.39    6.00
  -9  10   2  119.19    5.30
  -9 -10   2  112.79    5.70
  -9  10   1   -0.80    0.70
  -9  10   1    1.40    0.90
   9  10  -1    1.50    0.90
  -9  10   0  231.08    8.70
  -9 -10   0  241.78    7.90
   9  10   0  218.78    9.80
   9  10   0  236.18   10.40
  -9  10  -1   56.09    4.10
  -9  10  -1   55.69    4.10
   9 -10   1   63.69    4.80
   9  10   1   60.49    4.70
   9  10   1   54.19    4.80
  -9  10  -2  288.77    9.80
   9 -10   2  265.97   10.80
   9  10   2  280.07   10.30
   9  10   2  286.07   11.60
  -9  10  -3   17.30    1.70
   9  10   3   19.50    1.70
  -9  10  -3   19.00    1.90
  -9  10  -3   18.10    2.20
   9  10   4  132.29    4.00
  -9 -11   4    9.70    1.50
  -9 -11   4    6.50    1.20
  -9 -11   3    3.70    1.20
  -9 -11   3    3.80    1.40
  -9  11   3    1.30    0.80
  -9  11   2   29.90    2.30
  -9  11   2   33.20    2.80
  -9  11   2   29.00    2.50
  -9 -11   2   39.00    3.20
  -9 -11   2   30.20    2.70
   9  11  -2   30.60    3.20
  -9 -11   2   34.20    2.40
  -9 -11   2   34.50    3.00
  -9 -11   1    8.90    1.60
  -9  11   1    8.90    1.60
  -9 -11   1    8.60    1.50
  -9 -11   1   10.60    1.60
   9  11  -1    8.20    1.80
   9  11  -1    8.90    1.90
  -9  11   0   85.99    5.00
  -9  11   0   89.39    5.10
  -9 -11   0   85.29    4.00
   9  11   0   86.39    5.50
   9  11   0   81.69    5.70
  -9  11  -1    1.80    1.00
  -9  11  -1    0.80    1.00
   9 -11   1    0.90    1.20
   9  11   1    1.00    1.00
  -9 -11  -1    1.40    0.90
   9  11   1   -0.50    1.20
  -9  11  -2    1.20    1.00
   9  11   3    1.70    0.50
  -9  11  -3    2.70    0.80
  -9  11  -3    2.90    1.00
  -9 -12   4    8.00    1.20
  -9 -12   4    8.20    1.20
  -9 -12   3   43.50    3.20
  -9 -12   3   40.70    3.10
  -9 -12   3   37.50    3.00
  -9  12   2    1.30    0.70
  -9 -12   2    2.50    1.20
  -9  12   2    3.10    1.00
  -9 -12   2    2.00    1.00
  -9 -12   2    3.20    1.10
  -9 -12   1   47.30    3.50
  -9  12   1   41.90    3.20
  -9  12   1   45.80    3.50
  -9 -12   1   46.60    3.10
  -9 -12   1   46.30    3.20
  -9  12   0   19.30    2.40
  -9  12   0   19.80    2.50
  -9 -12   0   17.00    1.70
  -9 -12   0   17.70    1.70
  -9  12  -1   43.40    3.50
  -9  12  -1   45.50    3.60
  -9 -12  -1   44.30    2.80
   9  12   2  171.88    5.60
  -9  12  -2  173.58    6.70
  -9 -12  -2  176.38    6.30
   9  12   3    1.10    0.50
  -9  12  -3   -0.10    0.50
  -9  12  -3    0.90    0.60
  -9 -12  -3    1.10    0.60
  -9 -13   3  107.19    4.70
  -9 -13   3  113.69    4.80
  -9 -13   2   41.50    3.00
  -9  13   2   36.60    2.50
  -9 -13   2   44.80    3.00
  -9  13   1  196.38    7.10
  -9  13   1  206.08    7.60
  -9 -13   1  214.28    7.40
  -9 -13   1  190.58    6.30
  -9 -13   1  201.78    7.00
  -9 -13   0   11.00    1.20
  -9  13   0   14.40    1.90
  -9 -13   0   12.70    1.60
  -9  13   0   14.30    2.00
  -9 -13   0   13.80    1.30
   9  13   0   12.70    1.40
  -9 -13  -1   90.29    3.90
  -9  13  -1   95.09    4.90
   9  13   2    1.80    0.50
  -9  13  -2    3.60    0.90
  -9 -13  -2    2.00    0.50
  -9  13  -2    2.90    1.00
  -9 -13  -2    2.50    0.70
  -9 -14   2   56.59    3.10
  -9 -14   2   55.29    3.00
  -9 -14   1   28.70    2.20
  -9  14   1   24.50    2.00
  -9  14   1   27.10    2.30
  -9 -14   1   29.20    2.10
  -9  14   0   71.29    3.90
  -9  14   0   69.89    4.00
  -9 -14   0   70.59    3.30
  -9 -14  -1    2.00    0.60
  -9  14  -1    2.80    0.90
   9  14   1    2.40    0.70
  -9 -15   1    5.40    0.80
  -9  15   1    5.00    0.90
  -9 -15   0   13.70    1.10
  -9  15   0   14.90    1.60
  -9  15   0   14.50    1.30
 -10   0   6   65.69    3.70
 -10   0   6   68.09    3.90
 -10   0   6   63.79    3.40
 -10   0   6   62.29    3.80
 -10   0   5    1.20    1.10
 -10   0   5    0.10    1.20
 -10   0   5   -0.50    1.20
 -10   0   5    0.20    1.70
 -10   0   5    1.40    1.20
 -10   0   5    0.10    0.90
 -10   0   5    0.20    0.80
 -10   0   5    0.10    1.00
 -10   0   4    6.30    1.90
 -10   0   4   11.70    2.10
 -10   0   4   10.10    1.70
 -10   0   4   13.10    2.20
 -10   0   4    6.30    1.60
 -10   0   4    8.10    1.40
 -10   0   4    9.40    1.40
 -10   0   4    8.80    1.80
 -10   0   4    9.60    1.80
 -10   0   3    0.00    0.60
 -10   0   3    0.40    0.50
 -10   0   3    0.20    0.80
 -10   0   3    0.20    1.10
 -10   0   3   -1.30    1.00
 -10   0   3    0.40    0.80
 -10   0   3    0.00    1.10
  10   0  -3    1.10    0.90
 -10   0   3    0.80    0.70
 -10   0   3    0.50    0.60
 -10   0   3   -0.20    0.60
 -10   0   3    0.20    0.50
 -10   0   3    0.30    0.80
 -10   0   3   -0.60    0.70
 -10   0   2    3.00    0.80
 -10   0   2    3.10    1.10
 -10   0   2    4.90    1.70
 -10   0   2    2.00    1.00
 -10   0   2    2.10    1.00
  10   0  -2    2.60    1.00
 -10   0   2    2.20    1.00
 -10   0   2    1.80    1.40
 -10   0   2    3.00    0.90
 -10   0   2    0.70    0.60
 -10   0   2    1.90    1.20
 -10   0   1   -0.20    0.90
  10   0  -1    0.10    0.60
 -10   0   0    3.10    1.30
  10   0   0    2.60    0.80
 -10   0  -1    0.30    0.70
 -10   0  -1    0.10    0.50
  10   0   1    0.70    1.00
  10   0   1    0.60    0.70
 -10   0  -1   -0.50    0.60
 -10   0  -1    1.80    0.90
 -10   0  -2   -0.50    0.60
  10   0   2   -0.10    0.80
  10   0   2    0.40    0.70
 -10   0  -2    0.40    0.70
  10   0   3   -0.20    0.90
 -10   0  -3    1.60    1.10
 -10   0  -3   -0.30    0.70
  10   0   3    1.00    1.00
  10   0   4    1.90    1.00
 -10   0  -4    4.00    1.10
 -10   0  -4    0.80    0.80
  10   0   4    4.40    1.90
  10   0   5    1.60    0.80
 -10   0  -5    0.50    0.50
 -10   0  -5   -0.20    0.70
  10   0   5    0.30    0.60
 -10  -1   6  124.09    5.20
 -10   1   6  122.59    5.30
 -10  -1   6  112.49    5.10
 -10  -1   6  113.19    4.40
 -10   1   6  121.59    5.00
 -10   1   6  110.69    5.10
 -10  -1   6  111.39    5.20
 -10   1   6  106.69    4.20
 -10   1   6  122.59    5.10
 -10   1   5    2.30    1.10
 -10  -1   5    2.30    1.30
 -10   1   5    5.60    1.80
 -10  -1   5    1.70    0.90
 -10  -1   5   -1.20    2.00
 -10   1   5    2.30    1.90
 -10  -1   5    6.80    2.00
 -10   1   5    2.70    1.20
 -10   1   5    2.40    1.10
 -10  -1   5    2.20    1.20
 -10  -1   5    2.30    1.10
 -10   1   5    2.30    1.10
 -10   1   5    2.00    1.00
 -10  -1   5    2.40    1.20
 -10   1   5    1.50    1.10
 -10  -1   5    3.10    1.30
 -10   1   4  253.17    8.70
 -10  -1   4  250.47    8.60
 -10   1   4  251.17    8.90
 -10  -1   4  255.47    9.20
 -10   1   4  240.48   11.20
 -10  -1   4  243.18   11.20
 -10  -1   4  251.27    9.40
 -10   1   4  255.57    9.30
 -10   1   4  256.47    9.00
 -10  -1   4  258.07    9.20
 -10  -1   4  252.77    8.20
 -10   1   4  255.17    8.70
 -10   1   4  255.17    9.70
 -10  -1   4  240.28    9.40
 -10   1   4  243.08    9.00
 -10   1   4  243.18    7.70
 -10  -1   4  248.88    9.00
 -10  -1   4  245.58    8.30
 -10  -1   4  258.87    9.20
 -10   1   3   -0.20    0.60
 -10   1   3    1.80    1.20
 -10  -1   3    0.00    0.90
 -10  -1   3   -0.30    1.10
 -10   1   3    0.60    1.30
 -10  -1   3    1.20    0.80
 -10   1   3    2.40    1.00
 -10   1   3    0.90    1.00
 -10  -1   3    0.80    0.80
 -10  -1   3    1.20    0.70
 -10   1   3    0.60    1.30
  10   1  -3    0.50    0.90
  10  -1  -3   -0.90    0.90
 -10  -1   3   -1.20    1.20
 -10   1   3    0.20    0.70
 -10  -1   3    1.10    0.90
 -10   1   3    1.70    1.10
 -10  -1   3    0.50    0.70
 -10   1   3    0.90    0.80
 -10   1   3    1.60    0.70
 -10  -1   3    0.10    0.80
 -10   1   2  280.97    8.40
 -10  -1   2  260.97    7.30
 -10  -1   2  269.57    8.30
 -10   1   2  260.57    7.90
 -10  -1   2  265.17    8.10
 -10  -1   2  259.17    8.20
 -10   1   2  263.27    8.20
 -10  -1   2  258.67   10.40
 -10   1   2  259.27   10.40
 -10   1   2  251.67   10.40
 -10  -1   2  260.27   10.60
 -10  -1   2  258.77    8.40
 -10   1   2  271.77    8.50
  10   1  -2  279.57    9.70
  10  -1  -2  263.57    8.50
 -10   1   2  274.07    7.60
 -10  -1   2  266.97    7.90
 -10  -1   2  269.97    7.30
 -10   1   2  266.57    7.90
 -10   1   2  275.67    8.90
 -10  -1   2  256.57    8.70
 -10   1   2  270.77    7.80
 -10  -1   1    1.00    1.20
 -10   1   1    1.80    1.20
  10   1  -1    0.40    0.70
  10  -1  -1    0.90    0.70
 -10  -1   0   42.30    3.60
 -10   1   0   36.70    3.40
  10  -1   0   53.19    3.80
  10   1   0   47.00    3.40
  10  -1   0   46.50    2.90
 -10   1  -1   20.90    2.00
 -10  -1  -1   17.80    1.80
 -10   1  -1   16.10    1.70
 -10   1  -1   17.40    1.80
  10  -1   1   19.70    2.60
 -10   1  -1   17.10    1.80
  10   1   1   20.70    2.50
  10  -1   1   20.00    2.10
 -10   1  -1   20.30    1.90
 -10  -1  -1   19.50    1.90
 -10  -1  -1   19.80    1.90
 -10  -1  -2    6.80    1.40
 -10  -1  -2    5.00    1.10
 -10   1  -2    6.80    1.30
  10   1   2    7.80    1.80
  10  -1   2    5.70    1.60
 -10   1  -2    5.40    1.20
 -10   1  -2    5.20    1.20
  10   1   2    6.60    1.70
 -10  -1  -3   45.10    3.40
 -10   1  -3   43.70    3.40
 -10  -1  -3   43.50    3.30
  10   1   3   41.20    3.90
  10  -1   3   44.00    4.20
 -10   1  -3   46.30    3.50
  10  -1   3   47.40    3.80
  10   1   3   49.60    3.90
 -10  -1  -4  101.79    5.00
 -10   1  -4   97.09    5.20
  10   1   4   88.49    6.60
  10  -1   4   83.89    6.40
 -10   1  -4   99.39    4.80
  10  -1   4   95.69    5.50
  10   1   4  100.89    5.60
 -10  -1  -5   26.50    1.90
 -10   1  -5   26.30    2.20
 -10   1  -5   26.50    2.40
 -10  -1  -5   31.80    2.60
  10   1   5   33.30    2.70
  10  -1   5   26.20    2.40
  10  -1   5   27.60    2.30
  10   1   5   26.50    2.30
 -10   2   6    1.00    0.80
 -10  -2   6    1.00    0.80
 -10   2   6    1.00    0.70
 -10   2   6    2.80    1.60
 -10  -2   6    0.80    0.80
 -10   2   6    0.30    0.60
 -10  -2   6    0.90    0.60
 -10  -2   6    1.10    0.80
 -10   2   5   17.50    2.30
 -10  -2   5   15.00    2.10
 -10   2   5   16.10    2.20
 -10  -2   5   19.40    2.50
 -10  -2   5   14.10    2.70
 -10   2   5   14.80    2.40
 -10   2   5   20.70    3.10
 -10  -2   5   12.20    2.50
 -10   2   5   17.10    2.30
 -10  -2   5   16.10    2.20
 -10  -2   5   14.30    1.70
 -10   2   5   17.20    2.20
 -10  -2   5   18.60    2.10
 -10   2   5   13.90    2.20
 -10  -2   5   16.50    2.30
 -10  -2   5   17.30    2.30
 -10   2   4    2.00    1.00
 -10   2   4    1.90    0.90
 -10  -2   4    2.30    1.20
 -10   2   4    1.10    1.10
 -10  -2   4    0.20    1.20
 -10  -2   4    0.90    0.90
 -10   2   4    2.20    1.10
 -10  -2   4    2.10    1.00
 -10   2   4    1.40    1.00
 -10  -2   4    1.70    0.90
 -10  -2   4    2.60    0.90
 -10   2   4    1.40    1.00
 -10  -2   4    1.60    0.90
 -10   2   4    2.90    1.20
 -10   2   4    0.80    1.20
 -10  -2   4    1.40    1.10
 -10   2   3  175.38    6.20
 -10   2   3  183.68    7.10
 -10  -2   3  179.98    6.90
 -10  -2   3  180.48    6.90
 -10   2   3  172.98    8.80
 -10  -2   3  172.28    8.70
 -10  -2   3  174.58    6.80
 -10   2   3  173.88    6.80
 -10  -2   3  169.58    8.80
 -10   2   3  174.48    8.80
 -10  -2   3  172.08    5.90
  10   2  -3  179.68    8.40
 -10   2   3  172.18    6.30
 -10  -2   3  166.68    6.70
 -10  -2   3  167.28    5.70
 -10   2   3  173.98    6.60
 -10   2   3  189.08    7.40
 -10  -2   3  183.18    7.30
 -10   2   3  182.68    6.80
 -10   2   2   13.10    2.30
 -10  -2   2   17.00    1.90
 -10  -2   2   12.00    2.30
 -10   2   2   15.00    1.50
 -10  -2   2   13.20    1.60
 -10  -2   2   14.60    2.40
 -10   2   2   15.90    2.50
 -10  -2   2   16.40    1.70
 -10   2   2   13.40    1.60
  10  -2  -2   14.90    1.40
 -10   2   2   15.30    1.80
 -10   2   2   15.10    1.70
  10  -2  -2   17.30    1.60
  10   2  -2   13.80    2.10
 -10  -2   2   14.90    1.80
 -10   2   2   16.70    1.40
 -10  -2   2   11.30    1.40
 -10   2   2   15.60    1.60
 -10   2   2   17.20    2.00
 -10   2   2   16.60    1.60
 -10  -2   2   14.20    1.80
 -10  -2   1  827.12   18.80
 -10  -2   1  849.12   21.60
 -10  -2   1  821.72   18.80
 -10   2   1  815.72   18.50
 -10   2   1  866.51   21.90
  10  -2  -1  872.71   20.10
  10   2  -1  830.82   21.00
  10  -2  -1  837.72   18.10
 -10   2   1  788.02   18.40
 -10  -2   0   23.70    1.90
 -10  -2   0   25.20    2.80
 -10   2   0   24.70    2.70
  10  -2   0   21.70    2.50
  10   2   0   25.40    2.70
  10  -2   0   23.90    1.80
 -10  -2  -1  790.22   18.40
 -10  -2  -1  765.32   18.00
 -10   2  -1  779.62   18.40
 -10   2  -1  788.12   18.40
  10  -2   1  779.62   21.20
 -10   2  -1  791.22   18.30
  10   2   1  772.52   20.70
  10  -2   1  799.42   18.40
 -10   2  -1  770.72   18.30
 -10  -2  -1  761.42   18.30
 -10  -2  -2   24.70    2.30
 -10  -2  -2   22.90    2.10
 -10   2  -2   24.50    2.40
 -10   2  -2   26.20    2.40
  10   2   2   24.20    3.00
  10  -2   2   31.20    3.50
 -10   2  -2   27.40    2.40
  10   2   2   26.50    3.10
  10   2   2   18.30    2.10
 -10  -2  -3  600.64   15.80
 -10   2  -3  591.84   16.30
 -10   2  -3  575.44   16.30
  10   2   3  612.54   16.70
  10   2   3  572.44   17.50
  10  -2   3  597.04   18.50
 -10  -2  -3  576.54   15.40
  10  -2   3  587.24   16.50
  10  -2   4    4.50    1.40
  10   2   4    4.90    1.30
 -10   2  -4    5.90    1.30
 -10  -2  -4    4.50    1.10
 -10   2  -4    5.20    1.30
  10   2   4    4.80    1.60
  10  -2   4    6.30    1.90
 -10   2  -5   64.89    3.60
 -10   2  -5   66.49    3.80
 -10  -2  -5   68.89    3.90
  10   2   5   68.19    3.70
  10  -2   5   64.59    3.70
  10   2   5   66.99    3.50
  10  -2   5   70.29    3.70
 -10  -3   6  105.29    4.60
 -10  -3   6   94.49    4.30
 -10   3   6  105.19    4.70
 -10  -3   6  103.09    4.30
 -10   3   6   91.59    4.40
 -10  -3   6   91.19    4.30
 -10   3   6  107.69    4.60
 -10   3   5   12.80    1.90
 -10   3   5   14.00    2.00
 -10  -3   5   15.40    2.10
 -10  -3   5   10.50    2.50
 -10   3   5   11.30    2.30
 -10   3   5   12.40    1.90
 -10  -3   5   11.40    2.00
 -10  -3   5   12.90    2.00
 -10  -3   5   11.80    1.40
 -10   3   5   11.90    1.90
 -10   3   5   11.90    1.40
 -10  -3   5   13.20    1.90
 -10   3   5    9.40    1.90
 -10  -3   5    8.70    1.70
 -10  -3   5   12.90    1.90
 -10   3   4  102.99    5.20
 -10   3   4  111.89    5.20
 -10  -3   4  121.59    5.80
 -10   3   4   92.99    6.60
 -10  -3   4   95.19    6.60
 -10  -3   4  123.49    6.00
 -10   3   4  103.89    5.50
 -10   3   4   99.69    5.10
 -10  -3   4  106.69    5.70
 -10  -3   4  102.59    4.30
 -10   3   4  117.49    5.70
 -10   3   4  105.79    5.50
 -10   3   4  100.99    5.70
 -10  -3   4  106.49    5.70
 -10  -3   4   99.09    5.10
 -10  -3   4  108.29    5.30
 -10   3   3    6.10    1.20
 -10  -3   3    9.10    1.20
 -10  -3   3    5.90    1.40
 -10  -3   3    7.80    2.10
 -10   3   3   10.50    2.20
 -10  -3   3    9.70    1.60
 -10   3   3   10.60    1.70
 -10   3   3    7.10    1.40
 -10  -3   3    5.20    1.30
 -10  -3   3    7.40    1.50
  10   3  -3    8.60    2.00
 -10  -3   3    9.50    2.20
 -10   3   3    8.90    1.30
 -10  -3   3    8.90    1.70
 -10   3   3    6.40    1.30
 -10   3   3    6.60    1.40
 -10   3   3    7.90    1.60
 -10  -3   3    8.40    1.60
 -10   3   3    6.60    1.90
 -10   3   2  151.78    4.80
 -10   3   2  166.48    6.00
 -10  -3   2  158.48    6.00
 -10   3   2  157.08    5.30
 -10  -3   2  150.58    5.80
 -10  -3   2  152.28    5.70
 -10   3   2  162.18    5.90
 -10  -3   2  154.98    7.50
 -10   3   2  167.58    7.80
 -10  -3   2  159.38    6.00
 -10   3   2  167.78    6.10
 -10   3   2  147.89    7.70
 -10  -3   2  156.58    7.80
  10   3  -2  158.98    7.80
 -10   3   2  147.79    4.80
 -10  -3   2  153.38    5.70
 -10   3   2  153.58    5.80
 -10   3   2  159.48    5.70
 -10   3   2  160.48    6.30
 -10  -3   2  158.88    6.30
 -10  -3   1   27.20    2.20
 -10  -3   1   27.30    2.00
 -10   3   1   27.10    2.00
 -10  -3   1   29.90    3.00
 -10   3   1   29.70    3.00
  10  -3  -1   29.50    2.40
 -10   3   1   29.80    2.10
 -10  -3   1   28.70    2.10
  10   3  -1   26.50    2.90
 -10   3   1   28.00    2.20
 -10  -3   1   29.70    2.20
 -10   3   0   11.20    1.40
 -10  -3   0   12.50    1.40
 -10   3   0   10.70    1.30
 -10   3   0   10.30    1.30
 -10  -3   0   10.30    1.80
 -10   3   0   10.90    1.90
  10  -3   0   12.80    1.90
  10   3   0   14.00    2.20
 -10  -3   0    8.50    1.20
 -10   3   0   13.00    1.40
 -10  -3   0   10.80    1.30
 -10  -3  -1   75.79    3.60
 -10   3  -1   78.49    3.50
 -10   3  -1   75.09    3.90
 -10   3  -1   81.59    4.00
  10  -3   1   81.29    5.30
 -10   3  -1   76.69    4.00
  10   3   1   82.39    5.40
 -10   3  -1   79.29    3.90
 -10  -3  -1   73.29    3.80
 -10  -3  -2   17.80    1.80
 -10   3  -2   15.40    1.90
 -10   3  -2   16.40    2.00
  10   3   2   15.90    2.50
  10  -3   2   14.70    2.50
 -10   3  -2   17.60    2.10
  10   3   2   19.10    2.90
 -10   3  -2   15.90    2.00
 -10  -3  -2   15.60    1.90
  10   3   2   15.50    2.20
 -10  -3  -3   23.50    2.20
 -10   3  -3   25.60    2.90
 -10   3  -3   22.70    2.80
  10   3   3   21.90    2.70
  10  -3   3   22.00    3.10
 -10   3  -3   28.10    2.90
  10  -3   3   27.10    2.90
  10   3   3   25.30    2.70
  10   3   4  132.29    6.10
 -10  -3  -4  131.79    5.00
 -10   3  -4  124.89    6.20
 -10   3  -4  125.59    5.70
  10  -3   4  127.09    6.10
  10  -3   5    7.60    1.20
  10   3   5    9.70    1.20
 -10   3  -5    7.40    1.20
 -10   3  -5    8.90    1.30
 -10  -3  -5   10.80    1.50
  10   3   5   11.30    1.40
  10  -3   5    8.70    1.30
 -10  -4   6   50.09    3.00
 -10  -4   6   40.70    2.50
 -10   4   6   49.20    3.00
 -10  -4   6   43.00    2.60
 -10   4   6   40.90    2.50
 -10  -4   6   37.30    2.30
 -10   4   6   47.60    2.90
 -10   4   5   -0.40    0.80
 -10  -4   5    2.00    1.00
 -10   4   5    2.60    1.60
 -10  -4   5    0.70    1.10
 -10  -4   5   13.20    3.30
 -10   4   5   10.10    2.80
 -10   4   5   -0.90    1.10
 -10  -4   5   -0.60    0.90
 -10   4   5   -0.30    1.00
 -10  -4   5   -0.30    1.00
 -10   4   5    0.40    0.90
 -10  -4   5    0.20    0.70
 -10  -4   5    1.00    0.90
 -10  -4   4    4.30    1.00
 -10   4   4    4.50    1.20
 -10   4   4    7.40    1.50
 -10  -4   4    6.00    1.80
 -10  -4   4    5.30    1.40
 -10  -4   4    5.10    1.50
 -10   4   4    4.60    1.40
 -10   4   4    5.90    1.50
 -10  -4   4    4.70    1.30
  10   4  -4    5.70    1.80
 -10   4   4    4.80    1.30
 -10  -4   4    4.40    1.50
 -10   4   4    4.30    1.40
 -10   4   4    5.70    1.90
 -10  -4   4    2.90    1.20
 -10  -4   4    2.80    1.50
 -10   4   3    8.10    1.40
 -10  -4   3    4.80    1.00
 -10   4   3    7.90    1.30
 -10  -4   3    7.20    1.50
 -10  -4   3   10.20    2.10
 -10   4   3    7.20    1.80
 -10  -4   3    8.20    1.50
 -10   4   3   10.50    1.60
 -10   4   3    6.20    1.80
 -10  -4   3    9.60    1.50
 -10  -4   3    6.70    1.20
 -10  -4   3    6.80    1.80
  10   4  -3    6.40    1.90
 -10   4   3    8.40    1.30
 -10  -4   3    7.40    1.50
 -10   4   3    6.70    1.40
 -10   4   3    6.60    1.60
 -10  -4   3    5.90    1.40
 -10  -4   2    3.60    1.00
 -10   4   2    3.00    0.80
 -10   4   2    4.70    0.80
 -10  -4   2    3.80    1.10
 -10  -4   2    4.50    1.50
 -10   4   2    4.00    1.40
 -10  -4   2    3.50    1.10
 -10   4   2    3.00    1.00
 -10   4   2    4.30    1.10
 -10  -4   2    2.90    1.00
  10   4  -2    2.80    1.40
 -10  -4   2    5.00    1.10
 -10   4   2    5.10    1.10
 -10   4   2    2.00    0.90
 -10  -4   1    1.80    0.90
 -10   4   1    0.60    0.70
 -10  -4   1    2.40    1.00
 -10   4   1    0.50    0.80
 -10  -4   1    4.30    1.00
 -10   4   1    2.00    0.80
 -10   4   1   -0.10    0.50
  10  -4  -1    1.60    0.80
  10   4  -1    0.90    1.20
 -10  -4   1    3.50    1.10
 -10   4   1   -0.40    0.50
 -10  -4   1    0.80    0.70
 -10   4   1    0.60    0.90
 -10   4   0    0.20    0.60
 -10  -4   0    0.30    0.50
 -10   4   0   -0.30    0.50
 -10   4   0   -0.30    0.60
 -10  -4   0   -0.30    0.80
 -10   4   0    0.00    0.70
  10  -4   0    0.20    0.80
 -10   4   0   -0.10    0.50
  10   4   0    0.60    0.90
 -10  -4   0   -1.00    0.70
 -10   4   0    0.30    0.60
 -10  -4   0    0.00    0.70
 -10   4  -1    8.10    1.20
 -10  -4  -1    8.10    1.20
 -10   4  -1    7.80    1.30
  10  -4   1    7.70    1.90
 -10   4  -1    7.30    1.20
  10   4   1    7.10    1.80
 -10   4  -1    6.80    1.20
 -10  -4  -1    5.90    1.10
 -10   4  -1    6.00    1.20
 -10  -4  -2   -0.40    0.60
 -10   4  -2    0.60    0.70
 -10   4  -2    0.30    0.70
  10   4   2    1.40    1.10
  10  -4   2    0.10    1.00
 -10   4  -2    0.30    0.70
  10   4   2   -0.30    1.00
 -10   4  -2    0.90    0.80
 -10  -4  -2   -0.10    0.70
  10   4   2   -2.60    1.10
  10  -4   3    8.80    1.60
  10   4   3   10.10    1.70
 -10  -4  -3    8.20    1.30
 -10   4  -3    9.50    1.70
  10   4   3    9.80    1.90
  10  -4   3    9.90    2.10
 -10   4  -3   10.30    1.70
  10  -4   4    0.80    0.80
  10   4   4    0.80    0.60
 -10   4  -4   -0.30    0.80
 -10   4  -4   -0.40    0.80
 -10   4  -4    0.90    0.90
 -10  -4  -4    0.20    0.80
 -10   4  -5   21.10    2.00
 -10   4  -5   24.00    1.90
 -10  -4  -5   21.70    1.80
  10   4   5   21.10    1.70
  10  -4   5   22.70    1.80
  10   4   5   21.70    1.60
  10  -4   5   24.60    1.80
  10   4   5   25.70    1.70
 -10  -5   6   51.79    2.90
 -10   5   6   58.09    3.20
 -10  -5   6   52.59    2.70
 -10  -5   5   41.40    3.20
 -10  -5   5   37.30    2.40
 -10  -5   5   35.70    2.90
 -10   5   5   32.60    3.10
 -10  -5   5   41.40    3.10
 -10   5   5   40.00    3.20
 -10   5   5   37.60    3.20
 -10   5   5   35.30    2.90
 -10  -5   5   32.70    2.70
 -10  -5   5   42.00    3.30
 -10   5   4  294.27    8.80
 -10  -5   4  304.47    9.90
 -10  -5   4  308.77    9.60
 -10   5   4  314.57    9.60
 -10   5   4  250.27   11.10
 -10  -5   4  278.37   11.20
  10   5  -4  295.07   12.40
 -10   5   4  292.27    9.30
 -10  -5   4  290.27   10.20
 -10  -5   4  286.67    9.00
 -10   5   4  313.27   10.40
 -10   5   4  267.57    9.80
 -10  -5   4  290.37    9.80
 -10  -5   4  309.37   10.30
 -10   5   4  292.67    9.90
 -10  -5   3   40.60    2.90
 -10  -5   3   42.10    3.00
 -10   5   3   45.80    2.70
 -10  -5   3   40.40    2.90
 -10   5   3   44.10    2.90
 -10  -5   3   42.60    3.90
 -10   5   3   38.20    3.70
 -10   5   3   37.70    3.90
 -10  -5   3   39.90    3.80
 -10  -5   3   43.50    3.20
  10   5  -3   42.10    4.40
 -10   5   3   41.50    2.70
 -10  -5   3   42.60    3.30
 -10  -5   3   40.90    3.20
 -10   5   3   43.90    3.30
 -10   5   3   41.90    3.20
 -10  -5   3   38.70    3.10
 -10   5   3   43.60    3.00
 -10   5   2  233.98    7.80
 -10   5   2  242.28    7.40
 -10  -5   2  235.68    7.90
 -10  -5   2  238.28    7.80
 -10  -5   2  239.78    7.20
 -10  -5   2  244.28    9.40
 -10   5   2  245.28    9.30
 -10  -5   2  237.38    7.50
 -10   5   2  242.98    7.60
  10   5  -2  251.77   10.70
 -10   5   2  229.28    8.00
 -10  -5   2  243.18    7.80
 -10   5   2  229.78    7.10
 -10   5   1   81.79    3.40
 -10  -5   1   90.89    4.30
 -10   5   1   89.19    4.00
 -10  -5   1   92.89    3.60
 -10   5   1   87.99    3.60
 -10  -5   1   81.19    4.70
 -10   5   1   91.49    5.10
  10  -5  -1   91.39    4.30
 -10  -5   1   87.99    3.60
 -10   5   1   81.99    3.60
  10   5  -1   90.99    5.80
 -10   5   1   90.49    4.30
 -10  -5   1   87.39    3.60
 -10  -5   0   39.90    2.50
 -10   5   0   37.80    2.40
 -10   5   0   37.50    2.50
 -10   5   0   34.90    2.60
 -10  -5   0   34.60    3.00
 -10   5   0   38.30    3.20
 -10  -5   0   34.20    2.60
  10  -5   0   36.60    3.20
 -10   5   0   36.10    2.20
 -10  -5   0   36.40    2.20
  10   5   0   38.90    3.70
 -10   5  -1    0.90    0.70
 -10  -5  -1    1.10    0.60
 -10   5  -1    2.20    0.90
 -10   5  -1    0.50    0.60
 -10  -5  -1    3.60    1.20
 -10   5  -1    0.00    0.80
  10  -5   1    1.00    1.00
 -10   5  -1    1.60    0.80
  10   5   1    0.30    1.00
 -10   5  -1    3.70    1.00
 -10  -5  -1    1.00    0.70
 -10  -5  -2   12.50    1.40
 -10   5  -2    8.60    1.60
 -10   5  -2   11.50    1.80
  10  -5   2   10.40    2.20
 -10   5  -2   11.70    1.80
  10   5   2    9.30    2.20
 -10   5  -2   13.00    1.70
 -10  -5  -2   12.20    1.60
  10   5   2   11.60    2.20
 -10   5  -3   47.50    3.80
 -10   5  -3   46.80    3.40
  10  -5   3   42.30    4.20
 -10   5  -3   51.19    3.80
  10  -5   3   36.50    3.80
 -10   5  -3   51.99    3.60
 -10  -5  -3   48.80    3.40
  10  -5   3   49.80    3.40
  10   5   3   47.30    3.30
 -10   5  -4   48.10    3.60
 -10   5  -4   53.09    3.60
 -10   5  -4   56.99    3.60
 -10  -5  -4   50.99    3.30
  10  -5   4   52.89    3.20
  10   5   4   56.49    3.30
 -10   5  -5   49.30    2.90
  10   5   5   48.90    2.40
 -10   5  -5   45.00    2.30
 -10  -5  -5   48.00    2.40
  10   5   5   46.80    1.80
 -10  -6   6    5.20    0.90
 -10   6   6    4.90    1.00
 -10  -6   6    4.50    0.80
 -10  -6   5   10.40    1.40
 -10  -6   5   13.40    1.70
 -10  -6   5   14.90    1.80
 -10   6   5   12.80    1.90
 -10  -6   5   14.00    2.00
 -10   6   5   10.60    1.50
 -10   6   4    8.20    1.70
 -10  -6   4    7.60    1.40
 -10   6   4    5.30    1.10
 -10  -6   4    8.40    1.60
 -10  -6   4    7.70    1.40
 -10   6   4    7.50    1.40
  10   6  -4    5.90    1.70
 -10   6   4    4.80    1.20
 -10  -6   4    5.70    1.50
 -10   6   4    9.10    1.80
 -10   6   4    5.20    1.20
 -10  -6   4    6.00    1.30
 -10  -6   3   93.79    4.40
 -10  -6   3   95.39    4.30
 -10   6   3   91.79    4.30
 -10  -6   3   98.49    5.10
  10   6  -3   93.19    6.60
 -10   6   3   89.29    3.90
 -10  -6   3   90.79    4.70
 -10  -6   3   93.29    5.00
 -10  -6   3   95.89    5.10
 -10   6   3   98.69    5.20
 -10   6   3  100.69    4.90
 -10  -6   2   88.09    4.40
 -10  -6   2   84.79    4.20
 -10  -6   2   88.79    3.60
 -10   6   2   84.69    3.70
 -10  -6   2   83.19    4.90
 -10   6   2   85.19    5.00
 -10  -6   2   84.99    3.70
 -10   6   2   88.19    3.80
  10   6  -2   89.99    6.30
 -10   6   2   82.99    4.50
 -10  -6   2   87.29    4.40
 -10   6   1  394.06   10.20
 -10  -6   1  408.06   11.40
 -10   6   1  412.56   11.20
 -10  -6   1  409.16   12.00
 -10   6   1  413.16   12.30
  10  -6  -1  415.16   11.30
  10   6  -1  412.76   14.30
 -10   6   1  432.46   11.70
 -10  -6   1  402.56   10.60
 -10   6   0  170.98    5.60
 -10   6   0  170.68    6.30
 -10   6   0  179.48    6.60
 -10  -6   0  174.28    6.80
 -10   6   0  162.38    6.90
 -10  -6   0  166.48    6.40
  10  -6   0  170.08    7.40
  10   6   0  168.78    8.40
 -10  -6   0  175.38    5.80
 -10   6  -1  501.15   12.50
 -10   6  -1  511.85   13.60
 -10   6  -1  521.85   14.40
 -10  -6  -1  520.55   14.60
 -10   6  -1  528.65   15.10
  10  -6   1  581.74   17.20
 -10   6  -1  529.55   12.70
 -10  -6  -1  525.55   12.50
  10   6   1  533.15   17.10
 -10   6  -2  126.79    5.90
 -10   6  -2  125.99    6.00
  10  -6   2  123.09    7.40
 -10   6  -2  131.39    6.20
  10   6   2  124.39    7.50
 -10   6  -2  121.99    5.30
 -10  -6  -2  123.19    5.10
  10   6   2  125.29    7.10
  10  -6   2  130.29    5.20
  10   6   2  129.89    5.20
 -10   6  -3  231.98    8.90
 -10   6  -3  233.18    8.40
  10  -6   3  220.18   10.20
 -10   6  -3  228.68    8.80
 -10   6  -3  227.88    7.90
 -10  -6  -3  239.68    7.90
  10   6   3  236.98    8.90
  10  -6   3  241.98    7.80
  10   6   3  240.58    7.70
 -10   6  -4   19.40    2.20
 -10   6  -4   25.40    2.10
 -10  -6  -4   26.40    2.10
 -10   6  -4   25.70    2.50
  10   6   4   25.70    2.10
  10  -6   4   25.40    2.00
  10  -6   4   24.70    1.90
  10   6   4   24.80    1.80
 -10   6  -5   49.20    2.70
  10   6   5   46.30    2.10
 -10  -6  -5   43.20    2.10
 -10  -7   5   23.80    2.00
 -10  -7   5   19.70    1.80
 -10   7   5   23.90    2.40
 -10  -7   5   24.60    2.40
 -10  -7   4   31.70    2.80
 -10  -7   4   37.50    2.70
  10   7  -4   32.20    3.90
 -10  -7   4   35.60    2.90
 -10   7   4   35.30    3.10
 -10  -7   3    4.50    1.40
 -10  -7   3    4.50    1.40
 -10  -7   3    2.60    1.00
 -10  -7   3    7.40    1.60
  10   7  -3    2.40    1.30
 -10  -7   3    3.90    1.20
 -10   7   3    5.00    1.40
 -10  -7   2   68.89    3.80
 -10  -7   2   65.89    3.50
 -10   7   2   63.99    3.30
 -10   7   2   69.69    3.50
  10   7  -2   70.79    5.70
 -10   7   2   68.69    4.10
 -10  -7   2   66.79    4.00
 -10   7   1   25.80    2.10
 -10  -7   1   30.50    2.50
 -10   7   1   30.20    2.50
  10   7  -1   26.80    3.40
 -10   7   1   28.40    3.30
 -10  -7   1   30.90    2.30
 -10   7   0   -0.30    0.60
 -10   7   0   -0.20    0.80
 -10   7   0    1.00    0.80
  10  -7   0    0.50    1.00
  10   7   0   -0.20    0.90
 -10  -7   0    1.50    0.90
 -10   7  -1   60.89    3.50
 -10   7  -1   60.49    4.00
  10  -7   1   49.60    4.30
  10   7   1   59.89    5.10
 -10   7  -2   55.09    3.70
 -10   7  -2   67.19    4.30
  10  -7   2   55.99    4.90
 -10   7  -2   54.09    4.10
  10   7   2   52.79    4.80
  10   7   2   48.50    4.50
  10  -7   2   59.99    3.10
  10   7   3    3.90    0.90
 -10   7  -3    4.80    1.40
 -10   7  -3    4.00    1.20
  10  -7   3    4.80    1.60
 -10   7  -3    3.50    1.30
  10   7   3    2.80    1.30
 -10   7  -4   88.19    4.50
  10   7   4   86.19    3.70
 -10   7  -4   91.39    4.60
 -10  -8   5   -0.30    0.50
 -10   8   5    0.20    0.70
 -10  -8   5    0.40    0.80
 -10  -8   4    1.20    1.00
 -10  -8   4   -1.10    0.60
 -10  -8   4    1.50    0.90
 -10   8   4    0.80    1.00
 -10  -8   3    6.40    1.50
 -10  -8   3    7.90    1.70
 -10  -8   3    4.70    1.10
 -10  -8   3    6.60    1.50
  10   8  -3    8.40    2.10
 -10  -8   3    7.00    1.40
 -10   8   3    3.80    1.30
 -10  -8   2    3.60    1.10
 -10  -8   2    5.40    1.50
 -10   8   2    4.00    1.10
 -10   8   2    4.00    1.00
 -10  -8   2    3.50    1.10
 -10  -8   2    3.30    0.90
  10   8  -2    5.20    1.80
 -10   8   2    3.20    1.30
 -10  -8   1    4.80    1.00
 -10   8   1    3.70    1.00
 -10   8   1    2.40    1.20
  10   8  -1    5.90    1.90
 -10  -8   1    5.20    1.20
 -10   8   0   18.50    2.10
 -10   8   0   18.70    2.20
 -10  -8   0   20.30    2.20
  10  -8   0   18.90    2.40
  10   8   0   18.80    2.80
 -10   8  -1   12.20    1.50
 -10   8  -1   11.50    2.00
  10  -8   1   11.50    2.10
  10   8   1   10.60    2.10
  10   8   1   11.10    2.20
 -10   8  -2    0.40    0.80
 -10   8  -2    0.60    1.10
  10  -8   2   -0.60    1.00
 -10   8  -2    0.00    0.90
  10   8   2   -0.40    0.80
  10   8   2   -0.30    1.00
 -10   8  -3   33.30    2.80
  10   8   3   29.50    2.10
 -10   8  -3   31.30    2.60
 -10   8  -3   29.40    2.80
  10   8   4    1.40    0.60
 -10   8  -4    2.60    0.80
 -10   8  -4    2.20    0.80
 -10  -9   5   55.79    2.80
 -10   9   5   51.39    2.70
 -10  -9   4  149.39    6.30
 -10  -9   4  154.88    5.40
 -10   9   4  155.88    6.20
 -10  -9   3  161.48    7.00
 -10   9   3  146.89    5.60
 -10  -9   3  163.68    7.10
  10   9  -3  169.98    8.80
 -10  -9   3  166.38    6.40
 -10   9   3  157.78    6.60
 -10  -9   3  168.28    7.20
 -10  -9   2   84.79    4.80
 -10   9   2   71.79    4.00
 -10   9   2   72.69    3.90
 -10  -9   2   78.19    4.60
  10   9  -2   79.69    5.90
 -10  -9   2   79.49    4.30
 -10   9   2   73.59    4.60
 -10  -9   2   80.79    4.60
 -10   9   1  191.08    7.10
 -10  -9   1  202.58    7.00
 -10   9   1  201.48    7.70
  10   9  -1  211.48    9.80
 -10  -9   1  190.28    7.00
 -10   9   0    8.00    1.20
 -10   9   0    9.40    1.60
 -10   9   0    7.10    1.60
  10  -9   0    9.50    1.70
  10   9   0    9.70    2.10
 -10  -9   0   11.70    1.70
 -10   9  -1    1.40    1.00
  10  -9   1    2.00    1.30
  10   9   1    2.70    1.20
  10   9   1    0.60    1.20
 -10   9  -2    6.20    1.20
 -10   9  -2    6.70    1.50
  10  -9   2   10.20    2.10
 -10   9  -2    8.90    1.80
  10   9   2    6.50    1.70
  10   9   2    6.30    1.70
 -10   9  -3   42.00    2.90
  10   9   3   38.60    2.30
 -10   9  -3   35.80    2.70
 -10   9  -3   42.10    3.30
 -10   9  -4   19.40    1.80
 -10   9  -4   18.10    1.60
  10   9   4   19.00    1.20
 -10 -10   4    9.80    1.50
 -10  10   4    8.10    1.50
 -10 -10   4    9.70    1.60
 -10 -10   3   25.10    2.70
 -10  10   3   18.50    1.80
 -10 -10   3   25.10    2.60
 -10 -10   3   22.80    2.00
 -10 -10   3   22.60    2.50
 -10  10   3   19.40    2.50
 -10 -10   2  106.69    5.50
 -10  10   2   92.89    4.60
 -10 -10   2  103.19    5.30
  10  10  -2   99.79    6.40
 -10 -10   2   98.59    4.70
 -10 -10   2  106.89    5.30
 -10  10   1   90.49    4.60
 -10 -10   1   93.19    4.00
 -10  10   1   96.39    5.10
  10  10  -1   96.59    6.20
 -10 -10   1   88.39    4.50
 -10  10   0  253.67    8.00
 -10  10   0  268.67    9.40
 -10  10   0  260.27    9.60
 -10 -10   0  267.47    8.60
  10  10   0  255.67   10.70
  10  10   0  265.47   11.10
 -10  10  -1  217.38    8.60
 -10 -10  -1  213.78    7.90
  10 -10   1  193.38    8.40
  10  10   1  219.68    9.40
  10  10   1  212.88    9.90
 -10  10  -2  115.59    5.70
 -10  10  -2  130.59    6.30
 -10  10  -3   27.50    2.20
 -10  10  -3   31.50    2.70
 -10 -11   4   12.80    1.60
 -10 -11   4   11.40    1.50
 -10 -11   3    1.80    1.00
 -10 -11   3    2.70    1.10
 -10  11   2   20.40    2.10
 -10 -11   2   29.10    2.70
 -10 -11   2   22.90    2.00
 -10 -11   2   31.70    2.90
 -10 -11   2   28.20    2.60
 -10 -11   1   19.20    2.30
 -10  11   1   17.90    2.00
 -10  11   1   17.20    2.20
 -10 -11   1   19.20    2.10
  10  11  -1   16.20    2.40
 -10 -11   1   16.20    1.90
  10  11  -1   16.30    2.30
 -10  11   0    2.00    0.90
 -10  11   0    4.40    1.40
  10  11   0    2.30    1.40
 -10 -11   0    2.30    0.80
  10  11   0    3.30    1.40
 -10  11  -1    5.00    1.40
 -10 -11  -1    7.00    1.30
 -10  11  -2   68.59    4.10
 -10  11  -2   70.39    4.40
 -10  11  -3   -0.40    0.60
 -10  11  -3   -0.20    0.60
 -10 -12   4    0.70    0.60
 -10 -12   4    1.10    0.50
 -10 -12   3   -0.60    0.90
 -10 -12   3    0.40    0.70
 -10 -12   3   -0.10    0.80
 -10 -12   2    3.40    1.10
 -10 -12   2    4.30    1.20
 -10  12   2    1.70    0.60
 -10 -12   2    3.90    1.10
 -10 -12   1    3.50    0.90
 -10 -12   1    7.10    1.50
 -10  12   1    3.90    1.10
 -10  12   1    4.80    1.30
 -10 -12   1    5.80    1.20
 -10  12   0   50.79    3.60
 -10  12   0   51.89    3.80
 -10 -12   0   44.60    2.80
 -10  12  -1    2.50    1.10
 -10 -12  -1    0.70    0.60
  10  12   2    9.00    1.00
 -10  12  -2    7.60    1.40
 -10  12  -2    9.00    1.50
 -10 -12  -2    7.00    1.20
  10  12   3   37.40    1.70
 -10 -12  -3   40.10    2.20
 -10  12  -3   35.80    2.30
 -10 -13   3  180.48    6.10
 -10 -13   3  175.48    5.90
 -10 -13   2    1.60    0.80
 -10 -13   2    0.40    0.80
 -10  13   2    0.70    0.50
 -10  13   1  140.59    5.00
 -10 -13   1  155.98    6.00
 -10  13   1  146.39    5.60
 -10  13   1  160.88    6.20
 -10 -13   1  149.39    5.30
 -10 -13   1  149.69    5.30
 -10 -13   0    1.60    0.80
 -10  13   0    0.20    0.80
 -10 -13   0    0.10    0.50
 -10 -13  -1    1.90    0.70
 -10  13  -1    0.90    0.80
 -10 -13  -2    0.20    0.50
 -10  13  -2   -0.30    0.50
 -10  13  -2    0.50    0.60
 -10 -13  -2    0.30    0.40
 -10  14   2   41.90    2.20
 -10 -14   2   47.70    2.70
 -10 -14   2   47.00    2.40
 -10 -14   1    7.50    1.20
 -10  14   1    7.50    1.20
 -10 -14   0  164.98    5.40
 -10  14   0  175.38    6.20
 -10  14  -1   34.90    2.40
 -10  14  -1   37.60    2.50
  10  14   1   33.20    1.60
 -10 -14  -1   34.90    1.80
 -11   0   6   87.69    4.10
 -11   0   6   79.49    4.10
 -11   0   6   72.49    3.40
 -11   0   6   75.69    4.00
 -11   0   5    0.40    0.70
 -11   0   5   -0.10    1.10
 -11   0   5    1.40    1.40
 -11   0   5    0.50    1.10
 -11   0   5    0.30    0.70
 -11   0   5    0.30    0.90
 -11   0   5    1.30    1.20
 -11   0   4   33.80    2.80
 -11   0   4   42.70    3.50
 -11   0   4   37.70    3.40
 -11   0   4   33.90    4.00
 -11   0   4   45.00    3.70
  11   0  -4   31.60    3.10
 -11   0   4   36.90    3.20
 -11   0   4   41.10    3.10
 -11   0   4   43.00    3.70
 -11   0   4   41.30    3.40
 -11   0   4   34.40    2.60
 -11   0   3    0.80    0.80
 -11   0   3    2.00    0.70
 -11   0   3    0.00    1.00
 -11   0   3    0.80    0.90
 -11   0   3    0.00    1.10
 -11   0   3    0.20    0.80
 -11   0   3    0.90    0.90
  11   0  -3    0.20    0.70
 -11   0   3    0.40    0.90
 -11   0   3    0.40    0.70
 -11   0   3    1.00    0.80
 -11   0   3   -0.40    1.00
 -11   0   3   -0.60    0.90
 -11   0   2   55.59    3.10
 -11   0   2   62.49    3.60
 -11   0   2   57.19    3.40
 -11   0   2   59.29    3.60
 -11   0   2   57.99    4.80
 -11   0   2   63.99    3.80
  11   0  -2   58.09    3.80
 -11   0   2   54.09    4.70
 -11   0   2   56.29    3.20
 -11   0   2   58.19    3.20
 -11   0   2   60.99    3.20
 -11   0   1   -0.10    0.60
 -11   0   1    0.40    0.70
 -11   0   1   -0.50    1.00
 -11   0   1   -0.80    0.60
 -11   0   1    0.20    0.50
  11   0  -1    0.30    0.80
 -11   0   1    1.30    0.80
 -11   0   1   -1.60    1.20
 -11   0   0   18.90    1.70
 -11   0   0   16.70    1.70
 -11   0   0   21.90    1.90
 -11   0   0   20.40    1.90
 -11   0   0   17.40    2.40
 -11   0   0   19.90    1.90
  11   0   0   18.30    2.10
 -11   0  -1    0.30    0.60
  11   0   1   -0.30    0.90
  11   0   1    0.20    0.70
 -11   0  -1    0.70    0.60
 -11   0  -1    0.40    0.70
 -11   0  -1   -0.10    0.80
 -11   0  -2  131.59    6.00
 -11   0  -2  132.59    5.90
 -11   0  -2  126.39    5.10
  11   0   2  125.59    7.30
  11   0   2  128.99    6.60
 -11   0  -2  131.19    6.00
  11   0   3    1.00    1.00
 -11   0  -3    1.10    0.90
 -11   0  -3    0.40    0.80
  11   0   3    0.60    0.80
 -11   0  -4  256.17    8.90
 -11   0  -4  269.07    9.70
  11   0   4  250.07    9.30
 -11   0  -5    0.40    0.50
  11   0   5    0.00    0.60
 -11   0  -5    0.50    0.70
  11   0   5   -0.50    0.50
 -11  -1   6  179.18    6.20
 -11   1   6  190.28    6.50
 -11  -1   6  180.08    6.50
 -11  -1   6  157.18    5.20
 -11   1   6  177.88    6.00
 -11   1   6  156.28    6.10
 -11  -1   6  154.58    6.10
 -11   1   6  181.88    6.20
 -11   1   5   22.30    2.40
 -11  -1   5   20.90    2.40
 -11   1   5   21.90    2.50
 -11  -1   5   19.90    2.50
 -11  -1   5   19.50    2.80
 -11   1   5   21.10    2.90
 -11   1   5   22.00    2.50
 -11  -1   5   20.20    2.50
 -11  -1   5   21.40    2.10
 -11   1   5   20.20    2.30
 -11   1   5   20.60    2.30
 -11   1   5   21.80    2.60
 -11  -1   5   21.70    2.70
 -11  -1   5   21.60    2.40
 -11   1   4  206.98    7.60
 -11  -1   4  199.38    7.50
 -11   1   4  191.08    7.80
 -11  -1   4  200.28    8.10
 -11  -1   4  223.38    8.70
 -11   1   4  198.08    8.20
 -11   1   4  176.18    9.60
 -11  -1   4  184.58    9.70
  11   1  -4  175.28    8.30
 -11   1   4  212.58    8.00
 -11  -1   4  200.08    8.10
 -11  -1   4  195.98    7.20
 -11   1   4  195.58    7.60
 -11   1   4  200.08    8.50
 -11  -1   4  198.18    8.50
 -11   1   4  227.38    8.50
 -11  -1   4  207.78    8.20
 -11  -1   4  186.18    6.90
 -11  -1   4  240.98    8.80
 -11   1   3   26.80    2.20
 -11  -1   3   32.00    2.40
 -11   1   3   26.80    2.70
 -11  -1   3   28.00    2.70
 -11  -1   3   24.80    1.90
 -11   1   3   30.00    2.30
 -11   1   3   29.50    2.60
 -11  -1   3   27.60    2.70
 -11  -1   3   27.20    2.70
 -11   1   3   28.90    2.80
 -11  -1   3   30.80    3.80
 -11   1   3   27.20    3.60
 -11  -1   3   25.80    3.40
 -11  -1   3   27.90    2.80
 -11   1   3   29.50    2.90
 -11   1   3   21.60    3.30
 -11  -1   3   31.10    2.00
  11   1  -3   25.60    2.90
  11  -1  -3   24.10    2.40
 -11   1   3   28.40    2.40
 -11  -1   3   28.40    2.60
 -11  -1   3   25.60    2.20
 -11   1   3   25.20    2.30
 -11   1   3   28.60    2.80
 -11  -1   3   25.30    2.70
 -11   1   3   29.00    2.50
 -11  -1   3   25.40    2.00
 -11  -1   2  195.38    6.40
 -11   1   2  202.78    6.80
 -11   1   2  210.48    7.20
 -11  -1   2  205.98    7.20
 -11   1   2  199.38    6.90
 -11  -1   2  192.08    6.90
 -11  -1   2  193.38    7.10
 -11   1   2  199.08    7.20
 -11  -1   2  197.58    9.30
 -11   1   2  195.98    9.20
 -11  -1   2  194.48    7.30
 -11   1   2  196.78    7.30
  11   1  -2  198.78    8.10
  11  -1  -2  198.68    7.10
 -11   1   2  199.28    9.40
 -11  -1   2  197.98    9.40
 -11   1   2  205.48    6.60
 -11  -1   2  201.98    6.80
 -11  -1   2  196.98    6.30
 -11   1   2  199.68    6.80
 -11   1   2  201.88    6.60
 -11  -1   1   77.39    3.90
 -11   1   1   81.89    4.00
 -11  -1   1   78.49    3.80
 -11   1   1   84.79    3.90
 -11   1   1   84.59    3.90
 -11  -1   1   83.49    4.00
 -11  -1   1   82.79    4.00
 -11   1   1   85.89    4.00
 -11  -1   1   81.79    5.40
 -11   1   1   85.09    5.50
 -11   1   1   80.69    4.10
 -11  -1   1   77.49    4.00
  11   1  -1   89.69    4.90
  11  -1  -1   86.69    4.10
 -11  -1   1   84.69    3.60
 -11   1   1   83.09    3.90
 -11  -1   0    7.60    1.20
 -11   1   0    8.00    1.30
 -11  -1   0    7.10    1.20
 -11   1   0    5.90    1.20
 -11   1   0    6.00    1.10
 -11  -1   0    7.20    1.70
 -11   1   0    9.30    1.90
  11  -1   0    7.70    1.70
 -11   1   0    7.40    1.10
 -11   1   0    5.60    1.00
  11   1   0    3.80    1.20
 -11   1   0    9.00    1.20
  11  -1   0    5.50    1.10
 -11  -1   0    6.40    1.10
 -11   1   0    5.50    1.00
 -11  -1   0    6.50    1.10
 -11  -1  -1  260.47    8.20
 -11   1  -1  244.28    8.10
 -11   1  -1  238.68    8.10
 -11  -1  -1  243.18    8.10
 -11   1  -1  253.57    8.20
 -11   1  -1  237.98    7.10
 -11  -1  -1  238.48    7.70
  11   1   1  240.28   10.30
  11  -1   1  264.17   10.50
 -11   1  -1  242.98    8.00
  11   1   1  238.78    9.30
  11  -1   1  237.28    8.40
 -11   1  -1  240.68    8.20
 -11  -1  -1  257.67    8.30
 -11  -1  -2   81.89    4.60
 -11   1  -2   81.59    4.70
 -11  -1  -2   86.39    4.60
 -11   1  -2   80.49    4.50
  11   1   2   81.29    5.80
  11  -1   2   89.59    6.10
  11   1   2   85.69    5.50
 -11   1  -2   79.09    4.60
 -11  -1  -2   84.09    4.70
 -11   1  -3   90.89    5.10
 -11  -1  -3   87.29    4.80
 -11   1  -3   79.79    4.80
 -11  -1  -3   83.49    4.80
  11   1   3   82.99    5.70
  11  -1   3   82.79    5.80
  11  -1   3   85.69    5.30
  11   1   3   81.49    5.00
 -11  -1  -4   66.59    3.90
 -11   1  -4   63.79    4.10
 -11   1  -4   66.59    3.80
 -11   1  -4   67.79    4.40
 -11  -1  -4   65.29    4.30
  11   1   4   62.09    4.20
  11  -1   5    0.80    0.60
  11   1   5   -0.40    0.60
 -11  -1  -5    1.00    0.50
 -11   1  -5    0.10    0.50
 -11   1  -5    0.10    0.60
 -11  -1  -5    0.30    0.70
  11   1   5    0.80    0.60
  11  -1   5   -1.10    0.70
 -11   2   6    0.00    0.60
 -11  -2   6   -0.10    0.70
 -11   2   6    0.20    1.20
 -11  -2   6   -1.40    0.90
 -11   2   6    0.30    0.60
 -11   2   6    1.00    0.80
 -11  -2   6    0.60    0.70
 -11   2   5   10.90    1.80
 -11   2   5    6.50    1.40
 -11  -2   5    9.80    1.80
 -11  -2   5    9.50    2.30
 -11   2   5   11.50    2.20
 -11  -2   5    9.30    1.60
 -11   2   5   10.10    1.80
 -11  -2   5   12.70    2.00
 -11  -2   5    8.40    1.30
 -11   2   5    8.50    1.60
 -11  -2   5   10.80    1.60
 -11  -2   5    9.80    1.80
 -11   2   5   11.10    1.90
 -11  -2   5   12.70    2.00
 -11   2   4   -0.80    1.50
 -11   2   4    0.00    0.80
 -11  -2   4    1.50    0.90
 -11  -2   4    1.30    1.30
 -11   2   4    0.10    0.60
 -11   2   4   -0.40    0.90
 -11  -2   4   -0.70    1.10
 -11  -2   4    0.60    1.10
 -11   2   4    0.60    0.90
 -11  -2   4    0.80    0.80
  11   2  -4    2.10    1.10
 -11   2   4    1.70    1.00
 -11  -2   4    0.40    0.90
 -11  -2   4    0.30    0.70
 -11   2   4    0.20    0.80
 -11  -2   4    1.30    0.80
 -11   2   4    1.50    1.00
 -11   2   4    1.10    1.10
 -11  -2   4    0.50    0.90
 -11   2   3  200.48    6.80
 -11   2   3  194.58    7.80
 -11  -2   3  198.78    7.70
 -11  -2   3  213.38    7.90
 -11  -2   3  200.78    7.70
 -11   2   3  204.38    7.80
 -11  -2   3  173.88    9.40
 -11   2   3  212.48   10.10
 -11   2   3  180.98    9.40
 -11  -2   3  193.68    9.60
 -11  -2   3  204.68    6.80
  11   2  -3  227.88    9.50
 -11   2   3  202.88    7.10
 -11  -2   3  191.78    7.50
 -11  -2   3  189.28    6.50
 -11   2   3  204.38    7.40
 -11   2   3  203.58    8.10
 -11  -2   3  202.18    8.10
 -11   2   3  197.58    7.40
 -11   2   2   17.40    1.90
 -11  -2   2   15.70    1.60
 -11   2   2   16.70    1.80
 -11  -2   2   17.00    1.90
 -11  -2   2   15.10    2.50
 -11   2   2   17.60    2.60
 -11  -2   2   15.00    1.80
 -11   2   2   15.80    1.90
 -11  -2   2   18.20    2.00
 -11  -2   2   16.20    1.90
  11   2  -2   15.30    2.30
 -11   2   2   16.50    1.90
 -11  -2   2   16.60    1.80
 -11   2   2   15.40    1.50
 -11   2   2   17.00    1.80
 -11   2   2   19.40    1.90
 -11  -2   2   16.20    1.50
 -11  -2   1  975.00   21.60
 -11   2   1  905.71   21.10
 -11   2   1  936.81   21.20
 -11   2   1  948.61   21.00
 -11  -2   1  946.61   21.60
 -11   2   1  916.11   20.20
 -11  -2   1  937.71   21.20
 -11   2   1  946.21   21.30
 -11  -2   1  965.70   24.40
 -11   2   1  933.01   24.40
  11  -2  -1  984.70   22.80
 -11   2   1  935.91   21.60
 -11  -2   1  903.61   21.40
  11   2  -1  989.70   23.80
 -11   2   1  977.50   21.40
 -11  -2   0   23.90    2.10
 -11   2   0   22.70    2.00
 -11   2   0   24.70    2.00
 -11   2   0   20.10    1.90
 -11   2   0   25.20    1.80
 -11   2   0   20.00    1.90
 -11  -2   0   24.10    2.10
 -11  -2   0   29.90    3.10
 -11   2   0   23.10    2.80
  11  -2   0   21.40    2.70
 -11   2   0   21.90    1.90
 -11   2   0   23.70    2.10
 -11  -2   0   20.80    2.00
  11   2   0   25.00    2.70
  11  -2   0   23.30    1.80
 -11  -2  -1  549.95   14.10
 -11   2  -1  561.84   14.50
 -11  -2  -1  546.55   14.50
 -11   2  -1  528.85   12.60
 -11   2  -1  557.24   14.50
  11  -2   1  576.74   17.30
 -11   2  -1  584.94   14.60
  11   2   1  563.14   16.70
 -11   2  -1  545.55   14.40
 -11  -2  -1  547.85   14.40
  11  -2   1  582.84   14.30
 -11  -2  -2   29.80    2.70
 -11  -2  -2   32.40    2.60
 -11   2  -2   25.90    2.60
  11   2   2   31.10    3.50
  11  -2   2   29.80    3.60
 -11   2  -2   27.40    2.70
  11   2   2   32.40    3.50
 -11   2  -2   26.70    2.60
 -11  -2  -2   27.30    2.60
 -11   2  -2   31.10    2.90
 -11   2  -3   35.90    3.30
 -11  -2  -3   36.10    2.90
 -11   2  -3   32.40    3.10
  11   2   3   35.70    3.60
  11  -2   3   36.80    3.80
 -11   2  -3   34.30    3.20
 -11  -2  -3   36.50    3.20
  11  -2   3   35.30    3.30
  11   2   3   35.20    3.20
 -11   2  -4    5.80    1.20
  11   2   4    5.90    1.30
 -11  -2  -4    6.00    1.20
 -11   2  -4    5.40    1.30
  11  -2   4    6.40    1.50
 -11  -2  -4    4.70    1.00
 -11   2  -4    4.80    1.20
 -11  -2  -4    5.30    1.40
  11  -2   5    0.20    0.50
  11   2   5    0.20    0.40
 -11   2  -5    0.40    0.50
 -11   2  -5    0.40    0.60
 -11  -2  -5    0.90    0.70
  11   2   5    0.10    0.50
  11  -2   5    0.80    0.60
 -11  -3   6   63.29    3.30
 -11  -3   6   60.59    3.20
 -11   3   6   65.29    3.40
 -11  -3   6   57.89    3.10
 -11   3   6   54.29    3.10
 -11  -3   6   54.19    3.00
 -11   3   6   68.79    3.40
 -11   3   5   71.39    4.10
 -11  -3   5   67.69    4.40
 -11  -3   5   63.19    4.40
 -11   3   5   65.19    4.40
 -11  -3   5   73.19    4.20
 -11   3   5   64.99    4.10
 -11  -3   5   74.69    4.50
 -11   3   5   69.99    4.30
 -11   3   5   61.69    4.30
 -11  -3   5   61.29    4.20
 -11  -3   5   67.39    4.30
 -11  -3   5   68.49    4.00
 -11   3   5   75.29    4.30
 -11   3   4   35.70    3.00
 -11  -3   4   33.40    3.00
 -11   3   4   39.00    3.00
 -11  -3   4   40.90    3.40
 -11  -3   4   35.50    3.20
 -11   3   4   35.20    3.10
 -11   3   4   34.60    4.00
 -11  -3   4   32.20    3.90
  11   3  -4   33.40    3.70
 -11   3   4   32.70    2.90
 -11  -3   4   38.20    3.40
 -11  -3   4   30.00    2.20
 -11   3   4   37.10    3.20
 -11   3   4   35.40    3.40
 -11  -3   4   34.80    3.20
 -11  -3   4   36.20    2.90
 -11   3   3  124.39    5.10
 -11   3   3  123.89    5.90
 -11  -3   3  130.79    6.00
 -11  -3   3  120.79    5.80
 -11  -3   3  122.19    5.70
 -11   3   3  126.99    5.70
 -11  -3   3  108.89    7.00
 -11   3   3  123.79    7.40
 -11   3   3  113.89    7.20
 -11  -3   3  116.99    7.30
 -11  -3   3  118.59    5.20
  11   3  -3  128.09    7.20
 -11   3   3  125.89    5.20
 -11  -3   3  120.49    5.80
 -11   3   3  121.89    5.60
 -11   3   3  121.99    5.60
 -11   3   3  120.59    6.10
 -11  -3   3  132.49    6.30
 -11   3   2   38.00    2.80
 -11  -3   2   34.90    2.80
 -11   3   2   35.20    2.40
 -11  -3   2   37.30    2.80
 -11  -3   2   35.60    2.70
 -11   3   2   33.00    2.60
 -11  -3   2   32.20    3.50
 -11   3   2   33.30    3.60
 -11  -3   2   36.00    2.80
 -11   3   2   39.90    2.90
  11   3  -2   35.80    3.60
 -11   3   2   31.20    2.00
 -11  -3   2   32.00    2.60
 -11   3   2   36.90    2.70
 -11   3   2   33.10    2.50
 -11   3   2   32.20    1.90
 -11   3   1  158.48    5.80
 -11   3   1  174.08    5.80
 -11  -3   1  175.28    6.40
 -11   3   1  164.18    5.60
 -11  -3   1  180.38    6.10
 -11   3   1  166.78    6.00
 -11  -3   1  169.88    7.80
 -11   3   1  171.18    7.90
  11  -3  -1  169.68    6.70
 -11   3   1  167.28    6.20
 -11  -3   1  168.18    6.20
  11   3  -1  163.68    7.70
 -11   3   1  163.58    6.10
 -11   3   1  167.08    6.30
 -11  -3   1  171.68    6.30
 -11   3   0    1.90    0.80
 -11  -3   0    3.40    1.00
 -11   3   0    3.90    0.90
 -11   3   0    4.20    1.10
 -11  -3   0    2.30    1.00
 -11   3   0    3.00    1.00
  11  -3   0    1.00    0.90
 -11   3   0    4.70    0.90
 -11   3   0    1.60    0.70
  11   3   0    2.50    1.10
 -11  -3   0    3.60    0.80
 -11   3   0    2.80    0.90
 -11  -3   0    2.10    0.70
 -11  -3  -1  207.38    7.20
 -11   3  -1  215.28    7.60
 -11   3  -1  227.18    7.80
 -11  -3  -1  230.08    9.60
  11  -3   1  217.48    9.50
 -11   3  -1  216.78    7.70
  11   3   1  221.48    9.60
 -11   3  -1  213.98    7.50
 -11  -3  -1  225.08    7.60
 -11  -3  -2  129.29    5.50
 -11   3  -2  124.99    6.00
 -11   3  -2  139.79    6.20
  11   3   2  132.99    7.50
  11  -3   2  139.69    7.80
 -11   3  -2  146.89    6.40
  11   3   2  138.69    7.70
 -11   3  -2  138.89    6.10
 -11  -3  -2  140.99    6.20
  11   3   2  122.49    6.20
 -11   3  -3   30.00    3.10
 -11  -3  -3   28.60    2.40
 -11   3  -3   26.00    2.80
  11   3   3   29.20    3.20
  11  -3   3   25.80    3.20
 -11   3  -3   28.90    2.90
 -11  -3  -3   27.80    2.90
  11  -3   3   25.50    2.70
  11   3   3   32.80    3.00
 -11   3  -4   55.89    3.60
 -11  -3  -4   57.29    3.00
 -11   3  -4   50.59    3.70
 -11   3  -4   51.69    3.70
 -11  -3  -4   53.09    3.70
  11  -3   4   49.99    3.50
  11   3   4   56.29    3.60
  11  -3   5    4.80    0.80
 -11   3  -5    4.90    1.00
 -11   3  -5    5.00    1.00
 -11  -3  -5    2.50    0.70
  11   3   5    4.90    0.90
  11   3   5    4.30    0.70
 -11  -4   6   56.89    2.90
 -11  -4   6   48.30    2.70
 -11   4   6   51.39    2.90
 -11  -4   6   50.19    2.70
 -11   4   5   -0.40    0.80
 -11  -4   5    1.00    0.90
 -11   4   5    1.70    1.20
 -11  -4   5   -0.10    0.90
 -11  -4   5    0.50    2.50
 -11   4   5   -3.90    2.40
 -11   4   5   -0.30    1.00
 -11  -4   5    0.10    0.90
 -11   4   5   -0.40    0.90
 -11  -4   5    0.20    0.80
 -11  -4   5    0.40    0.90
 -11   4   5    0.70    0.80
 -11  -4   5   -0.30    0.80
 -11  -4   4   42.30    3.20
 -11   4   4   45.30    3.10
 -11  -4   4   50.99    3.80
 -11  -4   4   50.59    3.60
 -11   4   4   48.90    3.60
 -11   4   4   34.30    3.90
 -11  -4   4   43.00    4.40
  11   4  -4   45.60    4.40
 -11   4   4   50.79    3.40
 -11  -4   4   49.40    3.90
 -11   4   4   45.10    3.60
 -11   4   4   47.90    3.80
 -11  -4   4   42.60    3.50
 -11  -4   4   47.40    3.50
 -11   4   4   50.89    3.60
 -11   4   3    2.30    0.90
 -11  -4   3    2.10    1.30
 -11  -4   3    2.60    0.90
 -11   4   3    2.50    0.90
 -11  -4   3    3.20    1.20
 -11  -4   3    2.30    1.30
 -11   4   3    2.60    1.40
 -11  -4   3    2.50    1.00
 -11   4   3    2.20    1.10
 -11  -4   3    1.20    0.90
 -11  -4   3    2.50    1.00
  11   4  -3    2.40    1.30
 -11   4   3    0.30    0.60
 -11  -4   3    3.20    1.10
 -11   4   3    2.80    1.20
 -11   4   3    2.50    1.30
 -11  -4   3    3.40    1.30
 -11   4   3    2.00    1.40
 -11   4   2   39.70    2.90
 -11  -4   2   37.90    3.00
 -11   4   2   44.00    2.60
 -11  -4   2   40.10    2.90
 -11  -4   2   41.90    2.90
 -11   4   2   41.30    2.80
 -11  -4   2   43.60    3.90
 -11   4   2   44.70    4.00
 -11  -4   2   42.10    3.00
 -11   4   2   39.20    2.80
  11   4  -2   42.30    4.20
 -11  -4   2   35.80    2.60
 -11   4   2   40.20    3.00
 -11   4   2   39.40    2.30
 -11  -4   1   12.70    1.20
 -11   4   1   10.10    1.30
 -11   4   1   10.70    1.40
 -11  -4   1   13.40    2.10
 -11   4   1   10.80    2.00
 -11  -4   1   11.00    1.50
 -11   4   1   11.40    1.50
 -11   4   1   10.20    1.30
  11  -4  -1   12.30    1.70
  11   4  -1   10.90    2.10
 -11  -4   1   11.00    1.60
 -11   4   1   13.70    1.60
 -11  -4   1    9.90    1.30
 -11   4   1   11.50    1.90
 -11  -4   1   15.40    1.80
 -11  -4   0   16.30    1.70
 -11   4   0   16.60    1.70
 -11   4   0   14.30    1.60
 -11   4   0   16.90    1.90
 -11  -4   0   19.00    2.00
 -11  -4   0   19.10    2.40
 -11   4   0   16.70    2.40
  11  -4   0   19.80    2.50
 -11   4   0   18.90    1.90
 -11  -4   0   19.90    1.90
 -11   4   0   17.50    1.80
  11   4   0   17.30    2.50
 -11  -4  -1   33.00    2.50
 -11   4  -1   30.90    2.40
 -11   4  -1   29.80    2.50
 -11   4  -1   28.80    2.60
 -11  -4  -1   30.20    3.10
 -11   4  -1   30.90    3.30
  11  -4   1   30.60    3.40
 -11   4  -1   30.70    2.60
 -11   4  -1   31.60    2.50
  11   4   1   32.50    3.50
 -11  -4  -1   29.00    2.30
 -11  -4  -2   65.19    3.60
 -11   4  -2   70.49    4.40
 -11   4  -2   69.19    4.30
  11   4   2   67.59    5.20
  11  -4   2   66.39    5.30
 -11   4  -2   70.69    4.40
  11   4   2   71.59    5.50
 -11   4  -2   71.19    4.20
 -11  -4  -2   70.09    4.10
  11   4   2   64.89    4.60
 -11   4  -3   66.39    4.50
 -11   4  -3   57.39    4.20
 -11  -4  -3   62.29    3.40
  11   4   3   59.99    4.20
  11  -4   3   58.59    4.90
 -11   4  -3   59.19    4.20
 -11   4  -3   61.29    4.10
 -11  -4  -3   62.59    4.10
  11  -4   3   57.59    4.00
  11   4   3   68.29    4.10
 -11   4  -4  125.49    5.70
 -11   4  -4  124.19    6.10
 -11   4  -4  140.79    6.10
 -11  -4  -4  140.49    6.00
  11  -4   4  139.89    5.80
  11   4   4  153.38    5.90
 -11   4  -5   45.00    2.60
  11   4   5   47.40    2.20
 -11   4  -5   46.10    2.30
 -11  -4  -5   47.40    2.40
  11   4   5   43.50    1.90
 -11  -5   6  153.28    4.80
 -11   5   6  167.58    5.60
 -11  -5   6  166.38    5.20
 -11  -5   5   24.60    2.40
 -11   5   5   21.30    1.80
 -11  -5   5   21.90    2.20
 -11   5   5   23.60    2.50
 -11  -5   5   17.80    2.10
 -11   5   5   20.60    2.30
 -11   5   5   21.20    2.20
 -11  -5   5   20.90    2.30
 -11  -5   5   22.50    2.40
 -11   5   5   22.40    2.30
 -11  -5   4  214.98    7.30
 -11   5   4  227.98    7.40
 -11  -5   4  242.38    8.60
 -11  -5   4  234.88    8.10
 -11   5   4  239.38    8.20
 -11   5   4  186.88    9.10
 -11  -5   4  210.88    9.20
  11   5  -4  213.68   10.20
 -11   5   4  230.68    7.80
 -11  -5   4  241.38    9.00
 -11   5   4  245.18    9.10
 -11   5   4  210.48    8.40
 -11  -5   4  218.58    8.30
 -11  -5   4  249.28    8.90
 -11   5   4  237.48    8.40
 -11  -5   4  214.78    7.40
 -11  -5   3   17.00    1.90
 -11   5   3   16.00    1.60
 -11  -5   3   19.40    2.20
 -11   5   3   17.00    2.00
 -11  -5   3   15.50    2.50
 -11   5   3   19.70    2.70
 -11  -5   3   14.30    1.80
 -11  -5   3   17.80    2.10
 -11  -5   3   16.10    2.00
  11   5  -3   19.80    3.10
 -11   5   3   19.00    1.80
 -11  -5   3   17.80    2.30
 -11   5   3   19.60    2.30
 -11   5   3   18.80    2.00
 -11   5   2  240.98    7.90
 -11  -5   2  222.48    7.40
 -11  -5   2  220.08    7.90
 -11  -5   2  218.68    7.70
 -11   5   2  228.08    7.50
 -11  -5   2  213.28    9.10
 -11   5   2  225.78    9.30
 -11  -5   2  233.18    7.80
 -11   5   2  232.68    7.70
  11   5  -2  219.28   10.10
 -11  -5   2  233.58    7.70
 -11   5   2  234.78    8.20
 -11   5   1   26.30    1.90
 -11   5   1   26.20    2.10
 -11  -5   1   27.80    2.40
 -11   5   1   28.50    2.30
 -11  -5   1   28.80    2.10
 -11   5   1   26.30    2.10
 -11  -5   1   24.10    2.70
 -11   5   1   25.10    2.80
  11  -5  -1   28.90    2.50
 -11  -5   1   22.90    2.00
 -11   5   1   25.90    2.10
  11   5  -1   28.80    3.40
 -11  -5   1   28.60    2.00
 -11   5   1   27.20    2.80
 -11   5   0    4.20    1.10
 -11  -5   0    4.50    1.00
 -11   5   0    4.00    1.00
 -11   5   0    3.40    1.00
 -11  -5   0    3.60    1.10
 -11   5   0    3.60    1.10
 -11  -5   0    2.50    0.80
  11  -5   0    1.20    0.80
 -11   5   0    2.40    0.70
  11   5   0    2.70    1.40
 -11  -5   0    3.10    0.90
 -11   5   0    3.00    0.90
 -11  -5   0    5.70    1.10
 -11  -5  -1  208.68    7.00
 -11   5  -1  209.98    7.00
 -11   5  -1  213.98    7.60
 -11   5  -1  219.18    8.10
 -11  -5  -1  221.88    8.90
 -11   5  -1  224.68    9.20
  11  -5   1  215.58    9.60
 -11   5  -1  222.68    8.10
 -11   5  -1  211.08    7.30
 -11  -5  -1  215.68    7.30
  11   5   1  217.88    9.90
 -11  -5  -2   19.30    1.80
 -11   5  -2   15.00    2.10
 -11   5  -2   16.30    2.20
  11   5   2   12.70    2.30
  11  -5   2   18.00    2.80
 -11   5  -2   17.00    2.30
  11   5   2   16.30    2.70
 -11   5  -2   14.30    1.80
 -11  -5  -2   17.90    2.00
  11   5   2   15.40    2.30
 -11   5  -3  127.49    6.40
  11   5   3  130.79    6.90
  11  -5   3  124.49    6.70
  11  -5   3  129.59    7.50
 -11   5  -3  130.99    6.30
 -11   5  -3  132.49    6.00
 -11  -5  -3  139.89    5.90
  11  -5   3  131.19    5.80
  11   5   3  137.79    5.80
 -11   5  -4   51.29    3.40
 -11   5  -4   54.29    3.70
 -11   5  -4   55.79    3.40
 -11  -5  -4   58.89    3.40
  11  -5   4   55.39    3.20
  11   5   4   57.09    3.10
 -11  -6   5   16.00    1.90
 -11   6   5   12.80    1.50
 -11  -6   5   11.80    1.60
 -11  -6   5   12.80    1.70
 -11   6   5   15.60    2.00
 -11  -6   5   16.20    2.00
 -11  -6   4    7.50    1.40
 -11  -6   4    8.70    1.60
 -11  -6   4    6.90    1.30
 -11   6   4    5.60    1.20
  11   6  -4    7.50    2.00
 -11   6   4    5.90    1.40
 -11  -6   4   10.60    1.90
 -11   6   4    7.00    1.60
 -11  -6   3  118.79    5.40
 -11  -6   3  122.79    5.60
 -11  -6   3  115.59    5.00
 -11   6   3  126.19    5.20
 -11   6   3  117.39    6.30
 -11  -6   3  130.09    6.10
  11   6  -3  130.89    7.90
 -11  -6   3  139.99    6.40
 -11  -6   3  120.79    6.00
 -11   6   3  140.89    6.50
 -11  -6   2   90.79    4.70
 -11  -6   2   93.89    4.50
 -11  -6   2  100.79    4.20
 -11   6   2   94.89    4.20
 -11  -6   2   92.59    5.30
 -11   6   2   81.39    5.10
 -11  -6   2   97.99    4.40
 -11   6   2   98.19    4.40
  11   6  -2   98.69    6.60
 -11   6   2   93.89    5.00
 -11  -6   2   95.99    4.70
 -11  -6   1  520.25   14.10
 -11   6   1  532.15   13.80
 -11  -6   1  519.75   12.40
 -11   6   1  519.75   12.70
 -11  -6   1  515.25   14.70
 -11   6   1  518.45   15.00
 -11  -6   1  531.45   12.70
 -11   6   1  529.05   12.90
  11   6  -1  532.35   17.10
 -11   6   1  539.55   12.70
 -11   6   1  514.95   14.40
 -11  -6   1  531.85   13.00
 -11   6   0  100.69    4.50
 -11   6   0  114.19    5.00
 -11   6   0  110.39    5.30
 -11  -6   0  109.79    4.00
 -11   6   0  109.19    4.30
 -11  -6   0  106.99    5.20
 -11  -6   0  106.19    5.40
 -11   6   0   98.99    5.40
  11  -6   0  101.89    5.70
 -11   6   0  103.99    4.20
 -11  -6   0  117.39    4.30
  11   6   0  108.09    6.70
 -11  -6  -1  171.98    5.80
 -11   6  -1  163.48    6.00
 -11   6  -1  175.08    6.70
 -11   6  -1  179.18    7.40
 -11  -6  -1  178.08    7.40
 -11   6  -1  183.58    7.80
  11  -6   1  172.98    8.50
 -11   6  -1  170.38    6.10
 -11  -6  -1  179.48    6.10
 -11   6  -1  182.18    7.40
  11   6   1  177.58    8.90
 -11   6  -2  135.39    6.20
 -11   6  -2  131.59    6.30
 -11  -6  -2  129.39    6.20
 -11   6  -2  136.39    6.80
  11  -6   2  127.99    7.60
 -11   6  -2  130.99    6.50
 -11   6  -2  137.69    5.70
 -11  -6  -2  132.49    5.40
  11   6   2  137.79    7.90
  11   6   2  124.19    7.00
  11  -6   2  134.19    5.50
  11   6   2  135.19    5.40
  11   6   3   11.90    1.50
  11  -6   3    9.80    1.40
 -11   6  -3    9.80    1.70
  11  -6   3    6.50    1.80
 -11   6  -3   12.10    1.90
 -11   6  -3   11.40    1.60
 -11  -6  -3   11.80    1.50
 -11   6  -4   33.60    2.70
 -11   6  -4   37.40    2.90
  11   6   4   35.60    2.10
 -11   6  -4   31.80    2.20
 -11  -6  -4   35.70    2.30
  11   6   4   29.80    1.90
  11  -6   4   34.70    2.00
 -11  -7   5   33.90    2.50
 -11  -7   5   29.00    2.20
 -11   7   5   37.60    2.80
 -11  -7   5   34.90    2.80
 -11  -7   4    0.90    0.70
 -11  -7   4    1.80    0.90
 -11   7   4   -0.50    1.20
 -11  -7   4    1.90    1.20
 -11   7   4    1.90    1.10
 -11  -7   3   75.29    4.50
 -11  -7   3   87.29    4.30
 -11  -7   3   80.39    4.80
  11   7  -3   91.29    6.40
 -11  -7   3   84.49    4.80
 -11  -7   3   80.09    4.90
 -11   7   3   84.49    4.90
 -11  -7   2    7.90    1.50
 -11  -7   2    4.70    1.10
 -11   7   2    5.80    1.10
 -11  -7   2    6.80    1.30
  11   7  -2    4.10    1.70
 -11   7   2    4.80    1.40
 -11   7   1   98.29    4.40
 -11  -7   1  116.79    5.30
 -11   7   1  109.99    5.10
  11   7  -1  107.99    6.80
 -11   7   1  108.79    6.20
 -11  -7   1  104.49    4.50
 -11   7   0   82.79    4.20
 -11   7   0   82.09    4.70
 -11  -7   0   91.59    4.80
  11  -7   0   80.89    5.00
  11   7   0   83.89    6.00
 -11   7  -1  102.59    4.80
 -11   7  -1   94.99    5.30
  11  -7   1  107.19    6.50
 -11   7  -1  102.19    5.40
  11   7   1  102.59    6.70
 -11   7  -2   96.39    5.10
 -11   7  -2   96.59    5.30
  11  -7   2   97.59    6.50
 -11   7  -2  104.99    5.70
  11   7   2   91.69    6.30
  11   7   2   94.19    6.20
  11  -7   2  101.19    4.10
  11   7   3    2.60    0.70
 -11   7  -3    2.00    1.00
 -11   7  -3    1.20    0.90
 -11   7  -3    0.40    0.90
 -11   7  -4   34.90    2.60
 -11   7  -4   37.10    2.70
  11   7   4   34.20    1.90
 -11  -8   5    0.60    0.60
 -11  -8   5    2.00    0.60
 -11   8   5    1.00    0.70
 -11  -8   5    0.50    0.70
 -11  -8   4   44.40    3.10
 -11  -8   4   49.00    2.60
 -11  -8   4   46.20    3.10
 -11   8   4   47.70    3.40
 -11  -8   3    3.80    1.30
 -11  -8   3    3.10    1.20
 -11  -8   3    4.70    1.10
 -11  -8   3    6.70    1.60
  11   8  -3    3.30    1.50
 -11  -8   3    5.10    1.40
 -11   8   3    2.90    1.10
 -11  -8   2   24.50    2.60
 -11  -8   2   26.00    2.30
 -11  -8   2   27.00    2.20
 -11   8   2   20.00    2.00
 -11  -8   2   32.30    3.00
  11   8  -2   23.10    3.30
 -11  -8   2   27.90    2.70
 -11  -8   2   24.00    2.40
 -11   8   2   20.30    2.80
 -11   8   1   28.00    2.40
 -11  -8   1   30.80    2.20
 -11  -8   1   31.10    2.70
 -11   8   1   27.90    2.60
  11   8  -1   36.80    4.00
 -11  -8   1   30.50    2.40
 -11   8   0   29.00    2.50
 -11   8   0   29.90    2.90
 -11  -8   0   31.60    2.80
  11  -8   0   27.60    2.80
  11   8   0   26.50    3.40
 -11   8  -1   78.69    4.00
 -11   8  -1   79.69    4.80
  11  -8   1   81.49    5.60
  11   8   1   82.89    5.90
  11   8   1   82.79    5.90
 -11   8  -2    1.00    0.70
 -11   8  -2    2.00    1.10
  11  -8   2    2.80    1.20
 -11   8  -2    2.70    1.20
  11   8   2    2.50    1.10
  11   8   2    1.10    0.90
 -11   8  -3   84.39    4.50
 -11   8  -3   82.79    4.30
 -11   8  -3   86.59    4.80
 -11   8  -4    9.00    1.30
 -11   8  -4   10.10    1.30
 -11   9   5  137.79    4.60
 -11  -9   5  144.79    5.10
 -11  -9   4   77.89    4.10
 -11  -9   4   76.39    3.60
 -11   9   4   81.29    4.20
 -11  -9   4   89.89    4.70
 -11  -9   3  115.39    5.70
 -11  -9   3  120.99    5.90
 -11  -9   3  123.99    5.40
 -11  -9   3  114.29    5.70
 -11   9   3  112.69    5.50
 -11  -9   2  103.39    5.40
 -11   9   2   99.99    4.60
 -11  -9   2  104.99    5.40
  11   9  -2  107.49    6.80
 -11  -9   2  109.39    5.30
 -11   9   2  104.79    5.90
 -11  -9   2  108.09    5.30
 -11  -9   1    9.50    1.40
 -11   9   1   10.40    1.50
 -11   9   1   10.00    1.70
  11   9  -1    7.30    1.90
 -11  -9   1    9.00    1.50
 -11   9   0    4.50    1.10
 -11   9   0    5.60    1.50
  11   9   0    5.60    1.70
 -11  -9   0    4.90    1.20
 -11   9  -1  177.78    7.60
 -11  -9  -1  172.18    7.20
  11  -9   1  164.28    7.90
  11   9   1  172.48    8.50
  11   9   1  182.28    9.00
 -11   9  -2   -0.10    0.60
 -11   9  -2   -0.60    1.00
 -11   9  -2    1.80    1.20
 -11   9  -3  109.79    4.60
 -11   9  -3  110.59    4.80
 -11   9  -3  105.09    5.10
 -11 -10   4   23.10    2.10
 -11 -10   4   27.70    2.40
 -11 -10   3   42.60    3.30
 -11 -10   3   45.00    3.40
 -11 -10   3   38.70    2.60
 -11 -10   3   41.10    3.30
 -11  10   3   39.60    3.60
 -11 -10   2  101.99    5.40
 -11  10   2   94.29    4.50
 -11 -10   2  110.59    5.40
  11  10  -2   86.79    6.00
 -11 -10   2  104.29    4.90
 -11 -10   2   95.89    5.00
 -11  10   1  142.29    5.90
 -11 -10   1  166.68    5.80
 -11  10   1  152.48    6.60
  11  10  -1  149.59    7.90
 -11 -10   1  145.49    5.80
 -11  10   0   97.99    4.40
 -11  10   0  114.69    5.90
 -11 -10   0  110.19    5.10
  11  10   0  110.49    6.50
  11  10   0  104.89    6.70
 -11  10  -1   14.70    2.20
  11  10   1   12.00    2.20
 -11 -10  -1   12.70    1.80
  11  10   1   10.90    2.10
 -11  10  -2  110.29    5.40
 -11  10  -2  112.79    5.60
 -11  10  -3    0.60    0.60
 -11  10  -3    0.80    0.70
 -11 -10  -3    1.30    0.70
 -11 -11   4   12.00    1.40
 -11 -11   4   11.10    1.40
 -11 -11   3   12.90    1.70
 -11 -11   3   13.10    1.80
 -11 -11   3   13.70    1.80
 -11 -11   3   11.90    1.20
 -11 -11   3   14.10    1.80
 -11 -11   2   23.30    2.40
 -11  11   2   23.30    2.00
 -11 -11   2   23.20    2.40
 -11 -11   2   23.70    2.10
 -11 -11   2   27.60    2.50
 -11 -11   1   13.90    1.60
 -11 -11   1   14.80    2.00
 -11  11   1   13.10    1.70
 -11  11   1   14.30    1.90
 -11 -11   1   16.30    1.90
 -11 -11   0  172.08    6.10
 -11  11   0  162.28    7.10
 -11  11  -1   23.80    2.60
 -11 -11  -1   22.70    2.20
 -11  11  -1   23.80    2.50
 -11  11  -2   32.40    2.80
 -11 -11  -2   40.20    2.80
 -11  11  -2   38.00    3.00
 -11  11  -3    0.50    0.50
 -11 -11  -3   -0.40    0.50
 -11 -12   3    2.00    0.90
 -11 -12   3    2.10    0.90
 -11 -12   2   18.90    2.20
 -11  12   2   17.10    1.60
 -11 -12   2   19.10    2.00
 -11 -12   2   17.30    1.50
 -11 -12   2   16.30    1.70
 -11  12   1   12.30    1.50
 -11 -12   1   16.10    1.90
 -11  12   1   14.00    1.80
 -11 -12   1   15.80    1.80
 -11  12   1   13.00    1.40
 -11 -12   1   13.80    1.50
 -11 -12   1   15.00    1.50
 -11  12   0   44.70    3.40
 -11 -12   0   42.00    2.60
 -11  12  -1   64.39    4.00
 -11 -12  -1   61.99    3.20
 -11 -12  -1   60.49    2.80
 -11  12  -1   66.59    3.90
 -11  12  -2   17.10    1.80
 -11 -12  -2   16.20    1.50
 -11  12  -2   16.30    1.80
 -11 -13   3  124.39    4.50
 -11  13   3  123.89    4.50
 -11 -13   2   11.70    1.30
 -11  13   2   12.80    1.40
 -11 -13   2   13.00    1.60
 -11  13   1    2.30    0.60
 -11 -13   1    4.30    1.10
 -11  13   1    4.30    1.00
 -11 -13   1    1.80    0.70
 -11 -13   1    2.40    0.60
 -11 -13   0   16.00    1.60
 -11  13   0   16.60    1.90
 -11 -13   0   15.10    1.30
 -11  13   0   12.50    1.50
 -11 -13  -1   90.09    3.70
 -11  13  -1   95.99    4.40
 -11  13  -1   92.39    4.20
  11  13   1   85.09    3.00
 -11 -14   1   17.40    1.50
 -11  14   1   14.40    1.40
 -11 -14   0   56.89    2.70
 -11  14   0   59.09    3.10
 -11  14   0   52.49    2.50
 -12   0   6   19.10    1.90
 -12   0   6   16.20    1.40
 -12   0   6   21.40    1.80
 -12   0   5   -0.90    1.00
 -12   0   5   -1.10    1.60
 -12   0   5    0.70    0.90
 -12   0   5   -0.40    0.80
 -12   0   5    0.40    0.80
 -12   0   5    0.40    1.00
 -12   0   5    0.70    0.90
 -12   0   4  104.19    5.00
 -12   0   4  109.49    5.80
 -12   0   4  106.99    5.90
 -12   0   4   98.09    7.00
 -12   0   4  112.09    5.80
 -12   0   4  104.79    5.10
 -12   0   4  112.19    6.10
 -12   0   4  107.19    5.70
 -12   0   4   97.29    4.30
 -12   0   4  107.79    5.90
 -12   0   3    0.70    0.60
 -12   0   3    0.50    0.60
 -12   0   3   -0.60    0.80
 -12   0   3   -0.20    1.20
 -12   0   3   -0.80    0.90
 -12   0   3   -0.20    0.90
  12   0  -3    1.30    1.00
 -12   0   3    0.40    1.00
 -12   0   3    1.00    1.30
 -12   0   3   -0.40    0.90
 -12   0   3   -0.10    0.70
 -12   0   3   -0.10    0.70
 -12   0   3    0.30    1.00
 -12   0   2    0.40    0.70
 -12   0   2   -0.60    1.00
 -12   0   2    0.90    0.90
 -12   0   2    0.60    0.80
 -12   0   2   -0.90    0.70
  12   0  -2   -0.70    0.60
 -12   0   2    0.60    0.70
 -12   0   2   -0.80    0.80
 -12   0   2    0.90    0.70
 -12   0   1    0.00    0.70
 -12   0   1    0.70    0.70
 -12   0   1   -0.30    1.10
 -12   0   1   -0.80    0.70
 -12   0   1    0.90    0.80
  12   0  -1    1.00    0.80
 -12   0   1    0.00    0.70
 -12   0   1    0.70    2.10
 -12   0   0  510.65   13.60
 -12   0   0  524.45   13.40
 -12   0   0  521.85   13.40
 -12   0   0  511.65   16.30
  12   0   0  519.25   16.20
 -12   0   0  500.15   13.60
  12   0   0  519.85   14.30
 -12   0  -1   -0.30    0.80
 -12   0  -1    0.10    0.70
 -12   0  -1    0.60    0.90
  12   0   1   -1.10    1.00
  12   0   1   -0.50    0.90
 -12   0  -1    0.30    0.70
 -12   0  -1    0.00    0.70
 -12   0  -2  689.53   18.00
 -12   0  -2  686.03   17.70
 -12   0  -2  639.64   16.10
  12   0   2  651.03   20.20
 -12   0  -2  656.23   17.70
  12   0   3    0.50    1.00
 -12   0  -3    0.30    1.00
 -12   0  -3    2.00    1.10
  12   0   3   -1.40    0.90
 -12   0  -3    0.60    1.00
 -12   0  -4  413.36   12.00
 -12   0  -4  423.86   12.60
  12   0   4  410.46   12.30
 -12   0  -5   -0.30    0.40
 -12   0  -5    0.00    0.50
 -12  -1   6   88.99    3.80
 -12   1   6   86.69    4.10
 -12  -1   6   86.79    4.10
 -12   1   6   84.69    3.60
 -12   1   6   90.39    3.90
 -12   1   5   41.80    3.10
 -12  -1   5   41.70    3.10
 -12   1   5   39.90    3.20
 -12  -1   5   40.00    3.40
 -12  -1   5   39.20    3.50
 -12   1   5   38.50    3.50
 -12   1   5   38.30    3.20
 -12  -1   5   34.70    3.10
 -12  -1   5   40.20    2.80
 -12   1   5   40.60    3.10
 -12  -1   5   38.30    3.20
 -12   1   5   33.40    3.20
 -12  -1   5   36.70    3.30
 -12   1   4  101.79    5.00
 -12  -1   4   98.89    4.90
 -12   1   4  100.29    4.30
 -12   1   4   92.49    5.20
 -12  -1   4   96.09    5.50
 -12  -1   4   96.99    5.60
 -12   1   4  103.09    5.80
 -12   1   4   91.09    6.60
 -12  -1   4   90.49    6.70
  12   1  -4   88.19    5.10
 -12   1   4  100.19    5.30
 -12  -1   4  101.69    5.50
 -12  -1   4   97.79    4.70
 -12   1   4   92.29    5.00
 -12   1   4   98.69    5.80
 -12  -1   4   91.39    5.60
 -12   1   4   91.79    5.30
 -12  -1   4   95.89    5.30
 -12  -1   4   89.19    4.30
 -12  -1   4   97.09    5.50
 -12   1   3  181.18    6.30
 -12   1   3  183.68    7.70
 -12  -1   3  183.28    7.70
 -12  -1   3  187.38    6.20
 -12   1   3  179.98    6.60
 -12   1   3  183.98    7.30
 -12  -1   3  193.18    7.70
 -12  -1   3  179.78    7.50
 -12   1   3  188.38    7.60
 -12  -1   3  190.08    6.40
 -12  -1   3  180.28    9.60
 -12   1   3  185.78    9.80
 -12  -1   3  171.48    7.80
 -12   1   3  189.38    8.00
 -12   1   3  169.88    9.30
 -12  -1   3  170.08    9.30
  12   1  -3  168.48    7.80
 -12   1   3  186.78    7.10
 -12  -1   3  191.58    7.40
 -12  -1   3  180.38    6.60
 -12   1   3  179.98    7.00
 -12   1   3  193.08    8.10
 -12  -1   3  186.08    7.90
 -12   1   3  178.78    7.10
 -12  -1   3  178.28    7.10
 -12  -1   3  178.08    5.80
 -12  -1   2    8.50    1.30
 -12   1   2    8.50    1.40
 -12   1   2    7.60    1.30
 -12  -1   2    7.40    1.40
 -12  -1   2    8.40    2.00
 -12   1   2    8.30    2.00
 -12  -1   2    8.10    1.50
 -12   1   2    8.70    1.50
  12  -1  -2    9.60    1.50
 -12   1   2    9.20    1.50
 -12  -1   2    6.90    1.40
  12   1  -2    6.30    1.60
 -12  -1   2    9.50    1.70
 -12   1   2    6.10    1.40
 -12   1   2    8.20    1.30
 -12  -1   2    6.80    1.20
 -12  -1   2    8.00    1.30
 -12   1   2    5.70    1.20
 -12   1   2    8.60    1.30
 -12  -1   1  338.27   10.20
 -12   1   1  333.87   10.10
 -12   1   1  329.57    8.80
 -12  -1   1  348.47   10.10
 -12   1   1  359.06   10.20
 -12   1   1  334.47    9.90
 -12  -1   1  341.37   10.20
 -12  -1   1  333.07   10.00
 -12   1   1  343.97   10.10
 -12  -1   1  335.27   12.50
 -12   1   1  347.97   12.80
  12  -1  -1  370.76   11.60
 -12   1   1  350.26   10.40
 -12  -1   1  345.17   10.40
  12   1  -1  341.17   11.20
  12  -1  -1  342.87    9.90
 -12   1   1  322.97    8.70
 -12  -1   1  371.66    9.80
 -12   1   1  357.56   10.10
 -12  -1   0   13.70    1.60
 -12   1   0   12.20    1.50
 -12   1   0   15.70    1.90
 -12  -1   0   12.90    1.70
 -12   1   0   14.00    1.70
 -12   1   0   13.60    1.70
 -12  -1   0   15.90    2.50
 -12   1   0   13.50    2.40
  12  -1   0   14.50    2.30
 -12   1   0   13.30    1.60
  12   1   0   15.60    2.20
  12  -1   0   14.60    1.80
 -12  -1   0   15.50    1.80
 -12   1   0   14.20    1.80
 -12  -1   0   13.80    1.80
 -12  -1  -1  206.48    7.50
 -12   1  -1  209.18    7.60
 -12  -1  -1  190.18    7.20
 -12   1  -1  201.38    7.50
 -12   1  -1  200.38    6.60
 -12  -1  -1  211.28    7.10
 -12  -1  -1  195.38    9.20
 -12   1  -1  203.28    9.40
  12   1   1  196.78    9.30
  12   1   1  210.18    8.60
 -12   1  -1  206.78    7.60
 -12  -1  -1  200.88    7.50
  12  -1   1  204.98    7.60
 -12  -1  -2   13.70    2.10
 -12   1  -2   13.00    2.10
 -12  -1  -2   12.10    1.80
 -12   1  -2   10.50    1.90
  12   1   2   10.40    2.10
  12  -1   2   15.30    2.60
  12   1   2   10.80    2.00
 -12  -1  -2   12.40    1.70
 -12   1  -2   14.20    2.10
 -12  -1  -2   16.00    2.20
 -12   1  -3   19.30    2.40
 -12  -1  -3   16.90    2.30
 -12  -1  -3   16.90    2.20
 -12   1  -3   17.60    2.30
  12   1   3   18.90    2.70
  12  -1   3   17.50    2.70
 -12  -1  -3   16.40    1.70
 -12   1  -3   19.50    2.40
 -12  -1  -3   18.70    2.40
  12  -1   3   19.20    2.50
  12   1   3   19.70    2.50
  12  -1   4   13.00    1.90
  12   1   4   12.30    1.80
 -12  -1  -4   11.00    1.50
 -12   1  -4   10.00    1.60
 -12   1  -4   11.50    1.80
 -12  -1  -4   10.30    1.80
 -12   1  -5   14.60    1.30
 -12   1  -5   15.60    1.50
 -12  -1  -5   15.80    1.50
 -12   2   6    1.00    0.50
 -12  -2   6    1.80    0.70
 -12  -2   6    1.50    0.80
 -12   2   6    1.90    0.80
 -12  -2   5   32.60    2.70
 -12   2   5   30.40    2.80
 -12  -2   5   28.60    2.90
 -12   2   5   30.50    3.10
 -12  -2   5   24.10    2.90
 -12   2   5   30.80    2.80
 -12  -2   5   31.10    3.00
 -12  -2   5   27.50    2.10
 -12   2   5   32.80    2.90
 -12   2   5   24.10    2.70
 -12  -2   5   28.80    2.90
 -12  -2   5   31.70    2.90
 -12   2   5   36.70    2.90
 -12   2   4    3.00    1.10
 -12  -2   4    1.00    0.70
 -12   2   4    2.40    0.90
 -12   2   4    2.40    1.20
 -12  -2   4    0.80    1.10
 -12  -2   4    2.90    1.10
 -12   2   4    1.80    1.10
 -12  -2   4    2.60    1.30
  12   2  -4    0.30    1.20
 -12   2   4    3.60    1.20
 -12  -2   4    2.70    1.10
 -12   2   4    2.20    0.90
 -12  -2   4    3.00    0.90
 -12   2   4    2.00    0.90
 -12  -2   4    3.80    1.00
 -12   2   4    1.90    1.10
 -12   2   4    0.90    1.10
 -12  -2   4    1.00    1.00
 -12  -2   4    1.90    1.00
 -12  -2   4    0.50    1.30
 -12   2   3  292.87    8.80
 -12   2   3  295.77   10.40
 -12  -2   3  303.27    8.80
 -12  -2   3  291.37   10.20
 -12   2   3  319.37    9.60
 -12  -2   3  305.47   10.30
 -12  -2   3  289.77   10.00
 -12   2   3  303.57   10.30
 -12  -2   3  279.57   12.40
 -12   2   3  293.07   12.60
 -12  -2   3  296.97   10.60
 -12   2   3  301.57   10.70
 -12  -2   3  297.07    8.90
 -12   2   3  288.87   12.60
 -12  -2   3  280.07   12.30
  12   2  -3  295.27   11.30
 -12   2   3  298.87    9.40
 -12  -2   3  313.37   10.20
 -12  -2   3  301.57    8.90
 -12   2   3  307.37    9.90
 -12   2   3  315.87   10.00
 -12   2   3  308.47   10.80
 -12  -2   3  300.07   10.70
 -12   2   2   34.80    2.70
 -12   2   2   26.00    2.50
 -12  -2   2   25.40    2.60
 -12   2   2   24.60    2.20
 -12  -2   2   31.00    2.70
 -12  -2   2   23.90    2.40
 -12   2   2   29.10    2.60
 -12  -2   2   30.90    3.60
 -12   2   2   25.60    3.30
 -12  -2   2   27.60    2.60
 -12   2   2   29.90    2.70
  12   2  -2   29.70    3.10
 -12   2   2   28.30    2.20
 -12  -2   2   29.00    2.50
 -12  -2   2   29.40    2.20
 -12   2   2   30.10    2.60
 -12   2   2   30.70    2.40
 -12  -2   1  269.47    9.00
 -12   2   1  289.27    8.90
 -12   2   1  283.27    7.60
 -12   2   1  282.57    8.90
 -12   2   1  291.57    8.80
 -12  -2   1  267.37    8.90
 -12   2   1  276.27    8.30
 -12  -2   1  275.27    8.70
 -12   2   1  275.67    8.80
 -12  -2   1  284.97   11.20
 -12   2   1  297.27   11.50
  12  -2  -1  289.47    9.90
 -12   2   1  283.27    9.10
 -12  -2   1  281.57    9.10
  12   2  -1  281.97   10.30
 -12   2   1  271.47    8.90
 -12  -2   0   46.40    3.10
 -12   2   0   49.10    3.10
 -12   2   0   47.90    3.10
 -12   2   0   47.10    2.80
 -12   2   0   49.10    3.20
 -12  -2   0   47.80    3.10
 -12  -2   0   47.40    4.20
 -12   2   0   52.39    4.40
  12  -2   0   47.00    4.10
 -12   2   0   49.80    3.00
 -12   2   0   45.10    3.10
 -12  -2   0   46.80    3.10
 -12   2   0   46.30    3.20
  12   2   0   45.80    3.80
 -12  -2  -1   71.19    4.20
 -12  -2  -1   75.59    4.20
 -12   2  -1   72.69    4.30
 -12   2  -1   73.19    4.20
 -12   2  -1   72.49    3.30
 -12   2  -1   72.19    4.20
 -12  -2  -1   74.39    4.10
 -12  -2  -1   67.09    5.20
 -12   2  -1   79.79    5.60
  12  -2   1   67.89    5.30
 -12   2  -1   75.89    4.30
 -12   2  -1   68.29    4.10
 -12  -2  -1   68.19    4.10
  12   2   1   75.09    5.10
 -12  -2  -2    4.50    1.40
 -12   2  -2    4.00    1.20
 -12  -2  -2    1.20    0.80
 -12   2  -2    2.70    1.00
  12   2   2    3.00    1.30
  12  -2   2    4.00    1.50
  12   2   2    2.80    1.20
 -12  -2  -2    5.00    1.20
 -12   2  -2    3.00    1.10
 -12  -2  -2    4.40    1.30
  12  -2   3   12.70    2.00
 -12   2  -3   12.90    2.00
 -12  -2  -3   14.00    1.80
 -12   2  -3   13.20    2.10
  12   2   3   13.40    2.10
  12  -2   3   12.30    2.40
 -12  -2  -3   11.30    1.60
 -12   2  -3   13.90    2.10
 -12  -2  -3   14.00    2.10
  12   2   3   14.00    2.00
  12  -2   4    5.10    1.20
  12   2   4    5.00    1.20
 -12   2  -4    2.70    0.90
 -12  -2  -4    3.40    0.90
 -12   2  -4    4.50    1.20
 -12   2  -4    4.70    1.30
 -12  -2  -4    3.00    0.90
 -12  -3   6   15.70    1.50
 -12  -3   6   16.10    1.50
 -12   3   6   16.70    1.60
 -12   3   6   17.10    1.50
 -12   3   5  108.19    5.00
 -12  -3   5  104.19    5.40
 -12  -3   5   97.59    5.40
 -12   3   5  109.89    5.60
 -12  -3   5  112.19    5.10
 -12   3   5  107.69    5.10
 -12  -3   5  103.09    5.40
 -12   3   5  100.69    5.20
 -12   3   5   92.39    5.20
 -12  -3   5   94.19    5.20
 -12  -3   5  110.09    5.40
 -12  -3   5  100.39    4.70
 -12   3   5  112.69    5.20
 -12   3   4    4.70    1.30
 -12  -3   4    6.70    1.30
 -12   3   4    4.10    1.10
 -12   3   4    5.70    1.40
 -12  -3   4    5.50    1.70
 -12  -3   4    4.50    1.30
 -12   3   4    6.40    1.60
 -12   3   4    2.40    1.00
 -12  -3   4    4.40    1.20
  12   3  -4    3.90    1.60
 -12  -3   4    4.70    1.80
 -12   3   4    6.20    1.30
 -12  -3   4    4.10    1.50
 -12   3   4    4.50    1.30
 -12  -3   4    3.40    1.10
 -12   3   4    6.10    1.60
 -12  -3   4    6.00    1.50
 -12   3   3  285.87   10.00
 -12  -3   3  281.77    9.80
 -12  -3   3  276.07    9.80
 -12  -3   3  277.77    9.60
 -12   3   3  295.27    9.80
 -12  -3   3  272.57   11.80
 -12   3   3  277.57   11.90
 -12  -3   3  270.87    8.80
  12   3  -3  278.97   11.20
 -12   3   3  262.97   11.90
 -12  -3   3  276.37   11.90
 -12   3   3  275.17    8.70
 -12  -3   3  273.07    9.70
 -12   3   3  279.57    9.60
 -12   3   3  279.97    8.50
 -12   3   2   36.70    2.90
 -12   3   2   37.40    2.90
 -12  -3   2   38.60    3.10
 -12   3   2   33.60    2.50
 -12  -3   2   35.50    2.90
 -12  -3   2   36.00    2.80
 -12   3   2   36.50    2.80
 -12  -3   2   35.50    3.80
 -12   3   2   35.00    3.80
 -12  -3   2   34.80    2.90
 -12   3   2   37.50    3.00
  12   3  -2   38.20    3.80
 -12   3   2   35.00    2.30
 -12  -3   2   34.30    2.80
 -12   3   2   35.80    2.90
 -12   3   1  513.45   13.60
 -12   3   1  504.45   13.80
 -12   3   1  537.15   13.50
 -12  -3   1  519.15   14.20
 -12   3   1  524.35   13.30
 -12  -3   1  527.95   13.60
 -12   3   1  536.05   13.80
 -12  -3   1  504.75   16.20
 -12   3   1  528.75   16.60
  12  -3  -1  537.05   14.70
 -12   3   1  522.55   14.00
 -12  -3   1  528.65   13.90
  12   3  -1  535.75   16.20
 -12   3   1  517.25   14.10
 -12  -3   1  527.65   14.10
 -12  -3   0  154.48    6.10
 -12   3   0  156.88    6.10
 -12   3   0  153.88    6.00
 -12   3   0  146.29    5.90
 -12   3   0  150.08    5.30
 -12   3   0  159.08    6.30
 -12  -3   0  152.58    6.20
 -12  -3   0  150.98    7.60
 -12   3   0  151.48    7.70
  12  -3   0  151.58    7.50
 -12   3   0  147.99    6.00
 -12  -3   0  147.09    6.00
 -12   3   0  161.18    5.90
  12   3   0  163.18    7.80
 -12   3  -1  180.18    7.30
 -12   3  -1  195.98    7.60
 -12  -3  -1  201.58    7.40
 -12  -3  -1  199.88    9.10
 -12   3  -1  187.38    9.00
 -12  -3  -1  187.88    7.00
  12  -3   1  191.48    9.20
 -12   3  -1  180.08    7.30
 -12   3  -1  198.08    7.40
 -12  -3  -1  196.68    7.30
  12   3   1  194.18    9.00
 -12   3  -2   48.30    3.80
 -12  -3  -2   50.29    3.40
 -12   3  -2   48.60    3.70
  12   3   2   49.20    4.50
  12  -3   2   40.70    4.20
 -12   3  -2   48.70    3.70
  12   3   2   48.30    4.40
 -12   3  -2   52.39    3.70
 -12  -3  -2   50.79    3.60
 -12   3  -3   24.50    2.70
 -12  -3  -3   24.60    2.20
[truncated: 145,690 more chars]
