# Supplementary material for: Crystal structure and Hirshfeld surface analysis of a conformationally unsymmetrical bis­chalcone: (1E,4E)-1,5-bis­(4-bromo­phen­yl)penta-1,4-dien-3-one
Source: Acta Crystallogr E Crystallogr Commun. 2019 May 10;75(Pt 6):774–9. doi: 10.1107/S2056989019006480 (PMC6658942; doi:10.1107/S2056989019006480)
Supplement: Supplementary file 2 [file e-75-00774-Isup2.hkl]

data_I                                                                          
_shelx_title ' DBRA.res in P2(1)/c'                                             
_shelx_refln_list_code          4                                               
_shelx_F_calc_maximum      460.95                                               
_exptl_crystal_F_000       768.00                                               
_reflns_d_resolution_high  0.8371                                               
                                                                                
loop_                                                                           
 _space_group_symop_operation_xyz                                               
 'x, y, z'                                                                      
 '-x, y+1/2, -z+1/2'                                                            
 '-x, -y, -z'                                                                   
 'x, -y-1/2, z-1/2'                                                             
                                                                                
_cell_length_a    17.5920                                                       
_cell_length_b    14.0777                                                       
_cell_length_c     5.7956                                                       
_cell_angle_alpha  90.000                                                       
_cell_angle_beta   98.742                                                       
_cell_angle_gamma  90.000                                                       
                                                                                
_shelx_F_squared_multiplier     1.000                                           
                                                                                
loop_                                                                           
 _refln_index_h                                                                 
 _refln_index_k                                                                 
 _refln_index_l                                                                 
 _refln_F_squared_calc                                                          
 _refln_F_squared_meas                                                          
 _refln_F_squared_sigma                                                         
 _refln_observed_status                                                         
   2   0   0       1334.26       1391.70        40.00 o                         
   3   0   0          6.06         14.00         8.00 o                         
   4   0   0          6.93          2.00        10.00 o                         
   5   0   0       9456.17       9878.28       227.98 o                         
   6   0   0      20892.84      21584.22       455.97 o                         
   7   0   0      34167.76      34580.07       707.95 o                         
   8   0   0      25118.83      26308.16       677.95 o                         
   9   0   0        188.54        178.81        23.04 o                         
  10   0   0         40.12         55.62        13.63 o                         
  11   0   0        401.59        384.76        14.42 o                         
  12   0   0       9988.20      10310.10       107.80 o                         
  13   0   0      20259.34      20475.40       197.57 o                         
  14   0   0      18540.49      18803.06       176.94 o                         
  15   0   0       3510.44       3287.12       152.61 o                         
  16   0   0        220.75        246.36        17.26 o                         
  17   0   0        740.51        758.72        28.80 o                         
  18   0   0        100.24        125.98        14.17 o                         
  19   0   0       1884.62       1854.65        40.79 o                         
  20   0   0       3941.01       3924.49        63.60 o                         
   1   1   0       1081.75       1094.71        17.67 o                         
   2   1   0        809.32        856.61        16.41 o                         
   3   1   0         34.12         47.82         6.66 o                         
   4   1   0        112.38        117.14        11.05 o                         
   5   1   0       2171.10       2188.57        53.77 o                         
   6   1   0       1471.83       1544.54        46.60 o                         
   7   1   0       2761.09       2906.33        72.00 o                         
   8   1   0       4559.05       4618.33        77.20 o                         
   9   1   0      14169.01      14968.69       184.71 o                         
  10   1   0        969.52        911.53        44.22 o                         
  11   1   0        115.09        135.87         5.99 o                         
  12   1   0        254.46        281.78         9.42 o                         
  13   1   0       1294.01       1329.64        24.73 o                         
  14   1   0        913.76        913.32        21.24 o                         
  15   1   0        638.72        564.62        25.53 o                         
  16   1   0       5275.34       5421.85        58.62 o                         
  17   1   0       1542.28       1542.26        26.03 o                         
  18   1   0         28.86         34.19         6.61 o                         
  19   1   0         45.46         55.20         6.44 o                         
  20   1   0         94.82         82.66         7.11 o                         
   0   2   0        572.52        560.00        17.00 o                         
   1   2   0        220.70        220.30         7.92 o                         
   2   2   0       1736.05       1666.61        39.29 o                         
   3   2   0       1062.05       1009.55        27.25 o                         
   4   2   0       3097.11       2954.31        53.94 o                         
   5   2   0       1921.93       1908.61        39.21 o                         
   6   2   0        538.02        535.61        20.06 o                         
   7   2   0         66.27         64.80         8.28 o                         
   8   2   0        788.04        821.50        24.77 o                         
   9   2   0       1498.07       1530.44        36.72 o                         
  10   2   0        448.25        480.27        18.67 o                         
  11   2   0        462.53        464.01        10.87 o                         
  12   2   0        921.67        953.31        17.57 o                         
  13   2   0         38.26         34.45         4.80 o                         
  14   2   0         88.14         93.06         7.16 o                         
  15   2   0        305.14        313.73        11.72 o                         
  16   2   0        133.01        137.28         8.75 o                         
  17   2   0        272.76        299.02        15.20 o                         
  18   2   0        273.19        271.95        11.83 o                         
  19   2   0         71.87         92.22         8.45 o                         
  20   2   0          7.38         12.07         4.56 o                         
   1   3   0       2729.12       2633.75        26.36 o                         
   2   3   0        828.44        736.77        15.70 o                         
   3   3   0        253.49        223.15        16.79 o                         
   4   3   0       1793.89       1765.65        51.25 o                         
   5   3   0       6703.74       6744.91       130.34 o                         
   6   3   0       2287.42       2267.15        36.31 o                         
   7   3   0        637.66        636.17        18.90 o                         
   8   3   0       6502.71       6821.31        93.66 o                         
   9   3   0       9508.11       9743.02       116.28 o                         
  10   3   0        235.36        225.09         8.88 o                         
  11   3   0         65.69         59.33         5.14 o                         
  12   3   0       2985.99       3064.49        33.82 o                         
  13   3   0         31.91         48.18         5.28 o                         
  14   3   0        657.11        672.90        15.73 o                         
  15   3   0        215.53        219.21        10.15 o                         
  16   3   0       2214.66       2240.49        31.15 o                         
  17   3   0        437.33        443.43        16.38 o                         
  18   3   0        412.29        405.40        14.64 o                         
  19   3   0        349.90        372.81        15.77 o                         
  20   3   0          1.57          8.88         4.76 o                         
   0   4   0     212473.80     199368.70      2627.83 o                         
   1   4   0       8372.04       7793.36        89.73 o                         
   2   4   0       2065.23       2023.53        26.60 o                         
   3   4   0        295.90        304.57        11.67 o                         
   4   4   0          1.16          0.66         4.64 o                         
   5   4   0       5902.60       5925.48        82.48 o                         
   6   4   0      10470.67       9982.82       126.79 o                         
   7   4   0      19313.99      18683.48       215.92 o                         
   8   4   0      15933.51      16691.54       202.52 o                         
   9   4   0        136.30        113.47        13.36 o                         
  10   4   0          3.34         -0.80         3.60 o                         
  11   4   0        344.09        351.72        11.29 o                         
  12   4   0       5946.50       6164.02        59.42 o                         
  13   4   0      11859.64      12120.91        84.35 o                         
  14   4   0      12537.48      12777.94        89.16 o                         
  15   4   0       2524.78       2622.25        35.10 o                         
  16   4   0        278.25        301.02        11.50 o                         
  17   4   0        418.90        428.37        15.54 o                         
  18   4   0        157.73        172.41        10.35 o                         
  19   4   0       1027.34       1028.28        22.04 o                         
  20   4   0       2733.90       2618.98        36.62 o                         
   1   5   0         63.92         46.01         6.73 o                         
   2   5   0       6755.59       6745.38        78.29 o                         
   3   5   0         17.62         30.45         3.94 o                         
   4   5   0        264.58        264.42        11.97 o                         
   5   5   0        280.05        320.13        14.99 o                         
   6   5   0        834.61        918.89        28.17 o                         
   7   5   0       2710.25       2783.72        56.11 o                         
   8   5   0       2806.08       2783.96        59.87 o                         
   9   5   0      11586.51      12225.81       129.06 o                         
  10   5   0        792.07        736.55        15.90 o                         
  11   5   0         67.64         68.56         5.26 o                         
  12   5   0         38.72         49.17         5.08 o                         
  13   5   0       1818.30       1896.60        26.69 o                         
  14   5   0        621.62        586.78        14.29 o                         
  15   5   0       1444.65       1425.13        24.22 o                         
  16   5   0       5618.89       5765.32        70.69 o                         
  17   5   0       1328.78       1413.17        29.40 o                         
  18   5   0        358.63        349.58        13.25 o                         
  19   5   0        282.71        285.49        10.62 o                         
   0   6   0       3924.68       3811.72        83.29 o                         
   1   6   0        836.02        780.06        22.31 o                         
   2   6   0       7651.60       7820.22       112.92 o                         
   3   6   0       7068.98       7024.60        86.41 o                         
   4   6   0      10473.22      10624.14       134.20 o                         
   5   6   0       7197.00       7425.43       103.85 o                         
   6   6   0       2034.49       2074.69        43.67 o                         
   7   6   0        762.11        760.85        26.81 o                         
   8   6   0       3013.28       3002.92        53.50 o                         
   9   6   0       6018.52       6162.17        71.28 o                         
  10   6   0       3506.83       3426.85        43.72 o                         
  11   6   0       2219.40       2158.56        27.98 o                         
  12   6   0       4038.49       4143.37        42.05 o                         
  13   6   0         77.15         87.90         6.39 o                         
  14   6   0        455.32        488.92        13.33 o                         
  15   6   0       1210.60       1188.24        22.32 o                         
  16   6   0       1006.23       1011.69        22.69 o                         
  17   6   0       1445.66       1505.81        27.62 o                         
  18   6   0       1238.19       1223.82        27.41 o                         
  19   6   0        420.00        431.88        19.86 o                         
   1   7   0       2195.83       2117.88        41.41 o                         
   2   7   0       5397.91       5267.50        92.88 o                         
   3   7   0       1045.14       1144.49        37.33 o                         
   4   7   0       5988.19       6250.24       139.16 o                         
   5   7   0       7511.52       7736.03       165.00 o                         
   6   7   0       2483.49       2421.15        50.76 o                         
   7   7   0          0.38         -1.84         5.14 o                         
   8   7   0       4404.65       4536.71        79.77 o                         
   9   7   0       4948.05       5307.74        80.76 o                         
  10   7   0          1.49          6.62         6.53 o                         
  11   7   0       1763.41       1687.76        43.32 o                         
  12   7   0       6035.54       6227.33        77.82 o                         
  13   7   0        539.79        551.47        20.10 o                         
  14   7   0         77.52         97.80         8.41 o                         
  15   7   0        329.49        311.78        13.81 o                         
  16   7   0        432.45        437.61        20.89 o                         
  17   7   0         52.83         71.28        13.93 o                         
  18   7   0       1565.42       1534.75        59.14 o                         
   0   8   0      21302.55      22349.25       343.07 o                         
   1   8   0       1835.74       1742.94        51.55 o                         
   2   8   0        585.28        607.43        28.68 o                         
   3   8   0       1912.71       1898.55        41.69 o                         
   4   8   0        322.12        261.62        15.92 o                         
   5   8   0        978.07        987.43        32.08 o                         
   6   8   0       1503.76       1270.43        37.67 o                         
   7   8   0       4679.56       4574.14        71.85 o                         
   8   8   0       3762.18       3755.48        88.61 o                         
   9   8   0          3.22         10.60        10.68 o                         
  10   8   0        386.87        381.52        20.61 o                         
  11   8   0        553.08        583.31        25.39 o                         
  12   8   0        869.40        874.36        28.17 o                         
  13   8   0       2283.49       2349.44        60.21 o                         
  14   8   0       3850.14       3777.86       101.14 o                         
  15   8   0        758.38        770.56        25.57 o                         
  16   8   0        443.56        446.85        23.54 o                         
  17   8   0         93.17        103.01        14.40 o                         
  18   8   0        371.30        374.02        17.07 o                         
   1   9   0         10.66          7.24         4.88 o                         
   2   9   0       3565.36       3534.19        50.35 o                         
   3   9   0          3.93          8.96         5.09 o                         
   4   9   0         65.10         75.13         7.28 o                         
   5   9   0          6.76          2.83         5.44 o                         
   6   9   0        369.46        370.22        21.38 o                         
   7   9   0        942.97        910.40        34.51 o                         
   8   9   0       1116.90       1072.47        45.00 o                         
   9   9   0       3549.17       3671.80        75.66 o                         
  10   9   0        195.04        184.40        12.92 o                         
  11   9   0         99.85        100.78        13.15 o                         
  12   9   0          8.20          8.72         7.09 o                         
  13   9   0        615.93        580.69        21.46 o                         
  14   9   0        304.04        304.50        14.16 o                         
  15   9   0        951.00        914.02        25.14 o                         
  16   9   0       2374.00       2449.29        70.78 o                         
  17   9   0        463.04        483.56        26.87 o                         
   0  10   0       3406.81       3436.29        93.39 o                         
   1  10   0        523.90        501.43        17.84 o                         
   2  10   0       7219.33       7162.49        80.36 o                         
   3  10   0       8650.14       8412.32       107.74 o                         
   4  10   0       6927.58       7052.14        96.47 o                         
   5  10   0       5214.45       5048.01        78.25 o                         
   6  10   0       1315.55       1309.21        38.66 o                         
   7  10   0        604.00        628.39        23.57 o                         
   8  10   0       2041.84       1965.91        47.87 o                         
   9  10   0       4435.37       4664.41        90.44 o                         
  10  10   0       5193.22       5234.57        76.60 o                         
  11  10   0       2217.73       2136.93        51.27 o                         
  12  10   0       2998.84       3037.03        90.32 o                         
  13  10   0          6.42          1.81         6.73 o                         
  14  10   0        348.80        346.61        18.46 o                         
  15  10   0        658.98        672.19        36.71 o                         
  16  10   0       1647.15       1704.23        52.26 o                         
   1  11   0       1556.84       1575.28        43.93 o                         
   2  11   0       4504.29       4482.62        70.20 o                         
   3  11   0       1011.99       1015.50        30.79 o                         
   4  11   0       4990.11       5202.67        91.05 o                         
   5  11   0       4304.79       4434.27        79.69 o                         
   6  11   0       2010.44       2003.06        46.58 o                         
   7  11   0        111.63        102.27        16.44 o                         
   8  11   0       1537.89       1558.74        46.12 o                         
   9  11   0       1615.96       1717.72        44.19 o                         
  10  11   0         47.33         54.60         9.61 o                         
  11  11   0       3159.35       3360.91        97.99 o                         
  12  11   0       5353.85       5720.23       119.08 o                         
  13  11   0        975.88        961.88        35.07 o                         
  14  11   0         35.44         30.66         7.10 o                         
  15  11   0        505.21        492.41        18.32 o                         
   0  12   0        623.69        717.47        42.97 o                         
   1  12   0          0.76          9.28         8.64 o                         
   2  12   0         70.23         68.81         9.06 o                         
   3  12   0       2627.38       2603.21        83.06 o                         
   4  12   0       1479.99       1406.59        37.52 o                         
   5  12   0         39.73         28.18         7.56 o                         
   6  12   0          1.46          4.23        11.96 o                         
   7  12   0        387.17        333.62        26.27 o                         
   8  12   0        124.48        130.77        16.07 o                         
   9  12   0        349.24        362.50        19.75 o                         
  10  12   0        988.91        968.37        45.52 o                         
  11  12   0        886.86        860.65        41.30 o                         
  12  12   0         92.77        102.82         9.03 o                         
  13  12   0         98.26        118.00         8.67 o                         
  14  12   0        299.51        298.06        16.44 o                         
   1  13   0          0.72          0.63         8.58 o                         
   2  13   0        432.68        466.68        24.85 o                         
   3  13   0         27.51         26.03         8.00 o                         
   4  13   0          4.58          8.48         7.80 o                         
   5  13   0          0.68         13.56         7.21 o                         
   6  13   0         71.26         86.22        13.47 o                         
   7  13   0        120.47        124.13        15.44 o                         
   8  13   0         98.63        100.70        13.43 o                         
   9  13   0        248.88        258.86        12.14 o                         
  10  13   0          1.34         10.89         8.69 o                         
  11  13   0        309.45        300.46        15.32 o                         
  12  13   0         93.82         75.87         8.66 o                         
  13  13   0          2.10         16.82         6.98 o                         
   0  14   0        733.88        747.63        44.13 o                         
   1  14   0         30.46         20.26         8.40 o                         
   2  14   0       3471.99       3529.96        71.66 o                         
   3  14   0       4406.34       4553.46        90.64 o                         
   4  14   0       1868.78       1897.97        50.36 o                         
   5  14   0       1608.10       1666.52        70.43 o                         
   6  14   0        162.54        147.65        15.06 o                         
   7  14   0         13.68         26.60         9.32 o                         
   8  14   0        419.64        404.92        16.66 o                         
   9  14   0       1383.86       1411.98        42.63 o                         
  10  14   0       3289.45       3392.21       103.99 o                         
  11  14   0       1201.60       1116.76        36.05 o                         
   1  15   0       1034.13       1043.01        39.99 o                         
   2  15   0       1508.09       1491.55        50.47 o                         
   3  15   0        643.65        622.48        28.11 o                         
   4  15   0       1930.26       1951.00        70.99 o                         
   5  15   0       1586.59       1606.62        77.99 o                         
   6  15   0       1000.43       1034.45        43.73 o                         
   7  15   0        149.79        147.45        11.25 o                         
   8  15   0        353.78        360.70        18.55 o                         
   9  15   0        323.16        284.75        14.87 o                         
   1  16   0        329.72        327.98        38.00 o                         
   2  16   0        501.31        523.38        31.79 o                         
   3  16   0       1539.63       1609.95       140.99 o                         
   4  16   0       1960.97       1978.23        99.99 o                         
   5  16   0        447.20        437.17        48.00 o                         
   6  16   0        137.52        130.00        19.00 o                         
 -20   1   1       2279.66       2341.77        34.10 o                         
 -19   1   1       3638.25       3823.89        50.52 o                         
 -18   1   1       1922.00       1881.31        32.57 o                         
 -17   1   1        224.17        230.30        10.94 o                         
 -16   1   1        103.87        129.45         8.93 o                         
 -15   1   1         27.30         24.66         4.92 o                         
 -14   1   1        239.45        284.48        10.99 o                         
 -13   1   1       6172.20       6157.62        49.86 o                         
 -12   1   1       6932.31       6884.96        46.96 o                         
 -11   1   1       1728.14       1659.20        20.52 o                         
 -10   1   1          1.79         18.52         8.55 o                         
  -9   1   1       1513.67       1477.12        45.32 o                         
  -8   1   1        257.42        539.21        16.39 o                         
  -7   1   1       5366.75       5335.92        56.79 o                         
  -6   1   1       5209.63       5005.01        55.43 o                         
  -5   1   1      20631.46      20259.45       218.23 o                         
  -4   1   1        169.31        166.75        12.28 o                         
  -3   1   1        927.09       1136.27        36.16 o                         
  -2   1   1      18036.68      17496.29       177.98 o                         
  -1   1   1        358.12        390.26         9.19 o                         
   0   1   1        158.80        191.54         5.90 o                         
   1   1   1       1389.42       1773.87        38.70 o                         
   2   1   1      10358.24      10620.49       159.08 o                         
   3   1   1         52.24         62.61         7.64 o                         
   4   1   1       3586.33       4220.09       106.34 o                         
   5   1   1       2583.59       2652.87        57.80 o                         
   6   1   1       2564.72       2926.18        62.89 o                         
   7   1   1       6058.95       6408.75       110.13 o                         
   8   1   1       1842.06       1799.56        53.26 o                         
   9   1   1        251.61        220.67        19.70 o                         
  10   1   1        323.83        378.19        11.77 o                         
  11   1   1       4799.02       4906.46        44.56 o                         
  12   1   1       3911.41       4063.03        43.07 o                         
  13   1   1       1114.28       1157.87        21.60 o                         
  14   1   1          8.33          6.54         4.80 o                         
  15   1   1        536.26        536.73        16.56 o                         
  16   1   1        375.67        381.79        16.08 o                         
  17   1   1        518.02        585.00        18.93 o                         
  18   1   1       2923.12       3077.60        47.49 o                         
  19   1   1       1347.54       1434.96        27.80 o                         
  20   1   1         51.72         51.84         9.52 o                         
 -20   2   1        207.49        189.89         9.34 o                         
 -19   2   1        827.52        865.17        26.50 o                         
 -18   2   1       5701.97       5822.60        69.70 o                         
 -17   2   1       2490.35       2572.36        36.13 o                         
 -16   2   1       1132.78       1294.74        25.25 o                         
 -15   2   1        451.39        435.70        22.87 o                         
 -14   2   1       6408.89       6394.87        57.23 o                         
 -13   2   1       1802.30       1824.39        24.36 o                         
 -12   2   1       5403.09       5617.31        45.52 o                         
 -11   2   1      19093.62      18923.31       113.66 o                         
 -10   2   1      16289.08      16656.49       137.91 o                         
  -9   2   1       6488.97       6489.79        88.07 o                         
  -8   2   1       2820.52       3126.11        48.95 o                         
  -7   2   1        484.78        440.38        12.42 o                         
  -6   2   1        178.69        338.74        15.10 o                         
  -5   2   1      16944.46      17493.47       327.30 o                         
  -4   2   1      32479.17      31253.57       277.28 o                         
  -3   2   1      40847.30      39464.07       396.86 o                         
  -2   2   1       5120.77       5414.08        62.09 o                         
  -1   2   1       4553.09       4520.98        50.58 o                         
   0   2   1        327.09        399.05        16.91 o                         
   1   2   1      35031.47      34219.57       460.18 o                         
   2   2   1      31604.79      31950.71       450.39 o                         
   3   2   1      33241.86      33703.30       480.08 o                         
   4   2   1      44768.77      42903.83       688.85 o                         
   5   2   1       8092.40       7984.42       135.80 o                         
   6   2   1       1051.63       1073.02        35.60 o                         
   7   2   1       4030.36       4803.09        90.56 o                         
   8   2   1       5578.17       5688.61       105.53 o                         
   9   2   1      21772.33      21427.01       217.59 o                         
  10   2   1      15592.23      15600.50       118.63 o                         
  11   2   1      11246.03      11152.77        87.91 o                         
  12   2   1       1419.38       1449.67        23.12 o                         
  13   2   1        161.43        339.90        13.66 o                         
  14   2   1        268.04        310.47        12.69 o                         
  15   2   1       5360.38       5095.54        55.74 o                         
  16   2   1       6294.60       6439.94        71.36 o                         
  17   2   1       6412.81       6644.14        80.20 o                         
  18   2   1       3001.56       3184.18        47.86 o                         
  19   2   1         31.27         43.17         6.62 o                         
 -20   3   1       3813.58       3892.35        52.60 o                         
 -19   3   1       4118.25       4102.25        62.03 o                         
 -18   3   1       2688.52       2646.09        38.22 o                         
 -17   3   1       1710.43       1651.91        29.35 o                         
 -16   3   1        199.38        212.97        10.00 o                         
 -15   3   1        572.15        546.01        15.30 o                         
 -14   3   1          9.07         78.74         6.96 o                         
 -13   3   1       8849.03       8877.12        67.42 o                         
 -12   3   1      10737.86      10490.07        73.70 o                         
 -11   3   1       3401.48       3375.98        32.82 o                         
 -10   3   1        586.68        568.95        13.84 o                         
  -9   3   1        466.64        502.55        24.96 o                         
  -8   3   1        760.07        925.38        38.94 o                         
  -7   3   1       8910.44       9012.21        75.40 o                         
  -6   3   1       3253.93       2964.41        34.11 o                         
  -5   3   1      20426.13      19497.16       275.45 o                         
  -4   3   1       2444.57       2357.58        34.63 o                         
  -3   3   1         51.22        447.64        50.80 o                         
  -2   3   1      18716.86      18572.10       169.66 o                         
  -1   3   1       1617.39       1557.73        24.74 o                         
   0   3   1         21.82         37.89         4.98 o                         
   1   3   1       5659.52       5797.42        88.12 o                         
   2   3   1      19765.43      19750.59       296.25 o                         
   3   3   1         27.54         94.24        13.38 o                         
   4   3   1       3401.75       3957.71       147.99 o                         
   5   3   1       2347.52       2434.39        72.73 o                         
   6   3   1       3010.89       3278.30        91.88 o                         
   7   3   1       4434.78       4873.88       168.89 o                         
   8   3   1        457.47        493.54        37.29 o                         
   9   3   1        225.33        234.02        11.57 o                         
  10   3   1       1441.92       1556.46        26.86 o                         
  11   3   1       4127.90       4377.45        53.88 o                         
  12   3   1       3554.94       3842.27        47.25 o                         
  13   3   1       2453.22       2461.21        35.69 o                         
  14   3   1          2.66         23.91         5.81 o                         
  15   3   1        576.65        569.21        18.00 o                         
  16   3   1         10.89         62.76         8.16 o                         
  17   3   1       1199.72       1339.04        28.62 o                         
  18   3   1       3718.11       3943.08        53.10 o                         
  19   3   1       1804.81       1921.20        33.56 o                         
 -20   4   1        211.99        216.53         9.13 o                         
 -19   4   1        240.64        255.04        11.88 o                         
 -18   4   1          6.94         14.16         5.41 o                         
 -17   4   1         42.46         42.14         5.93 o                         
 -16   4   1         59.62         87.36         7.09 o                         
 -15   4   1        870.61        879.70        19.97 o                         
 -14   4   1       2479.60       2434.76        32.38 o                         
 -13   4   1       3124.60       3222.11        34.77 o                         
 -12   4   1        149.53        156.46         7.47 o                         
 -11   4   1        233.29        233.21         7.98 o                         
 -10   4   1          1.94         25.18         6.20 o                         
  -9   4   1        604.73        611.42        27.45 o                         
  -8   4   1       3571.52       3542.19        66.75 o                         
  -7   4   1       5759.11       6000.19       142.54 o                         
  -6   4   1       4906.22       4839.69        50.03 o                         
  -5   4   1        108.89        114.62         8.85 o                         
  -4   4   1       1581.75       1596.99        27.50 o                         
  -3   4   1       3799.53       3719.55        41.97 o                         
  -2   4   1        235.41        307.50        10.10 o                         
  -1   4   1      25321.54      25108.60       333.03 o                         
   0   4   1      24294.09      24537.81       246.76 o                         
   1   4   1       2795.82       2678.26        33.13 o                         
   2   4   1          8.29        110.12        13.05 o                         
   3   4   1        273.80        289.84        22.49 o                         
   4   4   1       1234.63       1139.25        47.36 o                         
   5   4   1       2380.38       2482.40        77.62 o                         
   6   4   1       7266.11       7458.78       160.38 o                         
   7   4   1       5649.21       5668.35       139.16 o                         
   8   4   1       1187.18       1116.23        41.91 o                         
   9   4   1       1286.97       1208.17        25.09 o                         
  10   4   1        145.50        144.51         8.55 o                         
  11   4   1        619.33        613.77        16.31 o                         
  12   4   1       3648.46       3694.03        46.02 o                         
  13   4   1       3333.33       3308.59        42.35 o                         
  14   4   1       1153.81       1205.99        23.73 o                         
  15   4   1        509.88        487.46        16.44 o                         
  16   4   1          5.51         12.24         5.42 o                         
  17   4   1          2.14          3.36         5.52 o                         
  18   4   1        425.77        418.63        15.62 o                         
  19   4   1        805.69        751.67        18.32 o                         
 -20   5   1        659.50        615.92        16.15 o                         
 -19   5   1       1191.23       1140.31        22.85 o                         
 -18   5   1        590.33        573.68        17.85 o                         
 -17   5   1        350.31        386.78        14.92 o                         
 -16   5   1        433.72        413.80        13.66 o                         
 -15   5   1        447.46        419.79        13.45 o                         
 -14   5   1        490.17        510.68        15.88 o                         
 -13   5   1       1083.80       1102.58        21.21 o                         
 -12   5   1       2128.98       2169.34        27.60 o                         
 -11   5   1        569.52        537.03        12.20 o                         
 -10   5   1       1719.78       1758.17        22.21 o                         
  -9   5   1       3747.56       3677.32        50.11 o                         
  -8   5   1        224.21        229.01        16.20 o                         
  -7   5   1        504.18        492.64        21.03 o                         
  -6   5   1       3570.66       3541.49        77.74 o                         
  -5   5   1       7967.63       7896.07       113.43 o                         
  -4   5   1         59.69         77.16         5.84 o                         
  -3   5   1         68.75        128.60         9.75 o                         
  -2   5   1       9397.07       8818.30       189.50 o                         
  -1   5   1       2043.11       1903.59        33.40 o                         
   0   5   1        163.15        187.26         8.97 o                         
   1   5   1        980.67       1050.39        19.27 o                         
   2   5   1       4135.92       3966.42        62.41 o                         
   3   5   1         60.12         68.23        14.14 o                         
   4   5   1       1936.47       2085.13        70.66 o                         
   5   5   1       3339.37       3437.68        98.09 o                         
   6   5   1        539.11        538.02        37.87 o                         
   7   5   1       2762.73       2775.30       104.99 o                         
   8   5   1       3458.41       3290.64        56.85 o                         
   9   5   1       1424.96       1332.02        23.97 o                         
  10   5   1          7.41         26.95         5.95 o                         
  11   5   1       4342.63       4314.69        48.27 o                         
  12   5   1       1353.19       1403.78        26.36 o                         
  13   5   1        114.15        145.88         9.89 o                         
  14   5   1        101.18        110.59         8.01 o                         
  15   5   1        962.63        968.73        19.80 o                         
  16   5   1       1702.70       1697.04        33.43 o                         
  17   5   1         28.99         56.31         6.76 o                         
  18   5   1       1232.39       1131.91        22.66 o                         
  19   5   1        641.63        657.42        19.35 o                         
 -19   6   1        277.11        297.12        15.18 o                         
 -18   6   1       1922.63       1869.81        33.54 o                         
 -17   6   1       1975.43       1984.22        32.39 o                         
 -16   6   1        591.88        604.89        23.16 o                         
 -15   6   1          1.52          6.66         4.74 o                         
 -14   6   1       3539.22       3483.29        41.72 o                         
 -13   6   1        627.26        608.30        17.93 o                         
 -12   6   1       1227.36       1281.47        21.72 o                         
 -11   6   1      10524.75      10515.32        78.67 o                         
 -10   6   1       8109.82       8210.08        76.83 o                         
  -9   6   1       1200.43       1154.75        21.64 o                         
  -8   6   1        197.62        277.74        11.91 o                         
  -7   6   1        987.19        866.32        27.88 o                         
  -6   6   1          0.67         36.77         6.75 o                         
  -5   6   1       4591.01       4785.58        69.74 o                         
  -4   6   1      13405.77      12908.95       144.61 o                         
  -3   6   1      18152.86      19169.38       311.75 o                         
  -2   6   1       1422.64       1308.32       103.99 o                         
  -1   6   1       1828.17       1814.20        48.08 o                         
   0   6   1        151.43        185.45        12.35 o                         
   1   6   1       5309.45       5517.70        57.15 o                         
   2   6   1      15682.65      16334.02       144.02 o                         
   3   6   1      11734.46      11659.67       161.19 o                         
   4   6   1      14135.48      14019.59       253.81 o                         
   5   6   1        939.10        960.59        50.85 o                         
   6   6   1          3.23         27.11         8.91 o                         
   7   6   1       2203.01       2401.48        66.37 o                         
   8   6   1        615.26        618.91        19.77 o                         
   9   6   1       9121.77       9024.24        98.97 o                         
  10   6   1      10376.22      10516.12        94.16 o                         
  11   6   1       3572.51       3503.42        41.59 o                         
  12   6   1        327.78        345.15        12.17 o                         
  13   6   1        203.44        299.74        11.73 o                         
  14   6   1         89.30         84.32         7.02 o                         
  15   6   1       2022.38       2000.65        32.29 o                         
  16   6   1       2999.20       3158.62        44.61 o                         
  17   6   1       2918.07       2883.28        39.15 o                         
  18   6   1       1303.71       1298.78        33.44 o                         
 -19   7   1       1885.13       1824.01        35.61 o                         
 -18   7   1       1558.65       1498.36        34.92 o                         
 -17   7   1       1638.67       1707.26        43.11 o                         
 -16   7   1          9.19         27.10         7.36 o                         
 -15   7   1        822.44        772.31        25.97 o                         
 -14   7   1        165.63        204.93        13.69 o                         
 -13   7   1       4984.69       4803.06       101.33 o                         
 -12   7   1       6781.65       6863.87       117.05 o                         
 -11   7   1       2167.04       2142.83        42.38 o                         
 -10   7   1        636.40        579.07        20.92 o                         
  -9   7   1          8.66         13.82         7.01 o                         
  -8   7   1        638.19        659.27        16.39 o                         
  -7   7   1       4894.14       4782.15        77.01 o                         
  -6   7   1       1011.96        873.67        26.85 o                         
  -5   7   1       7304.18       7441.59       187.99 o                         
  -4   7   1       1038.00        981.93        73.99 o                         
  -3   7   1         12.03        293.29        28.96 o                         
  -2   7   1       5062.17       5867.36       314.98 o                         
  -1   7   1       1442.82       1423.64        38.78 o                         
   0   7   1          3.00         29.91         6.27 o                         
   1   7   1       3848.93       3890.83        65.03 o                         
   2   7   1       9074.37       9323.68       151.81 o                         
   3   7   1        110.25        145.83        17.07 o                         
   4   7   1        590.98        833.84        39.49 o                         
   5   7   1        874.07        907.51        33.76 o                         
   6   7   1       1390.32       1525.10        41.18 o                         
   7   7   1       1125.61       1180.70        31.45 o                         
   8   7   1         13.16          9.56         5.82 o                         
   9   7   1        178.49        220.18        14.42 o                         
  10   7   1       1100.08       1168.06        42.88 o                         
  11   7   1       1987.31       2032.55        50.12 o                         
  12   7   1       1127.19       1263.37        31.51 o                         
  13   7   1       1837.86       1875.30        36.73 o                         
  14   7   1          2.86         36.28         7.57 o                         
  15   7   1        476.21        490.15        18.89 o                         
  16   7   1        125.61        153.48        14.99 o                         
  17   7   1        823.16        872.77        78.99 o                         
  18   7   1       2028.38       2027.37        69.99 o                         
 -18   8   1         78.65         79.31         7.02 o                         
 -17   8   1         94.07         96.81        10.01 o                         
 -16   8   1         94.56        133.81        11.15 o                         
 -15   8   1       1934.94       1998.40        47.80 o                         
 -14   8   1       3508.78       3617.67        64.47 o                         
 -13   8   1       4990.57       5055.25       105.32 o                         
 -12   8   1        349.85        390.70        17.11 o                         
 -11   8   1        592.59        607.07        21.06 o                         
 -10   8   1         31.55         87.59        10.84 o                         
  -9   8   1       1392.28       1377.57        36.29 o                         
  -8   8   1       6094.82       5992.11        74.23 o                         
  -7   8   1       6640.43       6355.62        83.90 o                         
  -6   8   1       6097.55       6010.81       103.01 o                         
  -5   8   1       1121.21       1052.76        27.39 o                         
  -4   8   1       1808.60       1828.90        49.07 o                         
  -3   8   1       2839.09       2624.00        53.85 o                         
  -2   8   1        640.32        712.61        26.13 o                         
  -1   8   1      22835.34      23166.97       256.46 o                         
   0   8   1      19089.50      19317.69       192.15 o                         
   1   8   1       6721.37       6461.85        77.14 o                         
   2   8   1        157.70        182.80        11.58 o                         
   3   8   1        974.03       1005.02        26.15 o                         
   4   8   1       2717.96       2586.27        45.49 o                         
   5   8   1       3529.04       3530.65        62.12 o                         
   6   8   1      10076.18       9691.66       123.67 o                         
   7   8   1       8092.32       8098.68       132.52 o                         
   8   8   1       2748.39       2733.73        60.69 o                         
   9   8   1       2108.58       2064.36        59.97 o                         
  10   8   1        242.71        230.90        17.18 o                         
  11   8   1       1594.97       1612.43        45.26 o                         
  12   8   1       5383.42       5501.90        76.18 o                         
  13   8   1       5570.97       5484.50        74.33 o                         
  14   8   1       2647.47       2626.32        57.75 o                         
  15   8   1        917.58        913.37        32.72 o                         
  16   8   1          2.37          0.92         9.00 o                         
  17   8   1          8.09         15.18         8.68 o                         
 -17   9   1       1567.62       1582.04        35.66 o                         
 -16   9   1       2532.81       2495.68        39.54 o                         
 -15   9   1       1625.17       1605.44        38.63 o                         
 -14   9   1        355.67        358.19        18.45 o                         
 -13   9   1         16.84         17.94         9.41 o                         
 -12   9   1        506.16        550.57        20.55 o                         
 -11   9   1        176.93        189.40        14.06 o                         
 -10   9   1       3877.69       3964.58        71.87 o                         
  -9   9   1       5579.82       5581.18        96.99 o                         
  -8   9   1       1851.56       1707.66        40.57 o                         
  -7   9   1         32.19         30.80         9.33 o                         
  -6   9   1       1554.55       1564.43        42.07 o                         
  -5   9   1       1958.22       1941.00        40.69 o                         
  -4   9   1         78.14         90.58         7.78 o                         
  -3   9   1       3028.77       2818.60        36.82 o                         
  -2   9   1       5642.42       5339.89        58.05 o                         
  -1   9   1       1264.87       1158.60        22.89 o                         
   0   9   1         12.09         45.69         6.93 o                         
   1   9   1       2112.37       2018.88        36.00 o                         
   2   9   1       2805.33       2832.56        48.71 o                         
   3   9   1         13.16         12.53         6.01 o                         
   4   9   1       1257.69       1158.37        31.04 o                         
   5   9   1       3286.45       3130.41        61.21 o                         
   6   9   1        144.37        133.00        12.66 o                         
   7   9   1       1019.66       1019.38        33.05 o                         
   8   9   1       4287.21       4253.42        91.99 o                         
   9   9   1       2609.75       2557.23        78.36 o                         
  10   9   1          8.71         33.11        11.58 o                         
  11   9   1       3343.18       3472.44        71.24 o                         
  12   9   1         26.14          5.35         8.41 o                         
  13   9   1          7.24         20.96        12.97 o                         
  14   9   1        471.97        540.48        25.24 o                         
  15   9   1       1584.99       1604.70        41.12 o                         
  16   9   1       2237.94       2148.15       144.99 o                         
 -16  10   1        122.18        126.92         9.95 o                         
 -15  10   1        315.21        350.08        14.34 o                         
 -14  10   1       1627.71       1590.50        36.19 o                         
 -13  10   1          3.84          1.03         8.37 o                         
 -12  10   1          0.92          9.62         5.99 o                         
 -11  10   1       3030.04       3040.60        67.66 o                         
 -10  10   1       1786.70       1851.97        42.29 o                         
  -9  10   1         22.41         11.39        14.76 o                         
  -8  10   1        443.86        519.92        22.70 o                         
  -7  10   1       2082.69       1958.69        50.41 o                         
  -6  10   1        658.72        706.46        22.36 o                         
  -5  10   1        188.52        210.41        12.18 o                         
  -4  10   1       2359.76       2266.55        36.22 o                         
  -3  10   1       3092.08       3092.06        42.77 o                         
  -2  10   1        120.63        118.46         7.74 o                         
  -1  10   1       1897.60       1813.01        36.46 o                         
   0  10   1       2017.24       1991.22        38.38 o                         
   1  10   1         32.74         30.02        10.80 o                         
   2  10   1       3279.38       3322.40        68.19 o                         
   3  10   1       1474.75       1358.49        36.87 o                         
   4  10   1       1348.53       1272.89        37.97 o                         
   5  10   1        141.09        160.84        14.88 o                         
   6  10   1       1135.72       1127.58        36.28 o                         
   7  10   1       2413.35       2345.41        53.50 o                         
   8  10   1        206.38        221.66        18.33 o                         
   9  10   1       1093.34       1159.31        39.91 o                         
  10  10   1       4119.82       4227.90        78.30 o                         
  11  10   1        247.98        253.80        20.53 o                         
  12  10   1         22.22         25.52         9.96 o                         
  13  10   1        422.10        445.32        26.56 o                         
  14  10   1       1012.65        997.84        31.67 o                         
  15  10   1        100.93        116.82        10.38 o                         
 -15  11   1        477.68        425.29        18.19 o                         
 -14  11   1        100.98        106.80        14.52 o                         
 -13  11   1       1171.14       1118.48        36.92 o                         
 -12  11   1       1157.09       1153.77        30.10 o                         
 -11  11   1        272.17        288.93        16.11 o                         
 -10  11   1        346.19        350.81        16.26 o                         
  -9  11   1        189.81        182.13        13.48 o                         
  -8  11   1        270.17        275.88        16.12 o                         
  -7  11   1       1177.77       1162.09        32.32 o                         
  -6  11   1        154.28        155.79        10.31 o                         
  -5  11   1        917.55        868.66        22.67 o                         
  -4  11   1          2.44          6.00         5.62 o                         
  -3  11   1        156.11        170.43        11.16 o                         
  -2  11   1        558.27        570.38        20.54 o                         
  -1  11   1        269.95        269.46        14.94 o                         
   0  11   1         30.61         42.98         7.42 o                         
   1  11   1        742.69        762.70        28.22 o                         
   2  11   1       1186.55       1252.42        48.13 o                         
   3  11   1         55.79         66.09        11.05 o                         
   4  11   1         54.66         84.08        20.00 o                         
   5  11   1         46.60         73.84        14.07 o                         
   6  11   1        407.12        412.13        24.53 o                         
   7  11   1        144.10        145.50        13.06 o                         
   8  11   1        286.60        283.30        19.80 o                         
   9  11   1         12.00         19.00         8.43 o                         
  10  11   1         98.87        124.75        20.00 o                         
  11  11   1        425.30        467.38        27.88 o                         
  12  11   1         84.34        138.52        15.67 o                         
  13  11   1        306.33        326.80        21.08 o                         
  14  11   1          1.24         17.60         5.87 o                         
 -14  12   1       1534.62       1520.43        46.18 o                         
 -13  12   1       2847.06       2818.99        69.84 o                         
 -12  12   1        157.14        182.06        11.81 o                         
 -11  12   1        301.57        283.95        12.09 o                         
 -10  12   1         82.46         99.14        11.31 o                         
  -9  12   1        878.67        912.11        29.40 o                         
  -8  12   1       3747.57       3910.50        74.04 o                         
  -7  12   1       3105.55       3198.87        54.67 o                         
  -6  12   1       2754.22       2857.36        53.94 o                         
  -5  12   1       1244.79       1283.12        31.13 o                         
  -4  12   1        442.16        470.08        18.64 o                         
  -3  12   1        441.04        421.92        20.21 o                         
  -2  12   1       1290.50       1457.15        34.00 o                         
  -1  12   1       9387.82       9333.03       148.92 o                         
   0  12   1       6771.47       8288.54       164.70 o                         
   1  12   1       4965.08       5157.59       108.01 o                         
   2  12   1         95.60        106.24        14.17 o                         
   3  12   1        665.63        649.13        34.64 o                         
   4  12   1       1941.29       2029.60        58.31 o                         
   5  12   1       1435.74       1572.70        55.28 o                         
   6  12   1       5211.71       5293.61       172.85 o                         
   7  12   1       4381.71       4448.19        97.05 o                         
   8  12   1       1811.97       1809.52        44.61 o                         
   9  12   1        884.81        887.55        37.37 o                         
  10  12   1         36.94         26.70        18.00 o                         
  11  12   1       1278.17       1256.15        33.64 o                         
  12  12   1       2199.96       2266.98        44.34 o                         
  13  12   1       3160.90       2894.07        91.90 o                         
 -13  13   1        162.77        143.83         8.66 o                         
 -12  13   1        199.17        227.54        14.43 o                         
 -11  13   1         74.68         57.29         9.93 o                         
 -10  13   1       3089.11       2997.59        45.58 o                         
  -9  13   1       4025.97       4024.90        67.84 o                         
  -8  13   1       2174.86       2165.23        49.36 o                         
  -7  13   1        177.23        156.42        13.93 o                         
  -6  13   1        548.38        626.39        21.70 o                         
  -5  13   1        388.08        443.24        23.68 o                         
  -4  13   1         57.73         50.97         8.61 o                         
  -3  13   1       3531.31       3448.51        61.27 o                         
  -2  13   1       3078.16       3060.88        57.44 o                         
  -1  13   1        666.89        682.17        29.46 o                         
   0  13   1          8.98         22.24         7.80 o                         
   1  13   1       1701.69       1772.47        48.08 o                         
   2  13   1       1600.91       1608.90        66.89 o                         
   3  13   1         38.85         58.08        13.76 o                         
   4  13   1        829.07        870.28        39.99 o                         
   5  13   1       2256.44       2301.96        85.71 o                         
   6  13   1        136.82        118.10        13.43 o                         
   7  13   1        347.43        398.38        20.08 o                         
   8  13   1       3134.21       3192.50        72.98 o                         
   9  13   1       1762.62       1844.08        61.02 o                         
  10  13   1         11.99         28.66        10.54 o                         
  11  13   1       1936.68       1797.11        39.42 o                         
  12  13   1         93.94         81.97         9.42 o                         
 -11  14   1        329.82        318.75        30.00 o                         
 -10  14   1        136.14        149.99        16.97 o                         
  -9  14   1        570.73        548.24        21.41 o                         
  -8  14   1       1151.90       1211.66        34.72 o                         
  -7  14   1       2084.33       2157.83        69.12 o                         
  -6  14   1       1379.16       1342.73        41.56 o                         
  -5  14   1         62.25         55.82        10.18 o                         
  -4  14   1         12.11         18.18         8.07 o                         
  -3  14   1         24.25         14.25         7.62 o                         
  -2  14   1          4.07         40.31        10.32 o                         
  -1  14   1       2462.37       2454.87        48.34 o                         
   0  14   1       2607.13       2758.83        67.37 o                         
   1  14   1        996.12        949.04        68.46 o                         
   2  14   1        141.47        136.63        13.41 o                         
   3  14   1          2.35          8.67         6.89 o                         
   4  14   1         17.79         25.36         8.28 o                         
   5  14   1       1000.73       1031.74        38.75 o                         
   6  14   1       1906.60       1960.05        75.92 o                         
   7  14   1       2226.97       2326.79        60.41 o                         
   8  14   1        653.01        639.56        28.76 o                         
   9  14   1         40.07         46.79         8.13 o                         
  10  14   1        780.09        694.71        19.68 o                         
  -9  15   1        127.15        104.61        11.96 o                         
  -8  15   1         48.04         39.85         7.26 o                         
  -7  15   1         39.13         41.19         7.10 o                         
  -6  15   1          1.17         13.00         9.90 o                         
  -5  15   1          5.78         28.00        16.00 o                         
  -4  15   1        386.46        374.05        23.84 o                         
  -3  15   1        301.30        304.29        20.29 o                         
  -2  15   1         12.48          6.10         8.98 o                         
  -1  15   1          0.05          8.37        11.05 o                         
   0  15   1         16.04         12.38         9.58 o                         
   1  15   1          0.61         -7.71         8.73 o                         
   2  15   1          6.41         24.41         9.32 o                         
   3  15   1          6.39         15.67        12.80 o                         
   4  15   1        573.46        563.69        38.24 o                         
   5  15   1         64.39         66.33         9.19 o                         
   6  15   1         63.88         52.03         9.95 o                         
   7  15   1          1.36          2.55         7.68 o                         
   8  15   1        268.14        225.53        17.30 o                         
  -6  16   1        555.73        529.81        19.58 o                         
  -5  16   1        353.56        321.04        19.61 o                         
  -4  16   1          1.41          0.22         5.54 o                         
  -3  16   1         55.49         69.73        32.00 o                         
  -2  16   1        451.97        485.21        36.00 o                         
  -1  16   1       2427.46       2354.59        56.09 o                         
   0  16   1       1054.06       1152.05        37.17 o                         
   1  16   1       1483.76       1422.59        40.83 o                         
   2  16   1          0.89          8.78         6.73 o                         
   3  16   1        154.85        153.24        12.80 o                         
   4  16   1        536.42        522.77        23.40 o                         
   5  16   1        103.13        107.69        11.71 o                         
 -20   0   2        533.51        559.51        22.67 o                         
 -19   0   2          1.83          3.82         8.46 o                         
 -18   0   2        660.51        675.19        25.30 o                         
 -17   0   2        356.67        360.19        20.23 o                         
 -16   0   2          6.03         70.99        13.02 o                         
 -15   0   2       9286.79       9335.62        95.64 o                         
 -14   0   2       8465.38       8309.61        83.63 o                         
 -13   0   2       1707.92       1686.40        29.09 o                         
 -12   0   2          1.28          0.69         5.00 o                         
 -11   0   2       1212.17       1174.28        21.50 o                         
 -10   0   2         37.79         46.97         5.78 o                         
  -9   0   2       7177.51       6899.27       109.44 o                         
  -8   0   2      13955.92      13558.30       277.98 o                         
  -7   0   2      59441.64      60216.01       693.75 o                         
  -6   0   2       3196.28       2997.61        64.45 o                         
  -5   0   2        831.66        805.33        23.38 o                         
  -4   0   2        213.39        229.69        11.51 o                         
  -3   0   2        100.44        122.80        10.02 o                         
  -2   0   2      13882.88      13591.61       319.98 o                         
  -1   0   2      63689.13      62203.80       847.90 o                         
   0   0   2      37470.88      36447.59       514.15 o                         
   1   0   2       3925.10       3795.12        90.46 o                         
   2   0   2         20.05         25.48         5.77 o                         
   3   0   2         23.87         48.02        10.85 o                         
   4   0   2       1433.82       1328.37        36.76 o                         
   5   0   2      25470.75      27257.68       621.86 o                         
   6   0   2      47383.44      46251.16       690.95 o                         
   7   0   2      18419.03      17880.03       262.28 o                         
   8   0   2       2274.59       2175.52        38.77 o                         
   9   0   2        147.21        177.78        15.54 o                         
  10   0   2          4.05          0.64         6.89 o                         
  11   0   2       2764.60       2589.56        49.31 o                         
  12   0   2      13862.63      13289.51       186.35 o                         
  13   0   2      16603.82      17146.92       219.16 o                         
  14   0   2       4934.31       4975.24        77.58 o                         
  15   0   2       1034.55       1004.68        30.88 o                         
  16   0   2        153.45        124.15        14.30 o                         
  17   0   2         31.36         23.18         8.87 o                         
  18   0   2       2193.67       2173.12        46.17 o                         
 -20   1   2        666.70        703.80        22.34 o                         
 -19   1   2         73.63         71.51         7.24 o                         
 -18   1   2       1963.07       2045.78        34.74 o                         
 -17   1   2       2232.94       2218.37        35.10 o                         
 -16   1   2       8368.89       8346.19        79.29 o                         
 -15   1   2       2388.32       2452.61        31.60 o                         
 -14   1   2       1232.88       1227.74        19.24 o                         
 -13   1   2         58.85         68.14         5.32 o                         
 -12   1   2        155.43        159.20         6.52 o                         
 -11   1   2       4085.91       3989.12        31.67 o                         
 -10   1   2       5606.71       5324.54        36.04 o                         
  -9   1   2       5547.64       5055.64        63.17 o                         
  -8   1   2       5875.14       5697.86        76.00 o                         
  -7   1   2        818.34        936.17        25.41 o                         
  -6   1   2        224.70        320.10        14.52 o                         
  -5   1   2          1.57          6.32         3.86 o                         
  -4   1   2       5572.43       5435.69        52.45 o                         
  -3   1   2       9169.36       9110.66        76.44 o                         
  -2   1   2       5388.25       5092.21        82.62 o                         
  -1   1   2       3928.08       3933.49        54.63 o                         
   0   1   2        113.28        126.89         8.49 o                         
   1   1   2        914.30       1077.90        25.04 o                         
   2   1   2         60.42        105.27         9.07 o                         
   3   1   2        437.78        398.36        12.84 o                         
   4   1   2       5039.49       5073.91        72.27 o                         
   5   1   2       3265.48       3216.82        71.54 o                         
   6   1   2         49.11        108.99        11.90 o                         
   7   1   2        525.98        570.13        26.62 o                         
   8   1   2        622.93        551.70        16.06 o                         
   9   1   2       1379.56       1446.86        29.57 o                         
  10   1   2        122.05        121.35         9.57 o                         
  11   1   2       1704.00       1661.99        32.82 o                         
  12   1   2        221.09        257.31        12.79 o                         
  13   1   2        699.73        668.79        20.52 o                         
  14   1   2        353.43        559.89        27.13 o                         
  15   1   2       2826.30       2755.89        42.62 o                         
  16   1   2        428.12        451.42        21.16 o                         
  17   1   2          2.84          2.46         4.83 o                         
  18   1   2        105.37        111.74         7.60 o                         
 -20   2   2         45.37         53.47         7.65 o                         
 -19   2   2        164.41        161.85         8.96 o                         
 -18   2   2        105.51        109.31         8.59 o                         
 -17   2   2          0.41          4.56         5.33 o                         
 -16   2   2         53.88         47.37         5.63 o                         
 -15   2   2          0.06         -1.82         4.51 o                         
 -14   2   2         23.09         21.91         4.63 o                         
 -13   2   2        209.31        208.98         8.44 o                         
 -12   2   2        604.08        573.38        12.49 o                         
 -11   2   2        332.37        331.02         9.01 o                         
 -10   2   2        328.02        302.86         7.55 o                         
  -9   2   2        623.78        639.04        13.82 o                         
  -8   2   2         61.74         56.08         6.01 o                         
  -7   2   2         64.48         72.10         6.52 o                         
  -6   2   2        161.59        150.74         7.29 o                         
  -5   2   2        670.68        651.28        15.00 o                         
  -4   2   2        915.54        898.27        16.97 o                         
  -3   2   2       1212.19       1185.74        18.93 o                         
  -2   2   2         26.62         18.90         8.13 o                         
  -1   2   2          0.69          5.53         5.59 o                         
   0   2   2       1919.56       2042.33        32.49 o                         
   1   2   2       2305.96       2363.95        30.54 o                         
   2   2   2        972.70        942.45        19.57 o                         
   3   2   2       1452.74       1437.26        26.47 o                         
   4   2   2        984.86        948.16        29.28 o                         
   5   2   2       1411.23       1416.86        40.36 o                         
   6   2   2          1.84          6.09         7.25 o                         
   7   2   2        122.53        140.90        12.36 o                         
   8   2   2        973.23        921.42        20.37 o                         
   9   2   2        678.08        640.40        18.08 o                         
  10   2   2        523.19        495.70        16.88 o                         
  11   2   2        563.90        585.38        18.07 o                         
  12   2   2         56.15         67.77         7.25 o                         
  13   2   2        222.02        215.87        12.48 o                         
  14   2   2        291.45        283.80        13.09 o                         
  15   2   2        501.35        481.79        20.75 o                         
  16   2   2        338.28        342.61        16.75 o                         
  17   2   2        131.36        151.49         8.38 o                         
  18   2   2         87.00         86.67         7.03 o                         
 -20   3   2         10.44         14.63         5.02 o                         
 -19   3   2        477.93        463.33        15.10 o                         
 -18   3   2        541.14        548.10        15.40 o                         
 -17   3   2        514.10        527.68        15.75 o                         
 -16   3   2       3128.98       3239.35        39.05 o                         
 -15   3   2       2126.32       2126.55        29.39 o                         
 -14   3   2        202.39        181.87         9.58 o                         
 -13   3   2        778.06        799.64        16.67 o                         
 -12   3   2        750.74        718.54        15.12 o                         
 -11   3   2        736.97        691.98        13.20 o                         
 -10   3   2       3349.73       3138.78        27.03 o                         
  -9   3   2       3075.98       2806.44        26.96 o                         
  -8   3   2       1600.27       1636.05        31.18 o                         
  -7   3   2        111.25        162.15        11.65 o                         
  -6   3   2       1297.81       1216.31        27.44 o                         
  -5   3   2        605.85        551.38        17.12 o                         
  -4   3   2        525.77        497.76        12.47 o                         
  -3   3   2       8271.08       7930.19        83.42 o                         
  -2   3   2       6511.59       6445.35        90.67 o                         
  -1   3   2       1956.94       2026.21        42.95 o                         
   0   3   2        869.61        848.50        32.23 o                         
   1   3   2       1782.14       1842.90        25.66 o                         
   2   3   2       1596.01       1565.23        30.31 o                         
   3   3   2        393.13        349.01        15.52 o                         
   4   3   2       4272.84       4230.06        74.32 o                         
   5   3   2       4387.02       4367.58       114.00 o                         
   6   3   2          4.54         20.97        11.08 o                         
   7   3   2       2320.11       2264.28        46.73 o                         
   8   3   2       1345.83       1192.06        25.09 o                         
   9   3   2        469.69        475.47        15.94 o                         
  10   3   2        329.73        328.39        13.38 o                         
  11   3   2       2788.17       2707.28        42.95 o                         
  12   3   2        956.16        980.17        25.61 o                         
  13   3   2        168.77        186.64        11.25 o                         
  14   3   2        434.15        536.62        17.92 o                         
  15   3   2       3046.16       2973.67        53.05 o                         
  16   3   2        436.28        435.34        15.88 o                         
  17   3   2        334.53        322.56        11.07 o                         
  18   3   2        830.37        829.55        16.05 o                         
 -20   4   2        297.45        289.27        13.12 o                         
 -19   4   2          8.00          9.41         8.46 o                         
 -18   4   2        547.52        562.35        17.33 o                         
 -17   4   2        418.46        403.97        14.29 o                         
 -16   4   2          2.04         51.29         6.48 o                         
 -15   4   2       6349.66       6288.30        64.59 o                         
 -14   4   2       5061.47       4946.11        60.99 o                         
 -13   4   2       1079.53       1009.62        19.73 o                         
 -12   4   2         12.54         16.48         4.50 o                         
 -11   4   2        850.03        812.64        15.74 o                         
 -10   4   2         61.29         76.84         5.56 o                         
  -9   4   2       4940.17       4912.23        43.44 o                         
  -8   4   2       8916.83       8768.02        76.87 o                         
  -7   4   2      31888.62      32707.36       283.85 o                         
  -6   4   2       1869.34       1763.45        33.40 o                         
  -5   4   2        280.10        274.24        12.36 o                         
  -4   4   2        427.92        443.28        11.64 o                         
  -3   4   2         16.87         25.48         4.80 o                         
  -2   4   2      10562.95      10404.41       108.94 o                         
  -1   4   2      30640.09      31144.97       327.14 o                         
   0   4   2      21288.42      21175.54       222.35 o                         
   1   4   2       2445.28       2268.04        32.07 o                         
   2   4   2         59.51         91.40         6.72 o                         
   3   4   2         12.54         18.30         5.03 o                         
   4   4   2        490.20        478.25        18.12 o                         
   5   4   2      14937.44      15520.64       253.70 o                         
   6   4   2      27705.07      27141.25       477.95 o                         
   7   4   2      12243.80      11801.14       165.07 o                         
   8   4   2       1444.83       1414.73        30.09 o                         
   9   4   2        692.50        702.09        22.01 o                         
  10   4   2          6.54          1.19         4.98 o                         
  11   4   2       1419.43       1374.32        28.18 o                         
  12   4   2       8139.03       7626.07       166.57 o                         
  13   4   2      12225.08      12030.49        99.32 o                         
  14   4   2       3557.40       3598.19        46.75 o                         
  15   4   2        583.70        600.35        18.93 o                         
  16   4   2        121.63        112.48         7.79 o                         
  17   4   2         85.03         68.52         5.36 o                         
  18   4   2       1228.84       1222.70        23.20 o                         
 -19   5   2        692.70        671.12        17.62 o                         
 -18   5   2       1966.91       1920.67        35.88 o                         
 -17   5   2       3033.50       3018.78        41.10 o                         
 -16   5   2       9613.04       9578.91        95.86 o                         
 -15   5   2       1116.39       1117.26        27.94 o                         
 -14   5   2       1429.39       1377.74        24.77 o                         
 -13   5   2        362.78        333.01        12.12 o                         
 -12   5   2        662.03        667.20        17.55 o                         
 -11   5   2       4654.29       4553.50        46.69 o                         
 -10   5   2       5035.53       4777.08        44.16 o                         
  -9   5   2       7250.01       6883.17        52.87 o                         
  -8   5   2       6350.11       6000.05        50.96 o                         
  -7   5   2       1417.25       1451.27        22.39 o                         
  -6   5   2       2095.96       2074.83        36.50 o                         
  -5   5   2         12.53         23.94         5.67 o                         
  -4   5   2       6298.74       6151.39        90.80 o                         
  -3   5   2       9476.00       9171.69       111.82 o                         
  -2   5   2       1149.85        934.10        30.99 o                         
  -1   5   2       2452.01       2368.73        39.95 o                         
   0   5   2         10.65         16.01         3.89 o                         
   1   5   2       1308.38       1522.50        25.22 o                         
   2   5   2        889.05       1040.67        21.85 o                         
   3   5   2        757.88        733.34        18.41 o                         
   4   5   2       4341.69       4303.35        64.23 o                         
   5   5   2       2227.81       2207.62        39.16 o                         
   6   5   2        177.81        263.13        12.46 o                         
   7   5   2          4.96         85.44        12.50 o                         
   8   5   2        763.30        770.66        29.65 o                         
   9   5   2       1371.73       1510.84        31.87 o                         
  10   5   2        216.75        230.65        11.80 o                         
  11   5   2        329.48        329.82        13.69 o                         
  12   5   2         13.30         38.12         6.50 o                         
  13   5   2        745.64        724.73        17.20 o                         
  14   5   2        368.93        546.65        18.24 o                         
  15   5   2       1636.25       1719.19        30.78 o                         
  16   5   2        106.61        124.57         7.69 o                         
  17   5   2          8.51         16.15         3.92 o                         
 -19   6   2        701.52        653.34        27.20 o                         
 -18   6   2        509.15        482.19        17.49 o                         
 -17   6   2         45.92         53.96         7.28 o                         
 -16   6   2        191.36        232.01        11.71 o                         
 -15   6   2          4.94         10.38         6.90 o                         
 -14   6   2         61.52         56.28         6.51 o                         
 -13   6   2        951.07        932.82        20.89 o                         
 -12   6   2       3012.11       2905.87        37.50 o                         
 -11   6   2       1869.58       1899.57        28.46 o                         
 -10   6   2       1816.13       1724.39        25.63 o                         
  -9   6   2       2656.70       2648.27        38.70 o                         
  -8   6   2        224.88        200.18         8.68 o                         
  -7   6   2        576.06        600.43        12.61 o                         
  -6   6   2       1089.48       1083.74        17.76 o                         
  -5   6   2       3117.06       2991.83        39.30 o                         
  -4   6   2       5505.91       5067.90       108.86 o                         
  -3   6   2       5458.07       5600.57        98.68 o                         
  -2   6   2        113.91        172.08        18.38 o                         
  -1   6   2        122.37         96.81         9.82 o                         
   0   6   2       6251.15       6662.50        85.86 o                         
   1   6   2       9925.45      10338.08       121.03 o                         
   2   6   2       5034.93       5085.20        89.77 o                         
   3   6   2       6673.61       6609.09        79.09 o                         
   4   6   2       4576.19       4428.21        62.08 o                         
   5   6   2       4678.27       4622.32        57.71 o                         
   6   6   2         51.54         56.14         6.30 o                         
   7   6   2        679.33        717.90        21.81 o                         
   8   6   2       4316.95       4190.62        86.76 o                         
   9   6   2       4290.75       4250.72        49.64 o                         
  10   6   2       2567.36       2529.78        37.37 o                         
  11   6   2       2657.15       2662.48        35.99 o                         
  12   6   2        355.36        380.73        13.02 o                         
  13   6   2       1009.00       1020.30        21.70 o                         
  14   6   2       1426.55       1354.83        27.14 o                         
  15   6   2       2841.66       2742.55        34.60 o                         
  16   6   2       1870.07       1785.92        31.41 o                         
  17   6   2        728.24        775.01        21.63 o                         
 -18   7   2         74.87         57.86         9.24 o                         
 -17   7   2          1.45         16.81         5.97 o                         
 -16   7   2        442.13        484.09        18.67 o                         
 -15   7   2        622.79        626.56        19.80 o                         
 -14   7   2         92.61        124.34         9.85 o                         
 -13   7   2       3679.45       3590.54        54.96 o                         
 -12   7   2       5020.51       5001.02        66.27 o                         
 -11   7   2        108.10        117.63        10.62 o                         
 -10   7   2       1379.74       1349.20        28.95 o                         
  -9   7   2       1646.92       1528.99        34.88 o                         
  -8   7   2          0.43          5.20         5.36 o                         
  -7   7   2       1735.95       1677.08        39.97 o                         
  -6   7   2       4024.09       3784.86        44.80 o                         
  -5   7   2       3557.02       3261.36        43.71 o                         
  -4   7   2        719.57        829.13        26.24 o                         
  -3   7   2       7039.30       6842.67        96.69 o                         
  -2   7   2       2172.43       2091.13        44.10 o                         
  -1   7   2        214.26        228.93        16.84 o                         
   0   7   2       1805.81       1686.56        42.51 o                         
   1   7   2       5310.20       5298.99        80.98 o                         
   2   7   2       4709.80       4568.41        70.00 o                         
   3   7   2        312.62        296.95        16.69 o                         
   4   7   2       4353.33       4238.13        61.52 o                         
   5   7   2       3971.07       3988.88        55.37 o                         
   6   7   2        125.86        148.55        12.11 o                         
   7   7   2       2483.00       2431.38        49.52 o                         
   8   7   2       3407.25       3458.14        74.97 o                         
   9   7   2         63.56         58.14         8.72 o                         
  10   7   2       1065.75       1145.12        37.91 o                         
  11   7   2       1928.30       1965.07        40.89 o                         
  12   7   2       1734.66       1730.98        40.02 o                         
  13   7   2         32.71         38.52        10.77 o                         
  14   7   2        781.04        792.63        27.97 o                         
  15   7   2       2241.83       2186.73        57.56 o                         
  16   7   2        136.85        142.75        13.35 o                         
 -18   8   2        406.16        373.01        21.64 o                         
 -17   8   2        454.58        415.23        16.46 o                         
 -16   8   2          1.45         14.14         6.70 o                         
 -15   8   2       1975.39       1975.76        38.77 o                         
 -14   8   2        977.20        968.38        24.40 o                         
 -13   8   2        296.56        248.13        13.40 o                         
 -12   8   2        185.04        191.95        11.20 o                         
 -11   8   2        481.54        503.46        20.80 o                         
 -10   8   2         64.99         78.32         8.12 o                         
  -9   8   2       1273.63       1340.26        33.70 o                         
  -8   8   2       2395.33       2351.14        41.42 o                         
  -7   8   2       5706.74       5597.83        62.42 o                         
  -6   8   2        252.12        244.54        10.09 o                         
  -5   8   2        172.07        166.52         9.64 o                         
  -4   8   2       3916.98       3934.94        56.49 o                         
  -3   8   2        170.77        170.36        13.22 o                         
  -2   8   2       3319.70       3255.20        62.98 o                         
  -1   8   2       4694.10       4635.08        81.64 o                         
   0   8   2       4581.83       4493.34        89.15 o                         
   1   8   2        294.60        245.22        19.52 o                         
   2   8   2          2.57         50.45         9.10 o                         
   3   8   2        188.59        170.28        12.03 o                         
   4   8   2         21.22         26.83         5.77 o                         
   5   8   2       2361.29       2380.83        47.52 o                         
   6   8   2       5605.44       5535.19        72.98 o                         
   7   8   2       3465.25       3413.25        58.78 o                         
   8   8   2        148.68        166.40        20.63 o                         
   9   8   2       2630.14       2534.41        50.33 o                         
  10   8   2          6.97         -1.09         7.46 o                         
  11   8   2         41.70         37.59         7.96 o                         
  12   8   2       1178.74       1122.34        44.45 o                         
  13   8   2       4814.50       4733.92        83.98 o                         
  14   8   2       1248.03       1261.09        33.29 o                         
  15   8   2         42.98         68.52        10.51 o                         
  16   8   2         93.03         90.57        22.00 o                         
 -17   9   2       1433.19       1324.17        26.29 o                         
 -16   9   2       4236.10       4157.61        62.63 o                         
 -15   9   2        221.01        234.17        13.86 o                         
 -14   9   2        595.33        583.38        22.39 o                         
 -13   9   2         54.56         41.10        10.31 o                         
 -12   9   2        291.39        287.58        14.29 o                         
 -11   9   2       2128.36       2103.63        41.04 o                         
 -10   9   2       1596.19       1545.50        31.77 o                         
  -9   9   2       4056.05       3904.03        73.67 o                         
  -8   9   2       3006.65       2874.63        39.77 o                         
  -7   9   2        534.13        518.84        16.85 o                         
  -6   9   2       1617.47       1555.24        32.56 o                         
  -5   9   2          2.85         20.41         6.34 o                         
  -4   9   2       2357.86       2376.44        43.84 o                         
  -3   9   2       3983.67       3847.79        56.66 o                         
  -2   9   2        152.49        113.00         9.99 o                         
  -1   9   2        651.52        550.91        22.86 o                         
   0   9   2         23.30         33.94         8.99 o                         
   1   9   2        534.35        650.76        43.56 o                         
   2   9   2        534.47        588.11        22.35 o                         
   3   9   2        682.06        685.75        24.01 o                         
   4   9   2       1561.72       1566.46        32.88 o                         
   5   9   2       1375.56       1388.99        35.42 o                         
   6   9   2        292.49        291.81        15.75 o                         
   7   9   2          2.65         42.10         9.47 o                         
   8   9   2        426.31        375.65        19.05 o                         
   9   9   2        510.43        513.93        21.15 o                         
  10   9   2        129.87        146.71        13.00 o                         
  11   9   2          0.72          4.19        12.77 o                         
  12   9   2          0.85         11.39         8.52 o                         
  13   9   2        311.67        333.34        23.46 o                         
  14   9   2        198.17        274.24        17.73 o                         
  15   9   2        513.62        536.46        34.00 o                         
 -16  10   2         94.90        107.55         9.72 o                         
 -15  10   2         43.20         45.00         8.83 o                         
 -14  10   2         11.67         27.77         8.92 o                         
 -13  10   2        494.94        492.75        20.24 o                         
 -12  10   2       2718.09       2800.35        59.43 o                         
 -11  10   2       1922.85       1992.36        59.48 o                         
 -10  10   2       1951.44       2020.95        42.52 o                         
  -9  10   2       2404.59       2322.91        38.62 o                         
  -8  10   2         84.24        100.36         8.56 o                         
  -7  10   2        651.44        569.48        31.11 o                         
  -6  10   2        707.67        751.92        25.36 o                         
  -5  10   2       2881.48       2873.94        47.25 o                         
  -4  10   2       7073.41       7185.68        90.85 o                         
  -3  10   2       4321.07       4586.99        73.92 o                         
  -2  10   2        150.84        177.12        13.85 o                         
  -1  10   2        338.35        336.73        27.52 o                         
   0  10   2       2651.77       2788.84        73.56 o                         
   1  10   2       7518.45       7656.06       137.92 o                         
   2  10   2       5263.57       5359.40        93.13 o                         
   3  10   2       5705.60       5609.12        95.82 o                         
   4  10   2       4442.18       4362.33        68.21 o                         
   5  10   2       3112.56       3199.48        76.21 o                         
   6  10   2         85.89         89.53        11.03 o                         
   7  10   2        465.95        505.02        22.84 o                         
   8  10   2       3095.78       3010.33        62.22 o                         
   9  10   2       5687.41       5614.44       105.63 o                         
  10  10   2       2486.83       2455.76       149.99 o                         
  11  10   2       2179.76       2230.01        77.74 o                         
  12  10   2        453.42        485.54        27.31 o                         
  13  10   2        588.01        606.02        28.46 o                         
  14  10   2       1035.31        998.84        33.86 o                         
 -15  11   2          9.45         17.00         6.00 o                         
 -14  11   2        560.18        583.94        22.41 o                         
 -13  11   2       4664.79       4780.55        77.57 o                         
 -12  11   2       7391.64       7652.67       107.02 o                         
 -11  11   2        454.64        483.47        20.16 o                         
 -10  11   2        446.88        519.41        39.45 o                         
  -9  11   2        589.13        649.58        20.03 o                         
  -8  11   2        435.49        428.10        19.82 o                         
  -7  11   2       2247.98       2255.72        66.20 o                         
  -6  11   2       4018.41       3913.60        63.00 o                         
  -5  11   2       4335.18       4244.85        65.68 o                         
  -4  11   2       1393.57       1551.60        46.37 o                         
  -3  11   2       3697.20       3972.85        90.00 o                         
  -2  11   2        168.26        222.09        18.76 o                         
  -1  11   2          0.79         10.25         9.92 o                         
   0  11   2       2074.48       1991.94        54.32 o                         
   1  11   2       5750.28       5911.63       102.01 o                         
   2  11   2       3983.45       4066.52       102.94 o                         
   3  11   2        249.32        329.88        21.39 o                         
   4  11   2       3246.48       3293.33       119.25 o                         
   5  11   2       2353.03       2414.09        72.06 o                         
   6  11   2        229.89        256.59        18.12 o                         
   7  11   2       1452.88       1414.94        40.21 o                         
   8  11   2       3607.03       3588.18        91.77 o                         
   9  11   2          3.43         24.00        20.00 o                         
  10  11   2       1274.00       1388.66        59.99 o                         
  11  11   2        659.12        742.35        40.91 o                         
  12  11   2       1388.61       1371.28        42.69 o                         
  13  11   2        236.99        220.99        13.47 o                         
 -14  12   2         26.76         37.10         5.75 o                         
 -13  12   2          8.47         11.31         6.06 o                         
 -12  12   2        536.93        537.35        18.39 o                         
 -11  12   2        337.59        351.46        15.63 o                         
 -10  12   2         56.47         62.00        10.68 o                         
  -9  12   2         32.75         46.32         8.48 o                         
  -8  12   2        171.69        164.76        12.83 o                         
  -7  12   2        233.51        258.34        14.62 o                         
  -6  12   2         76.11         84.55        10.57 o                         
  -5  12   2        492.44        458.39        24.71 o                         
  -4  12   2       4702.94       4810.53        87.48 o                         
  -3  12   2       1016.54       1017.75        32.88 o                         
  -2  12   2        274.50        296.68        27.65 o                         
  -1  12   2        157.35        181.01        16.42 o                         
   0  12   2        141.09        161.02        14.82 o                         
   1  12   2        175.26        219.84        16.00 o                         
   2  12   2        135.47        249.92        17.65 o                         
   3  12   2        731.54        697.14        26.19 o                         
   4  12   2        531.85        475.64        31.05 o                         
   5  12   2         17.39         28.81        15.01 o                         
   6  12   2        184.30        201.69        19.36 o                         
   7  12   2        165.25        158.94        19.20 o                         
   8  12   2        159.99        169.84        20.00 o                         
   9  12   2       3602.25       3475.88        70.99 o                         
  10  12   2        177.84        166.05        12.29 o                         
  11  12   2        347.89        329.98        19.41 o                         
  12  12   2          3.51          7.47         6.47 o                         
 -12  13   2         27.35         28.00         8.48 o                         
 -11  13   2        260.70        248.86        16.37 o                         
 -10  13   2         19.52         17.33         7.49 o                         
  -9  13   2        802.33        814.05        42.40 o                         
  -8  13   2        618.52        612.80        24.51 o                         
  -7  13   2         47.24         58.92        10.57 o                         
  -6  13   2        468.08        483.26        23.51 o                         
  -5  13   2         24.29         25.14        10.93 o                         
  -4  13   2         58.47         51.42        12.28 o                         
  -3  13   2        408.86        396.85        22.84 o                         
  -2  13   2         20.02         16.01         8.04 o                         
  -1  13   2         22.64         16.56         7.70 o                         
   0  13   2         38.87         30.69         9.44 o                         
   1  13   2         29.93         23.89         8.10 o                         
   2  13   2         65.71         34.64        12.41 o                         
   3  13   2         93.93         68.15        12.60 o                         
   4  13   2        145.80        159.49        19.68 o                         
   5  13   2        671.72        733.41        33.67 o                         
   6  13   2        235.98        261.61        20.24 o                         
   7  13   2          0.42         22.13        10.54 o                         
   8  13   2         31.61         27.52         7.43 o                         
   9  13   2         52.05         47.87         5.71 o                         
  10  13   2          4.48          3.39         4.85 o                         
 -10  14   2        938.07        906.05        35.32 o                         
  -9  14   2       1101.30       1118.44        43.11 o                         
  -8  14   2          6.19          3.50         6.73 o                         
  -7  14   2        105.76        113.47        11.53 o                         
  -6  14   2         41.07         69.66        17.99 o                         
  -5  14   2       1254.78       1319.55        44.94 o                         
  -4  14   2       4239.45       4496.59        73.26 o                         
  -3  14   2       1349.77       1352.00        34.61 o                         
  -2  14   2         49.51         51.35         8.95 o                         
  -1  14   2         75.44         97.47        10.57 o                         
   0  14   2        109.37        112.26        10.66 o                         
   1  14   2       2342.23       2415.94        55.41 o                         
   2  14   2       2329.50       2490.04        94.18 o                         
   3  14   2       2078.87       2175.87        57.89 o                         
   4  14   2       2226.64       2337.04        59.76 o                         
   5  14   2        870.99        859.10        33.00 o                         
   6  14   2         10.70         15.00         8.48 o                         
   7  14   2         57.43         77.55        16.00 o                         
   8  14   2        753.96        750.75        35.27 o                         
  -8  15   2        366.40        316.17        33.00 o                         
  -7  15   2       1167.77       1099.10        42.00 o                         
  -6  15   2       2347.01       2371.78        66.97 o                         
  -5  15   2       1800.60       1938.51        59.19 o                         
  -4  15   2        800.07        826.65        24.41 o                         
  -3  15   2       1140.74       1144.05        35.41 o                         
  -2  15   2          7.68         40.52        12.05 o                         
  -1  15   2         12.58         16.72         5.87 o                         
   0  15   2       1457.74       1492.20        43.01 o                         
   1  15   2       2653.35       2562.10        77.89 o                         
   2  15   2       1637.90       1575.57        33.59 o                         
   3  15   2         77.53         89.50         8.53 o                         
   4  15   2       1449.33       1430.85        45.85 o                         
   5  15   2       1067.35       1030.17        27.39 o                         
   6  15   2        198.88        190.90         9.62 o                         
  -3  16   2       1370.23       1375.74        36.36 o                         
  -2  16   2          4.56          7.33         6.93 o                         
  -1  16   2          9.87         14.82         5.43 o                         
   0  16   2        136.49        121.31         7.78 o                         
   1  16   2        645.54        700.55        38.00 o                         
 -20   1   3       2625.06       2531.32        40.57 o                         
 -19   1   3       2136.45       2220.78        36.89 o                         
 -18   1   3        573.75        527.85        19.37 o                         
 -17   1   3         76.82         63.82         9.59 o                         
 -16   1   3         55.67         50.91         9.39 o                         
 -15   1   3         29.12         44.75         5.90 o                         
 -14   1   3       3017.05       3145.31        34.42 o                         
 -13   1   3       5621.51       5573.48        41.99 o                         
 -12   1   3       3644.75       3654.81        28.92 o                         
 -11   1   3        581.37        552.37         9.79 o                         
 -10   1   3          1.94         12.74         3.76 o                         
  -9   1   3          5.29         15.14         3.29 o                         
  -8   1   3       1617.89       1642.51        20.83 o                         
  -7   1   3       6332.04       6164.35        47.75 o                         
  -6   1   3       7757.70       7722.00       101.36 o                         
  -5   1   3       4487.74       4535.08        61.41 o                         
  -4   1   3        324.01        429.90        16.08 o                         
  -3   1   3       1155.66       1216.04        27.06 o                         
  -2   1   3        649.47        716.01        20.07 o                         
  -1   1   3       1606.58       1530.31        27.61 o                         
   0   1   3       2581.62       2442.33        37.74 o                         
   1   1   3      10127.35      10686.99       109.57 o                         
   2   1   3       2054.17       2144.41        38.15 o                         
   3   1   3          2.15         44.47        14.73 o                         
   4   1   3       1907.56       1980.36        30.48 o                         
   5   1   3        245.65        267.41         9.02 o                         
   6   1   3       1725.15       1640.08        22.28 o                         
   7   1   3       3410.02       3310.13        37.60 o                         
   8   1   3       1774.87       1778.15        28.45 o                         
   9   1   3        172.29        205.00        15.49 o                         
  10   1   3        912.87        903.23        25.73 o                         
  11   1   3       1738.49       1688.85        36.23 o                         
  12   1   3        340.74        362.21        13.98 o                         
  13   1   3         32.61         49.60         6.64 o                         
  14   1   3       1356.96       1341.58        28.47 o                         
  15   1   3       1558.82       1386.01        32.58 o                         
  16   1   3         16.35         18.57         5.33 o                         
  17   1   3       1076.22       1050.40        20.90 o                         
 -19   2   3        752.75        740.10        22.11 o                         
 -18   2   3       1679.39       1726.90        36.01 o                         
 -17   2   3        456.39        459.31        17.32 o                         
 -16   2   3        253.70        226.66        12.01 o                         
 -15   2   3       2185.80       2071.33        29.31 o                         
 -14   2   3        355.69        361.77        12.00 o                         
 -13   2   3       1266.11       1179.39        17.10 o                         
 -12   2   3       6075.35       6005.31        42.71 o                         
 -11   2   3       4132.29       4005.61        38.62 o                         
 -10   2   3       3565.21       3517.75        32.20 o                         
  -9   2   3        106.15        102.35         5.34 o                         
  -8   2   3       1891.76       1935.32        21.19 o                         
  -7   2   3          5.71         11.47         3.75 o                         
  -6   2   3       4915.03       5062.44        39.54 o                         
  -5   2   3      13438.51      13223.88       133.04 o                         
  -4   2   3      12824.05      12559.83       126.01 o                         
  -3   2   3       5412.81       5378.74        66.85 o                         
  -2   2   3        681.77        813.32        21.29 o                         
  -1   2   3       1637.21       1734.07        29.91 o                         
   0   2   3      10421.93      11654.80       109.32 o                         
   1   2   3       6967.88       7013.87        83.79 o                         
   2   2   3      21810.14      21474.79       182.58 o                         
   3   2   3      16611.75      16822.84       131.48 o                         
   4   2   3       4588.73       4498.59        48.05 o                         
   5   2   3        434.92        415.26        11.36 o                         
   6   2   3        843.22        790.60        15.64 o                         
   7   2   3        762.08        739.21        15.74 o                         
   8   2   3      16941.23      16724.54       133.35 o                         
   9   2   3       7182.61       6985.09        75.10 o                         
  10   2   3      11937.54      11785.71       117.04 o                         
  11   2   3        673.54        706.71        21.74 o                         
  12   2   3        255.03        263.22        12.57 o                         
  13   2   3          6.22          9.24         5.79 o                         
  14   2   3       2409.79       2422.28        39.73 o                         
  15   2   3       6478.76       6303.64        67.86 o                         
  16   2   3       5436.85       5486.10        67.27 o                         
  17   2   3       2524.05       2515.58        36.49 o                         
 -19   3   3       3901.92       3978.03        58.27 o                         
 -18   3   3       1368.17       1371.46        32.96 o                         
 -17   3   3        567.22        554.99        18.73 o                         
 -16   3   3       1583.67       1508.43        24.92 o                         
 -15   3   3        768.59        805.00        18.30 o                         
 -14   3   3       4338.09       4395.27        44.29 o                         
 -13   3   3       7627.39       7561.39       102.94 o                         
 -12   3   3       5471.59       5560.97        51.66 o                         
 -11   3   3       2489.09       2457.64        28.23 o                         
 -10   3   3        138.26        159.73         7.00 o                         
  -9   3   3         93.00         66.44         4.76 o                         
  -8   3   3       5187.78       5168.31        44.25 o                         
  -7   3   3       8698.90       8374.06        51.71 o                         
  -6   3   3      10243.44      10198.42        64.35 o                         
  -5   3   3       9581.74       9217.77        75.37 o                         
  -4   3   3       1376.80       1502.71        30.95 o                         
  -3   3   3          4.42         15.57         6.14 o                         
  -2   3   3        236.53        217.37        11.70 o                         
  -1   3   3       2396.55       2337.45        36.07 o                         
   0   3   3       3938.15       3801.92        47.02 o                         
   1   3   3      10414.69      10836.80       116.43 o                         
   2   3   3       2043.03       2044.23        30.70 o                         
   3   3   3        170.34        223.24        10.46 o                         
   4   3   3       1057.22       1116.65        24.13 o                         
   5   3   3          0.36         15.97         4.82 o                         
   6   3   3       1658.27       1573.69        22.74 o                         
   7   3   3       4406.64       4372.75        43.88 o                         
   8   3   3       3878.11       3869.45        46.69 o                         
   9   3   3          9.50         14.27         7.05 o                         
  10   3   3        454.50        492.21        19.34 o                         
  11   3   3        541.19        567.56        19.18 o                         
  12   3   3        521.31        499.67        17.70 o                         
  13   3   3          3.20         11.52         6.15 o                         
  14   3   3        723.77        717.43        20.27 o                         
  15   3   3        835.43        791.81        19.59 o                         
  16   3   3         59.57         57.52         6.34 o                         
 -19   4   3         51.97         60.54         7.09 o                         
 -18   4   3         21.83         12.91         7.51 o                         
 -17   4   3        103.41         95.37         7.18 o                         
 -16   4   3         29.12         36.55         6.67 o                         
 -15   4   3        587.21        570.00        16.67 o                         
 -14   4   3        284.03        293.37        11.45 o                         
 -13   4   3          6.69          9.19         4.72 o                         
 -12   4   3          8.85          2.79         4.19 o                         
 -11   4   3         47.79         45.07         4.89 o                         
 -10   4   3        157.49        151.45         6.90 o                         
  -9   4   3        344.93        343.92         9.91 o                         
  -8   4   3       4239.72       4243.10        35.94 o                         
  -7   4   3       3931.19       3820.72        31.01 o                         
  -6   4   3         65.92         57.38         4.36 o                         
  -5   4   3          1.67          4.78         2.96 o                         
  -4   4   3        862.73        852.29        14.37 o                         
  -3   4   3        401.22        432.69        12.33 o                         
  -2   4   3       2496.24       2435.39        33.56 o                         
  -1   4   3       1756.14       1630.63        25.54 o                         
   0   4   3       2613.35       2533.25        30.38 o                         
   1   4   3        424.14        470.52        12.35 o                         
   2   4   3        265.87        241.84        10.30 o                         
   3   4   3        229.80        231.96        10.46 o                         
   4   4   3       1069.88       1048.31        23.32 o                         
   5   4   3       6727.47       6764.13        65.42 o                         
   6   4   3       5508.86       5366.23        50.56 o                         
   7   4   3        269.40        258.14        11.44 o                         
   8   4   3        833.85        811.78        20.43 o                         
   9   4   3        109.34        116.38         8.13 o                         
  10   4   3        178.69        188.25        12.59 o                         
  11   4   3       1248.93       1231.98        26.07 o                         
  12   4   3       2243.07       2179.77        38.76 o                         
  13   4   3        723.87        773.35        21.10 o                         
  14   4   3        667.17        662.94        18.21 o                         
  15   4   3        150.65        129.70         7.73 o                         
  16   4   3        105.62        107.12         7.18 o                         
 -19   5   3        305.53        290.34        12.57 o                         
 -18   5   3         50.96         52.92         7.12 o                         
 -17   5   3        651.40        708.27        19.00 o                         
 -16   5   3        913.75        903.29        21.13 o                         
 -15   5   3        341.22        300.23        13.10 o                         
 -14   5   3        849.13        790.95        20.30 o                         
 -13   5   3       1942.24       1799.38        33.72 o                         
 -12   5   3        508.64        504.74        13.53 o                         
 -11   5   3        353.12        351.61        11.10 o                         
 -10   5   3        912.36        839.65        15.08 o                         
  -9   5   3        540.06        561.20        12.02 o                         
  -8   5   3          0.20          7.15         3.90 o                         
  -7   5   3       1039.94       1023.61        15.50 o                         
  -6   5   3       3346.22       3166.46        27.37 o                         
  -5   5   3        898.18        939.12        13.66 o                         
  -4   5   3        799.02        739.73        11.09 o                         
  -3   5   3       3213.81       3177.76        29.65 o                         
  -2   5   3       2502.79       2485.30        26.28 o                         
  -1   5   3         85.78         77.01         5.03 o                         
   0   5   3       1342.43       1277.26        17.68 o                         
   1   5   3       4610.49       4685.94        41.21 o                         
   2   5   3        603.06        635.99        15.43 o                         
   3   5   3        624.42        644.32        18.55 o                         
   4   5   3       3469.20       3584.55        55.02 o                         
   5   5   3        297.62        302.03        12.70 o                         
   6   5   3        743.29        729.95        18.12 o                         
   7   5   3       1648.24       1540.68        27.46 o                         
   8   5   3        515.56        519.44        16.20 o                         
   9   5   3        392.79        420.40        15.25 o                         
  10   5   3        991.89        951.47        24.02 o                         
  11   5   3       2603.22       2644.48        42.01 o                         
  12   5   3        218.56        221.87        12.82 o                         
  13   5   3        145.96        159.20        10.32 o                         
  14   5   3       1693.78       1610.89        33.99 o                         
  15   5   3       1539.34       1447.88        25.37 o                         
  16   5   3         19.58         24.01         4.16 o                         
 -18   6   3       1369.21       1343.79        28.36 o                         
 -17   6   3        505.75        528.20        19.68 o                         
 -16   6   3        399.66        406.72        16.40 o                         
 -15   6   3       1292.47       1247.09        26.44 o                         
 -14   6   3        537.36        524.57        17.53 o                         
 -13   6   3        295.78        250.56        13.05 o                         
 -12   6   3       2347.29       2215.51        36.50 o                         
 -11   6   3       2453.66       2514.19        48.46 o                         
 -10   6   3       1901.03       1888.14        28.59 o                         
  -9   6   3          1.13          0.58         4.34 o                         
  -8   6   3       1301.40       1249.00        18.48 o                         
  -7   6   3        121.05        118.08         5.78 o                         
  -6   6   3       1206.66       1252.08        22.97 o                         
  -5   6   3       9074.33       8873.45        62.48 o                         
  -4   6   3       5290.68       5011.84        43.06 o                         
  -3   6   3       1093.03       1046.34        16.40 o                         
  -2   6   3        358.17        368.22        10.30 o                         
  -1   6   3       2177.84       2204.29        27.08 o                         
   0   6   3       1272.62       1360.52        19.08 o                         
   1   6   3       2111.93       2056.24        25.52 o                         
   2   6   3       9049.30       8946.19        87.23 o                         
   3   6   3      10075.20      10229.99        86.20 o                         
   4   6   3       1276.16       1246.21        28.73 o                         
   5   6   3          5.24          8.36         5.23 o                         
   6   6   3       1020.60        990.68        22.13 o                         
   7   6   3          0.89          3.39         4.77 o                         
   8   6   3       7966.30       7948.59        82.46 o                         
   9   6   3       3139.08       3024.92        43.99 o                         
  10   6   3       4730.94       4688.54        56.05 o                         
  11   6   3        210.85        216.73        12.12 o                         
  12   6   3         10.03         20.44         5.52 o                         
  13   6   3        331.05        301.73        12.46 o                         
  14   6   3        631.69        614.17        31.75 o                         
  15   6   3       2880.82       2776.64        48.01 o                         
 -17   7   3        393.91        398.01        15.47 o                         
 -16   7   3       2176.00       2098.64        36.66 o                         
 -15   7   3       1199.72       1217.22        31.64 o                         
 -14   7   3       2861.30       2825.93        42.44 o                         
 -13   7   3       4841.30       4647.73        77.88 o                         
 -12   7   3       2731.44       2776.05        46.45 o                         
 -11   7   3       1657.08       1661.46        36.64 o                         
 -10   7   3         78.17         87.21         9.75 o                         
  -9   7   3        142.47        113.26        10.25 o                         
  -8   7   3       4645.97       4622.68        47.58 o                         
  -7   7   3       4542.58       4300.55        43.26 o                         
  -6   7   3       6729.03       6605.57        65.58 o                         
  -5   7   3       6837.74       6596.77        68.78 o                         
  -4   7   3        749.06        751.04        19.05 o                         
  -3   7   3        400.86        413.93        17.57 o                         
  -2   7   3       1043.95        985.93        26.90 o                         
  -1   7   3       1286.19       1253.56        29.06 o                         
   0   7   3       2585.75       2395.66        45.77 o                         
   1   7   3       4639.38       4646.41        64.14 o                         
   2   7   3        671.56        651.48        32.23 o                         
   3   7   3        102.35        182.90        27.12 o                         
   4   7   3        343.10        378.34        24.40 o                         
   5   7   3         98.91        104.59        12.43 o                         
   6   7   3       1061.23       1049.68        31.45 o                         
   7   7   3       2695.67       2713.53        46.31 o                         
   8   7   3       3176.60       3242.87        52.25 o                         
   9   7   3         48.01         43.90        10.25 o                         
  10   7   3         82.78         78.85         9.98 o                         
  11   7   3         35.22         33.56         8.66 o                         
  12   7   3        398.49        426.31        33.21 o                         
  13   7   3          0.58         -5.60         8.67 o                         
  14   7   3        178.81        182.14        16.93 o                         
  15   7   3        218.01        207.82        13.44 o                         
 -17   8   3        178.45        164.40         9.69 o                         
 -16   8   3        113.78        114.02         8.93 o                         
 -15   8   3        817.21        779.47        20.75 o                         
 -14   8   3        536.54        547.18        19.15 o                         
 -13   8   3          6.44          0.93         8.34 o                         
 -12   8   3         57.36         53.14         9.68 o                         
 -11   8   3         85.19         85.93         9.66 o                         
 -10   8   3        126.33        126.04        10.86 o                         
  -9   8   3        852.40        825.76        31.27 o                         
  -8   8   3       6511.47       6384.77       123.16 o                         
  -7   8   3       5166.42       5094.64        61.22 o                         
  -6   8   3        460.06        469.09        15.38 o                         
  -5   8   3         23.88         28.04         6.16 o                         
  -4   8   3        859.84        840.26        34.35 o                         
  -3   8   3       1151.26       1194.28        44.87 o                         
  -2   8   3       3864.97       3776.03        87.51 o                         
  -1   8   3       2975.01       2966.35        77.29 o                         
   0   8   3       4739.59       4659.21        82.04 o                         
   1   8   3        722.30        756.52        28.36 o                         
   2   8   3        779.62        766.76        28.95 o                         
   3   8   3        363.57        373.10        18.76 o                         
   4   8   3       1728.22       1691.54        38.55 o                         
   5   8   3      10673.46      10640.86       127.88 o                         
   6   8   3       9063.89       8948.69       108.86 o                         
   7   8   3       1002.04        918.12        27.88 o                         
   8   8   3       1048.09       1028.54        30.96 o                         
   9   8   3        137.26        130.71        11.39 o                         
  10   8   3        635.71        614.91        25.20 o                         
  11   8   3       1781.98       1689.46        52.18 o                         
  12   8   3       3970.45       3758.73        98.21 o                         
  13   8   3       1709.46       1734.85        48.29 o                         
  14   8   3       1279.52       1234.29        35.52 o                         
 -16   9   3       2422.14       2383.05        56.29 o                         
 -15   9   3        859.12        812.33        26.58 o                         
 -14   9   3         61.91         74.79         9.17 o                         
 -13   9   3        337.91        307.72        24.57 o                         
 -12   9   3         90.76         74.69        13.07 o                         
 -11   9   3       2399.41       2353.09        50.37 o                         
 -10   9   3       3347.49       3217.90        51.34 o                         
  -9   9   3       1675.77       1570.13        34.26 o                         
  -8   9   3        403.24        403.64        17.04 o                         
  -7   9   3         83.74        100.47        14.90 o                         
  -6   9   3       1233.11       1184.94        30.63 o                         
  -5   9   3        100.49        104.71         9.59 o                         
  -4   9   3       4707.00       4737.11        78.37 o                         
  -3   9   3       3590.31       3473.46        71.47 o                         
  -2   9   3       2714.06       2714.95        87.64 o                         
  -1   9   3        183.43        221.38        48.00 o                         
   0   9   3        673.21        699.25        25.42 o                         
   1   9   3       1304.16       1366.72        43.01 o                         
   2   9   3          1.29         -0.77         9.20 o                         
   3   9   3       2378.76       2403.87        67.56 o                         
   4   9   3       4269.44       4238.52        66.30 o                         
   5   9   3        122.56        130.04        11.69 o                         
   6   9   3         70.62         78.93         9.50 o                         
   7   9   3        846.81        801.50        29.07 o                         
   8   9   3        306.68        287.50        18.63 o                         
   9   9   3        155.93        166.38        13.91 o                         
  10   9   3        837.83        787.85        28.00 o                         
  11   9   3       2200.33       2174.04        55.66 o                         
  12   9   3        181.54        175.68        18.46 o                         
  13   9   3        268.20        270.71        22.63 o                         
 -15  10   3        557.38        561.04        19.51 o                         
 -14  10   3        704.48        665.66        20.48 o                         
 -13  10   3          9.08          4.46         6.11 o                         
 -12  10   3        238.16        214.81        17.91 o                         
 -11  10   3        807.51        824.62        28.42 o                         
 -10  10   3        452.88        440.65        20.32 o                         
  -9  10   3         33.05         34.80        10.57 o                         
  -8  10   3        984.82        941.12        28.84 o                         
  -7  10   3        552.82        551.79        20.43 o                         
  -6  10   3          6.08         33.77         7.53 o                         
  -5  10   3       4223.96       4187.63        61.45 o                         
  -4  10   3        562.23        558.14        24.74 o                         
  -3  10   3          9.37         16.48         8.80 o                         
  -2  10   3        402.29        460.80        26.14 o                         
  -1  10   3       2550.68       2544.91       115.99 o                         
   0  10   3        454.16        453.26        25.28 o                         
   1  10   3          8.56          5.03         9.22 o                         
   2  10   3       1456.68       1519.12        40.96 o                         
   3  10   3       3537.10       3585.64        58.15 o                         
   4  10   3         43.95         40.57         9.26 o                         
   5  10   3        348.08        315.54        16.60 o                         
   6  10   3       1501.18       1411.81        35.94 o                         
   7  10   3        526.73        521.10        26.92 o                         
   8  10   3       1339.02       1265.46        35.82 o                         
   9  10   3        427.49        370.62        18.44 o                         
  10  10   3        625.55        584.52        40.00 o                         
  11  10   3         13.70         17.68         7.64 o                         
  12  10   3        558.78        471.98        23.09 o                         
 -14  11   3        933.25        860.92        22.01 o                         
 -13  11   3        910.91        855.49        24.94 o                         
 -12  11   3        209.85        200.11        15.27 o                         
 -11  11   3        274.60        258.89        14.26 o                         
 -10  11   3         37.70         44.57        14.80 o                         
  -9  11   3         52.06         53.23        16.68 o                         
  -8  11   3       1328.49       1337.92        47.48 o                         
  -7  11   3        976.37        939.69        45.33 o                         
  -6  11   3       1808.00       1729.19        36.50 o                         
  -5  11   3       1402.68       1425.04        31.06 o                         
  -4  11   3        187.43        204.13        14.46 o                         
  -3  11   3        600.42        597.02        28.97 o                         
  -2  11   3        476.82        517.41        27.24 o                         
  -1  11   3        296.79        310.38        15.87 o                         
   0  11   3        455.86        476.24        28.21 o                         
   1  11   3        519.72        576.50        35.08 o                         
   2  11   3          6.15         12.05        11.55 o                         
   3  11   3        137.56        154.29        14.92 o                         
   4  11   3         15.07         22.87        11.05 o                         
   5  11   3         44.02         55.70        10.51 o                         
   6  11   3        551.70        551.68        45.79 o                         
   7  11   3        522.05        528.61        27.02 o                         
   8  11   3        716.69        705.48        34.99 o                         
   9  11   3         29.53         45.15         7.81 o                         
  10  11   3          2.04         -6.00         8.48 o                         
  11  11   3          0.59          1.00         9.00 o                         
 -12  12   3         51.48         42.54         9.58 o                         
 -11  12   3         22.37         41.00        12.73 o                         
 -10  12   3          3.06         -1.16         9.09 o                         
  -9  12   3        710.18        811.67        35.76 o                         
  -8  12   3       3421.46       3855.14        85.43 o                         
  -7  12   3       1966.82       1882.76        45.89 o                         
  -6  12   3        693.63        677.31        25.53 o                         
  -5  12   3        185.49        173.80        13.86 o                         
  -4  12   3        224.47        254.17        15.35 o                         
  -3  12   3        930.57        939.43        28.86 o                         
  -2  12   3       1872.90       1988.17        44.50 o                         
  -1  12   3       1585.22       1643.68        40.41 o                         
   0  12   3       2929.20       2985.16        56.87 o                         
   1  12   3        455.61        487.10        25.11 o                         
   2  12   3        515.86        495.16        27.88 o                         
   3  12   3        155.62        155.80        19.05 o                         
   4  12   3        842.76        782.00        30.71 o                         
   5  12   3       4976.22       4804.14       121.78 o                         
   6  12   3       4880.96       4550.19       284.98 o                         
   7  12   3       1104.40        973.66        32.81 o                         
   8  12   3        265.59        261.13        16.77 o                         
   9  12   3         10.74         14.54         5.43 o                         
  10  12   3        837.23        756.19        23.22 o                         
 -11  13   3       2613.87       2482.63        63.63 o                         
 -10  13   3       3365.55       3558.38        84.81 o                         
  -9  13   3       1966.14       2209.18        67.16 o                         
  -8  13   3        572.72        584.37        30.26 o                         
  -7  13   3        428.48        471.44        34.76 o                         
  -6  13   3        412.28        410.03        24.52 o                         
  -5  13   3         13.71         23.67         7.47 o                         
  -4  13   3       4592.20       4571.99        66.37 o                         
  -3  13   3       2477.79       2550.70        44.07 o                         
  -2  13   3       2080.94       2288.78        52.48 o                         
  -1  13   3        273.40        301.45        15.73 o                         
   0  13   3        269.63        305.87        17.44 o                         
   1  13   3        295.95        352.45        17.92 o                         
   2  13   3        116.32        101.68         9.86 o                         
   3  13   3       2752.69       2650.92        72.36 o                         
   4  13   3       3399.39       3467.17       105.99 o                         
   5  13   3         58.68         80.04        14.14 o                         
   6  13   3         12.91         27.61         6.93 o                         
   7  13   3        595.69        602.10        43.00 o                         
   8  13   3        257.50        247.64        13.76 o                         
  -8  14   3        946.15        956.26        29.69 o                         
  -7  14   3        623.55        644.39        24.71 o                         
  -6  14   3        150.68        148.11        13.89 o                         
  -5  14   3       1143.30       1037.87        31.74 o                         
  -4  14   3         64.35         60.07         8.71 o                         
  -3  14   3        226.67        268.44        14.41 o                         
  -2  14   3        776.49        848.24        25.16 o                         
  -1  14   3       1830.08       1855.30        49.16 o                         
   0  14   3       1374.97       1348.90        34.08 o                         
   1  14   3        338.78        342.42        17.64 o                         
   2  14   3         11.94         21.84         6.08 o                         
   3  14   3        692.04        637.06        44.99 o                         
   4  14   3         84.18         96.88        13.38 o                         
   5  14   3        916.76        919.78        29.62 o                         
  -4  15   3         47.45         45.71         8.08 o                         
  -3  15   3        286.15        271.49        16.74 o                         
  -2  15   3         23.18         30.44         6.21 o                         
  -1  15   3          3.80          6.23         4.68 o                         
   0  15   3         13.00         19.09         5.43 o                         
   1  15   3         47.31         38.18         5.42 o                         
 -18   0   4        585.13        654.00        28.27 o                         
 -17   0   4        437.46        417.43        24.80 o                         
 -16   0   4        713.15        733.82        31.28 o                         
 -15   0   4       2111.43       2160.83        41.91 o                         
 -14   0   4          6.56         -1.08         7.41 o                         
 -13   0   4          0.65         12.16         6.22 o                         
 -12   0   4       2078.16       2113.33        34.95 o                         
 -11   0   4        726.32        764.53        24.74 o                         
 -10   0   4        176.37        187.35        11.81 o                         
  -9   0   4       3581.49       3603.10        48.64 o                         
  -8   0   4      18505.06      18653.24       149.35 o                         
  -7   0   4       3521.82       3523.25        45.84 o                         
  -6   0   4       1652.39       1634.72        27.34 o                         
  -5   0   4        214.73        200.93         8.97 o                         
  -4   0   4        774.89        771.97        17.39 o                         
  -3   0   4       5606.93       5666.05        62.26 o                         
  -2   0   4       4625.25       4607.06        54.55 o                         
  -1   0   4       8879.01       8636.74        97.97 o                         
   0   0   4       2851.54       2856.52        57.51 o                         
   1   0   4        255.76        298.24        15.57 o                         
   2   0   4        168.56        172.91        16.27 o                         
   3   0   4         12.36         29.07        16.43 o                         
   4   0   4       7595.73       7678.42       105.14 o                         
   5   0   4      25072.76      25085.09       258.20 o                         
   6   0   4      11805.54      11531.59       137.53 o                         
   7   0   4        470.42        491.96        18.17 o                         
   8   0   4         28.38         25.03         7.37 o                         
   9   0   4          8.97         27.32         7.61 o                         
  10   0   4         34.76         49.62        16.45 o                         
  11   0   4       5278.80       5165.88       107.18 o                         
  12   0   4       8314.73       8315.46       141.93 o                         
  13   0   4       4019.96       4051.47        83.80 o                         
  14   0   4       1322.45       1308.53        39.22 o                         
  15   0   4          2.13         16.00         6.66 o                         
 -18   1   4       1531.62       1513.73        28.46 o                         
 -17   1   4       3885.76       3981.35        67.82 o                         
 -16   1   4       4093.19       4066.18        56.92 o                         
 -15   1   4       1337.70       1351.51        22.99 o                         
 -14   1   4         69.13         76.72         6.04 o                         
 -13   1   4        222.48        244.38         8.75 o                         
 -12   1   4       1975.66       1920.79        23.49 o                         
 -11   1   4       3830.26       4038.05        57.45 o                         
 -10   1   4       4950.70       5013.64        41.51 o                         
  -9   1   4       2111.90       2146.55        25.97 o                         
  -8   1   4       2362.14       2384.97        28.03 o                         
  -7   1   4       1154.63       1168.12        18.54 o                         
  -6   1   4         26.67         25.44         3.53 o                         
  -5   1   4       4472.78       4452.75        33.99 o                         
  -4   1   4       5741.37       5808.62        39.93 o                         
  -3   1   4       9508.87       9726.79        63.33 o                         
  -2   1   4       2802.56       2739.09        28.94 o                         
  -1   1   4        801.58        831.84        17.51 o                         
   0   1   4         51.25         71.39         6.59 o                         
   1   1   4         75.64        126.20        10.35 o                         
   2   1   4       1844.62       2011.60        37.35 o                         
   3   1   4       3966.79       3954.01        56.31 o                         
   4   1   4       3609.03       3727.67        46.94 o                         
   5   1   4       1931.09       1968.92        31.03 o                         
   6   1   4        494.64        487.27        13.58 o                         
   7   1   4       1946.76       1990.78        29.52 o                         
   8   1   4        250.23        241.48        11.61 o                         
   9   1   4        242.75        244.63        12.40 o                         
  10   1   4       1911.63       1934.84        41.46 o                         
  11   1   4       1301.70       1308.69        33.47 o                         
  12   1   4        211.09        226.77        14.01 o                         
  13   1   4        557.85        531.75        19.22 o                         
  14   1   4       1037.02       1027.38        24.26 o                         
  15   1   4          4.14          0.08         5.20 o                         
 -18   2   4          0.40          4.83         5.57 o                         
 -17   2   4          2.40         15.78         7.04 o                         
 -16   2   4         24.99         17.95         6.18 o                         
 -15   2   4          7.87         11.90         4.69 o                         
 -14   2   4          0.07          3.47         4.41 o                         
 -13   2   4        122.79        127.93         6.95 o                         
 -12   2   4         43.45         41.23         4.58 o                         
 -11   2   4          9.87         12.39         4.12 o                         
 -10   2   4         27.32         33.30         5.09 o                         
  -9   2   4         62.00         54.88         6.19 o                         
  -8   2   4         29.27         27.27         4.63 o                         
  -7   2   4        352.89        341.36         9.51 o                         
  -6   2   4        302.80        292.65         7.93 o                         
  -5   2   4         73.32         73.76         4.69 o                         
  -4   2   4        402.94        407.78         8.81 o                         
  -3   2   4        243.52        227.12         6.91 o                         
  -2   2   4         15.64         19.16         3.56 o                         
  -1   2   4        234.21        242.37         8.20 o                         
   0   2   4        273.31        291.89         9.59 o                         
   1   2   4        630.04        616.65        15.78 o                         
   2   2   4        341.10        330.88        12.03 o                         
   3   2   4         81.92         93.79         7.78 o                         
   4   2   4        119.87        114.56         8.11 o                         
   5   2   4          5.74         10.21         4.49 o                         
   6   2   4        317.13        308.40        11.46 o                         
   7   2   4        484.97        444.26        19.43 o                         
   8   2   4        260.97        258.71        11.85 o                         
   9   2   4        668.59        663.90        22.25 o                         
  10   2   4         80.73        102.46        10.29 o                         
  11   2   4        104.09        110.20         8.75 o                         
  12   2   4         81.96         80.26         7.92 o                         
  13   2   4         57.82         59.70         7.60 o                         
  14   2   4        276.14        293.70        12.15 o                         
 -18   3   4        606.16        638.29        25.40 o                         
 -17   3   4       1765.89       1759.53        33.13 o                         
 -16   3   4       2255.14       2179.03        31.24 o                         
 -15   3   4        130.14        136.56         7.58 o                         
 -14   3   4        188.67        182.13         8.55 o                         
 -13   3   4        355.27        316.66        11.01 o                         
 -12   3   4        106.72         99.07         6.48 o                         
 -11   3   4        726.88        703.72        15.64 o                         
 -10   3   4       2117.11       2133.67        34.37 o                         
  -9   3   4       1469.59       1495.43        22.08 o                         
  -8   3   4        532.20        532.38        12.82 o                         
  -7   3   4        153.08        162.77         7.47 o                         
  -6   3   4        198.40        209.44         6.93 o                         
  -5   3   4        524.46        497.15        10.21 o                         
  -4   3   4       2692.80       2733.46        25.72 o                         
  -3   3   4       7038.60       7141.88        54.26 o                         
  -2   3   4        922.46        914.16        15.34 o                         
  -1   3   4          0.32          4.65         4.17 o                         
   0   3   4       1430.47       1475.96        22.89 o                         
   1   3   4       1735.52       1832.88        28.61 o                         
   2   3   4        261.62        281.52        12.28 o                         
   3   3   4       2356.71       2414.33        37.37 o                         
   4   3   4       3177.73       3298.67        48.26 o                         
   5   3   4       1095.85       1118.70        24.37 o                         
   6   3   4        645.17        647.69        18.65 o                         
   7   3   4        222.67        236.04        12.30 o                         
   8   3   4       1175.31       1208.77        26.89 o                         
   9   3   4         74.47         61.86        11.62 o                         
  10   3   4       2425.95       2572.94        51.54 o                         
  11   3   4       1045.24       1078.49        26.58 o                         
  12   3   4         68.38         65.27         6.56 o                         
  13   3   4        876.55        883.65        20.51 o                         
  14   3   4       1525.75       1484.91        30.50 o                         
 -18   4   4        527.21        554.00        18.61 o                         
 -17   4   4        189.13        168.86        11.30 o                         
 -16   4   4        532.04        563.77        16.77 o                         
 -15   4   4       1586.96       1523.36        31.86 o                         
 -14   4   4          6.12          4.32         4.43 o                         
 -13   4   4          3.79          4.49         4.50 o                         
 -12   4   4       1555.90       1569.35        24.20 o                         
 -11   4   4        912.76        935.89        18.78 o                         
 -10   4   4         96.08         98.09         6.98 o                         
  -9   4   4       2559.71       2611.55        32.56 o                         
  -8   4   4      11742.86      11939.12        86.63 o                         
  -7   4   4       2533.80       2543.54        30.99 o                         
  -6   4   4       1422.56       1447.65        20.43 o                         
  -5   4   4        280.74        286.55         7.98 o                         
  -4   4   4        662.79        679.60        12.84 o                         
  -3   4   4       3470.73       3476.15        31.46 o                         
  -2   4   4       3118.00       3130.37        29.28 o                         
  -1   4   4       6474.16       6636.60        59.04 o                         
   0   4   4       1736.17       1646.66        24.35 o                         
   1   4   4         63.16         78.78         5.70 o                         
   2   4   4        421.48        395.43        14.60 o                         
   3   4   4         46.62         78.32         7.83 o                         
   4   4   4       4918.05       5172.72        66.33 o                         
   5   4   4      15043.16      15285.33       166.23 o                         
   6   4   4       8984.41       9130.67       106.55 o                         
   7   4   4        352.21        350.76        15.98 o                         
   8   4   4        171.34        170.50        12.31 o                         
   9   4   4         14.09         12.00         6.94 o                         
  10   4   4          2.90          6.96         6.24 o                         
  11   4   4       2877.41       2761.07        72.66 o                         
  12   4   4       5845.02       5588.32        66.60 o                         
  13   4   4       2853.02       2792.01        38.63 o                         
  14   4   4        793.66        794.54        26.70 o                         
 -17   5   4       3765.41       3624.99        72.05 o                         
 -16   5   4       3221.59       3229.18        44.72 o                         
 -15   5   4       1895.32       1870.69        31.59 o                         
 -14   5   4        323.76        333.97        10.62 o                         
 -13   5   4       1139.82       1155.47        21.48 o                         
 -12   5   4       2994.64       2916.46        37.73 o                         
 -11   5   4       4691.02       4544.43        72.25 o                         
 -10   5   4       5968.96       5880.32        66.05 o                         
  -9   5   4       1175.87       1130.17        21.07 o                         
  -8   5   4       2339.91       2338.26        44.20 o                         
  -7   5   4       2654.28       2663.30        28.40 o                         
  -6   5   4         14.62         11.42         4.10 o                         
  -5   5   4       6413.66       6515.50        53.17 o                         
  -4   5   4       5734.12       5717.10        42.93 o                         
  -3   5   4       6232.12       6105.07        58.98 o                         
  -2   5   4       3228.70       3173.68        33.90 o                         
  -1   5   4       1401.88       1391.09        21.70 o                         
   0   5   4        134.55        152.53         8.53 o                         
   1   5   4        216.46        233.40         9.43 o                         
   2   5   4       2581.05       2774.03        42.30 o                         
   3   5   4       4005.76       3965.93        59.15 o                         
   4   5   4       1873.00       1896.94        32.82 o                         
   5   5   4       1583.65       1627.39        29.77 o                         
   6   5   4        181.78        156.95        10.41 o                         
   7   5   4       1669.68       1766.86        35.24 o                         
   8   5   4          5.67          6.82         5.79 o                         
   9   5   4        637.28        705.50        28.92 o                         
  10   5   4        962.32       1065.69        27.93 o                         
  11   5   4       1064.46       1112.64        27.36 o                         
  12   5   4        355.68        369.77        11.29 o                         
  13   5   4        263.60        226.64        12.66 o                         
 -17   6   4         10.87         11.51         5.54 o                         
 -16   6   4        116.37         74.82         7.84 o                         
 -15   6   4         59.59         47.65         6.10 o                         
 -14   6   4          1.68         -0.93         5.13 o                         
 -13   6   4        594.23        618.00        29.38 o                         
 -12   6   4        184.42        186.94        10.67 o                         
 -11   6   4        146.57        147.78        10.52 o                         
 -10   6   4        157.43        135.25         8.05 o                         
  -9   6   4        314.05        284.35        10.18 o                         
  -8   6   4         99.57        100.25         7.25 o                         
  -7   6   4       1449.26       1329.84        29.89 o                         
  -6   6   4       1512.21       1449.52        21.99 o                         
  -5   6   4        600.34        599.18        15.14 o                         
  -4   6   4       1732.71       1722.96        24.93 o                         
  -3   6   4       1265.79       1195.49        19.43 o                         
  -2   6   4         28.59         31.34         4.96 o                         
  -1   6   4        742.97        761.75        16.41 o                         
   0   6   4       1126.59       1179.69        26.86 o                         
   1   6   4       3080.58       3096.04        39.37 o                         
   2   6   4       2118.22       2156.30        31.48 o                         
   3   6   4        539.28        542.18        16.06 o                         
   4   6   4        634.00        606.64        15.66 o                         
   5   6   4         47.48         47.18         5.37 o                         
   6   6   4       1234.60       1214.56        22.81 o                         
   7   6   4       2391.03       2403.36        35.73 o                         
   8   6   4       1613.35       1638.80        29.00 o                         
   9   6   4       3242.02       3259.95        42.26 o                         
  10   6   4        499.26        497.45        14.58 o                         
  11   6   4        678.66        677.68        16.87 o                         
  12   6   4        320.96        287.19        14.83 o                         
  13   6   4        238.40        208.79        17.72 o                         
 -16   7   4        334.04        308.61        13.82 o                         
 -15   7   4        233.52        243.87        13.27 o                         
 -14   7   4       1247.38       1258.38        31.97 o                         
 -13   7   4       2040.18       2044.38        43.67 o                         
 -12   7   4        558.50        598.52        23.18 o                         
 -11   7   4         23.63         24.16         8.53 o                         
 -10   7   4        680.14        697.07        26.88 o                         
  -9   7   4        123.82        128.44        12.21 o                         
  -8   7   4         99.12         94.10        10.71 o                         
  -7   7   4       2994.23       3006.27        44.04 o                         
  -6   7   4       2088.34       2036.02        32.37 o                         
  -5   7   4        346.29        356.92        16.01 o                         
  -4   7   4        784.11        794.93        22.06 o                         
  -3   7   4       2201.36       2221.60        39.82 o                         
  -2   7   4         22.83         22.38         6.05 o                         
  -1   7   4        753.74        717.65        23.00 o                         
   0   7   4       3695.00       3660.30        97.69 o                         
   1   7   4       3933.08       3902.12       110.11 o                         
   2   7   4         38.14         60.58        13.57 o                         
   3   7   4       1389.29       1346.31        44.74 o                         
   4   7   4       1129.24       1119.72        30.76 o                         
   5   7   4        138.70        139.79        13.09 o                         
   6   7   4        583.43        574.58        24.85 o                         
   7   7   4        993.55        954.05        37.87 o                         
   8   7   4       1705.19       1618.53        48.78 o                         
   9   7   4        111.27        109.69        13.79 o                         
  10   7   4       1773.73       1765.31        48.55 o                         
  11   7   4        724.02        702.58        26.67 o                         
  12   7   4          6.86          2.67         5.77 o                         
 -15   8   4        663.60        625.37        20.66 o                         
 -14   8   4          1.98          5.08         5.84 o                         
 -13   8   4         27.12         25.27         8.38 o                         
 -12   8   4        717.05        655.69        22.37 o                         
 -11   8   4        995.16        941.40        30.06 o                         
 -10   8   4          5.44          7.67        11.06 o                         
  -9   8   4        929.58        887.68        31.26 o                         
  -8   8   4       2840.75       2855.61        50.76 o                         
  -7   8   4        768.26        761.31        20.90 o                         
  -6   8   4        951.07        961.73        26.40 o                         
  -5   8   4        281.47        283.63        14.28 o                         
  -4   8   4        499.12        545.02        21.53 o                         
  -3   8   4        658.06        694.23        24.07 o                         
  -2   8   4        834.81        816.56        25.48 o                         
  -1   8   4       1980.39       2026.75        43.69 o                         
   0   8   4        358.52        343.06        16.92 o                         
   1   8   4         57.73         54.11         9.21 o                         
   2   8   4       1333.95       1373.38        49.62 o                         
   3   8   4        141.29        133.55        13.89 o                         
   4   8   4       1068.68       1048.45        33.30 o                         
   5   8   4       2648.72       2622.66        54.85 o                         
   6   8   4       3413.60       3428.73        67.06 o                         
   7   8   4        106.28        124.03        13.57 o                         
   8   8   4        591.11        515.06        25.40 o                         
   9   8   4         69.45         63.39        10.26 o                         
  10   8   4         51.10         40.29         8.23 o                         
  11   8   4        220.24        191.62        18.38 o                         
 -14   9   4        221.32        185.67        13.44 o                         
 -13   9   4        782.90        792.33        37.70 o                         
 -12   9   4       1560.25       1524.77        42.64 o                         
 -11   9   4       1637.09       1615.64        48.78 o                         
 -10   9   4       3171.20       3072.08        68.39 o                         
  -9   9   4        449.65        411.61        21.17 o                         
  -8   9   4        705.74        706.01        34.99 o                         
  -7   9   4       1294.21       1263.36        31.03 o                         
  -6   9   4          3.26         12.19         6.15 o                         
  -5   9   4       3140.11       3144.50        47.46 o                         
  -4   9   4       2184.64       2157.04        38.27 o                         
  -3   9   4       2508.55       2499.72        46.74 o                         
  -2   9   4       1723.22       1684.58        36.70 o                         
  -1   9   4        749.15        768.12        27.27 o                         
   0   9   4        205.55        209.74        16.81 o                         
   1   9   4        194.49        219.02        40.00 o                         
   2   9   4       1206.75       1262.08        47.34 o                         
   3   9   4       1689.57       1622.33        51.38 o                         
   4   9   4        540.87        559.99        25.85 o                         
   5   9   4        833.78        803.20        30.31 o                         
   6   9   4         62.00         59.41         9.74 o                         
   7   9   4        591.49        612.20        30.02 o                         
   8   9   4         10.30         18.67         8.08 o                         
   9   9   4        617.49        556.89        31.33 o                         
  10   9   4        380.65        376.95        16.94 o                         
 -13  10   4        395.66        351.41        26.06 o                         
 -12  10   4        106.10         89.76        13.38 o                         
 -11  10   4        463.56        506.00        46.00 o                         
 -10  10   4        196.35        184.92        17.68 o                         
  -9  10   4        326.05        288.90        18.27 o                         
  -8  10   4         18.62         24.52         7.03 o                         
  -7  10   4        566.76        545.24        22.07 o                         
  -6  10   4       1317.30       1362.23        32.99 o                         
  -5  10   4       1267.74       1324.79        33.69 o                         
  -4  10   4       1025.27       1066.45        29.73 o                         
  -3  10   4       1261.73       1299.77        32.99 o                         
  -2  10   4          2.97          7.71         6.53 o                         
  -1  10   4        204.71        214.00        14.74 o                         
   0  10   4        563.46        565.29        23.42 o                         
   1  10   4       2575.80       2638.51        68.85 o                         
   2  10   4       2851.54       2951.02        77.30 o                         
   3  10   4        764.92        784.02        29.38 o                         
   4  10   4        712.91        694.98        26.89 o                         
   5  10   4         43.18         28.46         6.61 o                         
   6  10   4        580.25        533.45        26.84 o                         
   7  10   4       1940.11       1911.07        47.31 o                         
   8  10   4       1896.26       1780.91        43.10 o                         
   9  10   4       2866.89       2645.61        79.99 o                         
 -11  11   4        221.03        231.33        19.80 o                         
 -10  11   4        244.59        241.89        21.88 o                         
  -9  11   4        169.80        161.25        32.00 o                         
  -8  11   4        701.15        735.97        33.05 o                         
  -7  11   4       4751.87       4800.73        88.01 o                         
  -6  11   4       3664.73       3698.56       115.46 o                         
  -5  11   4       1133.66       1200.34        30.37 o                         
  -4  11   4        219.82        225.09        14.40 o                         
  -3  11   4        249.14        262.79        12.92 o                         
  -2  11   4        106.93        104.44         9.49 o                         
  -1  11   4       1449.04       1477.70        49.79 o                         
   0  11   4       3599.56       3694.93        56.14 o                         
   1  11   4       3776.63       3905.82        95.14 o                         
   2  11   4        148.97        180.18        16.91 o                         
   3  11   4        812.93        832.96        27.76 o                         
   4  11   4        136.82        140.35        11.83 o                         
   5  11   4         42.57         53.00         9.09 o                         
   6  11   4        536.55        418.53        22.10 o                         
   7  11   4       3108.18       2814.83       219.88 o                         
   8  11   4       1302.34       1102.45        33.85 o                         
 -10  12   4         14.50         18.36         7.68 o                         
  -9  12   4        160.77        162.01        16.97 o                         
  -8  12   4        261.81        276.15        22.49 o                         
  -7  12   4         12.56          5.73         6.44 o                         
  -6  12   4        620.61        622.66        23.55 o                         
  -5  12   4        111.34        113.79         9.80 o                         
  -4  12   4        493.36        480.48        17.48 o                         
  -3  12   4          0.28          2.45         6.48 o                         
  -2  12   4         84.46         93.95         8.71 o                         
  -1  12   4        133.95        144.80        11.59 o                         
   0  12   4          0.38          3.56         5.67 o                         
   1  12   4        400.60        408.11        20.48 o                         
   2  12   4       1887.53       1929.99        44.91 o                         
   3  12   4        233.26        251.93        15.18 o                         
   4  12   4          2.91          0.43         5.84 o                         
   5  12   4         15.43         14.34         4.58 o                         
   6  12   4        363.20        330.94        25.70 o                         
  -7  13   4         85.83         80.78        11.05 o                         
  -6  13   4         19.89         17.91         5.43 o                         
  -5  13   4        351.90        310.20        13.89 o                         
  -4  13   4         83.24         78.62        10.22 o                         
  -3  13   4        566.14        526.02        20.66 o                         
  -2  13   4        384.37        382.65        17.28 o                         
  -1  13   4        131.03        120.89         9.24 o                         
   0  13   4         73.85         80.38         7.99 o                         
   1  13   4         12.85         16.00         5.37 o                         
   2  13   4         79.49         72.53         8.34 o                         
   3  13   4         62.72         61.62         7.90 o                         
 -16   1   5        738.92        748.95        19.21 o                         
 -15   1   5       1230.50       1315.70        22.79 o                         
 -14   1   5       2544.06       2617.45        39.86 o                         
 -13   1   5       2253.33       2354.14        32.77 o                         
 -12   1   5        744.83        778.35        17.70 o                         
 -11   1   5        446.23        422.45        13.19 o                         
 -10   1   5         49.27         49.18         6.11 o                         
  -9   1   5        122.92        124.83         7.67 o                         
  -8   1   5       3398.94       3561.78        35.25 o                         
  -7   1   5       1761.66       1827.73        25.10 o                         
  -6   1   5       5359.77       5590.52        48.13 o                         
  -5   1   5        433.65        460.19        12.07 o                         
  -4   1   5          7.00         12.74         4.54 o                         
  -3   1   5         46.52         35.14         5.15 o                         
  -2   1   5        591.15        562.98        19.73 o                         
  -1   1   5       3990.61       4039.85        51.35 o                         
   0   1   5       4233.68       4446.24        48.95 o                         
   1   1   5       1929.79       2043.62        29.07 o                         
   2   1   5        202.67        205.12        11.04 o                         
   3   1   5        653.24        642.69        16.92 o                         
   4   1   5         81.35         72.78         6.49 o                         
   5   1   5        239.95        239.71        10.76 o                         
   6   1   5        738.62        778.52        19.06 o                         
   7   1   5       3059.69       3172.81        46.74 o                         
   8   1   5       2923.96       2900.21        45.79 o                         
   9   1   5         24.67         14.40         5.67 o                         
  10   1   5        596.39        558.58        16.36 o                         
  11   1   5          2.28          4.77         4.15 o                         
  12   1   5        270.39        305.57        16.44 o                         
 -16   2   5        790.95        712.65        18.08 o                         
 -15   2   5       1215.63       1281.69        21.09 o                         
 -14   2   5         70.04         85.96         7.09 o                         
 -13   2   5        285.94        336.29        13.24 o                         
 -12   2   5        597.14        602.91        15.41 o                         
 -11   2   5        199.93        200.69         9.24 o                         
 -10   2   5        325.98        327.49        11.33 o                         
  -9   2   5       3065.86       3255.73        36.08 o                         
  -8   2   5       1405.57       1460.92        23.41 o                         
  -7   2   5       6007.88       6173.81        53.09 o                         
  -6   2   5       1783.51       1790.02        25.66 o                         
  -5   2   5       1913.15       1967.52        25.25 o                         
  -4   2   5       2607.48       2600.34        31.26 o                         
  -3   2   5         34.35         34.57         5.57 o                         
  -2   2   5        554.49        618.83        15.93 o                         
  -1   2   5        452.18        463.54        14.71 o                         
   0   2   5        330.68        367.99        12.50 o                         
   1   2   5       8107.45       8130.44        72.10 o                         
   2   2   5       2682.12       2791.06        38.00 o                         
   3   2   5       2030.99       2051.09        31.66 o                         
   4   2   5       1114.52       1096.74        22.52 o                         
   5   2   5        114.11        116.23         7.73 o                         
   6   2   5        865.22        858.27        19.77 o                         
   7   2   5       3372.44       3360.08        50.74 o                         
   8   2   5       5726.95       5746.50        68.80 o                         
   9   2   5       2439.30       2336.49        41.33 o                         
  10   2   5       1285.26       1343.99        27.92 o                         
  11   2   5          4.62          7.82         3.93 o                         
 -16   3   5       1753.10       1649.87        33.56 o                         
 -15   3   5       2166.95       2266.31        32.74 o                         
 -14   3   5       3276.64       3358.79        38.98 o                         
 -13   3   5       2803.60       2941.59        40.51 o                         
 -12   3   5       1992.16       2088.68        32.26 o                         
 -11   3   5       1408.86       1366.25        23.64 o                         
 -10   3   5        232.60        243.44         9.58 o                         
  -9   3   5        167.51        165.89         8.51 o                         
  -8   3   5       5414.83       5621.66        71.08 o                         
  -7   3   5       3471.93       3522.33        40.77 o                         
  -6   3   5       8184.40       8322.74        69.97 o                         
  -5   3   5        715.56        746.39        16.89 o                         
  -4   3   5        902.67        939.04        18.04 o                         
  -3   3   5        634.46        649.45        15.78 o                         
  -2   3   5       1429.17       1441.08        24.40 o                         
  -1   3   5       5610.83       5691.77        57.35 o                         
   0   3   5       4530.91       4686.44        48.08 o                         
   1   3   5       3195.88       3340.88        43.44 o                         
   2   3   5        577.42        594.71        18.12 o                         
   3   3   5         30.69         32.31         6.46 o                         
   4   3   5        466.07        504.04        15.95 o                         
   5   3   5        227.51        246.23        10.61 o                         
   6   3   5       1690.82       1622.35        90.23 o                         
   7   3   5       4126.52       4212.07        63.41 o                         
   8   3   5       2609.08       2647.90        45.16 o                         
   9   3   5          2.63          0.05         5.67 o                         
  10   3   5        187.70        184.67         9.84 o                         
  11   3   5         71.08         88.48         6.71 o                         
 -15   4   5          0.94         -0.52         8.66 o                         
 -14   4   5          0.83          0.76         8.22 o                         
 -13   4   5         47.44         51.99         7.07 o                         
 -12   4   5         46.25         43.12         6.39 o                         
 -11   4   5          0.84          1.59         5.26 o                         
 -10   4   5          6.87         21.46        14.86 o                         
  -9   4   5        803.51        837.26        20.61 o                         
  -8   4   5         88.64        108.95         7.57 o                         
  -7   4   5         50.04         42.36         5.60 o                         
  -6   4   5         10.06         15.25         5.18 o                         
  -5   4   5        182.99        183.24         8.46 o                         
  -4   4   5         75.88         78.55         6.12 o                         
  -3   4   5        323.85        332.44        11.05 o                         
  -2   4   5        768.19        728.59        16.70 o                         
  -1   4   5        636.22        639.13        16.72 o                         
   0   4   5         12.39         12.25         4.76 o                         
   1   4   5        294.26        284.90        13.28 o                         
   2   4   5        106.69         96.55         8.02 o                         
   3   4   5         54.91         45.67         7.16 o                         
   4   4   5        967.96        966.89        21.23 o                         
   5   4   5       2048.42       2161.74        40.12 o                         
   6   4   5         86.03         81.12         8.33 o                         
   7   4   5         78.68         68.27         7.36 o                         
   8   4   5         44.49         36.25         5.52 o                         
   9   4   5         10.04          8.45         4.44 o                         
  10   4   5        466.97        458.96        12.56 o                         
  11   4   5        992.85        915.23        20.06 o                         
 -15   5   5        250.83        258.29        14.75 o                         
 -14   5   5        705.17        698.95        21.61 o                         
 -13   5   5        694.45        704.64        21.19 o                         
 -12   5   5          3.62          5.60         6.01 o                         
 -11   5   5        409.68        433.30        14.06 o                         
 -10   5   5        747.15        751.70        19.20 o                         
  -9   5   5        555.35        502.35        15.36 o                         
  -8   5   5        484.11        481.23        14.61 o                         
  -7   5   5        336.91        350.12        12.27 o                         
  -6   5   5       1345.10       1374.95        26.25 o                         
  -5   5   5         79.14         73.06         6.35 o                         
  -4   5   5       1060.48       1063.94        19.76 o                         
  -3   5   5        221.03        247.29         9.29 o                         
  -2   5   5          0.02          0.93         4.17 o                         
  -1   5   5       1217.89       1192.59        21.65 o                         
   0   5   5       1971.17       1955.85        29.98 o                         
   1   5   5        202.43        231.18        10.30 o                         
   2   5   5        168.37        176.78        10.13 o                         
   3   5   5       1784.81       1858.03        34.12 o                         
   4   5   5       1048.65       1005.38        49.72 o                         
   5   5   5         90.54         97.39         8.62 o                         
   6   5   5        163.84        157.35         8.96 o                         
   7   5   5       1158.43       1115.00        23.94 o                         
   8   5   5        808.87        796.79        17.88 o                         
   9   5   5         89.32         84.88         7.07 o                         
  10   5   5       1020.55        947.84        20.37 o                         
 -14   6   5         89.67         87.40         7.25 o                         
 -13   6   5         32.87         34.92         6.43 o                         
 -12   6   5        756.40        741.16        21.04 o                         
 -11   6   5        257.84        281.26        15.50 o                         
 -10   6   5        258.85        251.07        13.68 o                         
  -9   6   5       1246.64       1260.47        35.95 o                         
  -8   6   5       1271.29       1250.82        25.03 o                         
  -7   6   5       1434.52       1406.00        32.51 o                         
  -6   6   5       1092.21       1091.27        22.03 o                         
  -5   6   5       1257.16       1256.76        25.81 o                         
  -4   6   5        982.60        905.82        20.52 o                         
  -3   6   5         15.11         27.24         5.40 o                         
  -2   6   5        606.55        607.41        16.19 o                         
  -1   6   5        903.87        846.95        20.26 o                         
   0   6   5          2.36          1.24         5.66 o                         
   1   6   5       4356.15       4303.29        70.47 o                         
   2   6   5       1661.02       1704.42        28.26 o                         
   3   6   5       1056.33       1061.72        25.01 o                         
   4   6   5        589.74        576.54        17.69 o                         
   5   6   5         38.35         47.87         6.17 o                         
   6   6   5          0.46          4.74         4.83 o                         
   7   6   5       1570.86       1461.56        29.63 o                         
   8   6   5       2546.42       2494.83        44.94 o                         
   9   6   5       1070.07       1013.92        28.90 o                         
  10   6   5        950.75        917.95        30.16 o                         
 -13   7   5       1547.56       1498.00        30.20 o                         
 -12   7   5       1421.39       1444.21        28.70 o                         
 -11   7   5        735.17        671.02        29.71 o                         
 -10   7   5        481.49        455.33        21.01 o                         
  -9   7   5        741.06        748.43        26.35 o                         
  -8   7   5       3673.07       3653.48        60.54 o                         
  -7   7   5       2381.35       2417.77        79.05 o                         
  -6   7   5       5690.42       5755.99        85.09 o                         
  -5   7   5        176.08        189.50        11.55 o                         
  -4   7   5       1183.57       1218.39        25.97 o                         
  -3   7   5        793.22        802.96        23.36 o                         
  -2   7   5       1087.67       1121.94        31.00 o                         
  -1   7   5       3679.24       3651.27        73.63 o                         
   0   7   5       2242.89       2247.53        52.40 o                         
   1   7   5       1897.10       2008.02        44.24 o                         
   2   7   5        363.70        371.42        18.24 o                         
   3   7   5         45.38         43.84         9.74 o                         
   4   7   5       1037.82       1041.41        32.51 o                         
   5   7   5        182.53        199.80        13.89 o                         
   6   7   5       1705.27       1692.30        48.87 o                         
   7   7   5       2411.46       2424.88        71.32 o                         
   8   7   5        930.56        995.84        40.13 o                         
   9   7   5          4.31         14.00         7.07 o                         
 -12   8   5        188.40        192.40        11.48 o                         
 -11   8   5          8.60         21.48         6.44 o                         
 -10   8   5          3.90          0.79         7.25 o                         
  -9   8   5       1239.48       1188.36        34.10 o                         
  -8   8   5        201.07        219.54        17.32 o                         
  -7   8   5        186.77        177.35        15.23 o                         
  -6   8   5         75.22         79.89         9.80 o                         
  -5   8   5        283.87        276.05        16.14 o                         
  -4   8   5        193.42        217.19        11.76 o                         
  -3   8   5        386.84        385.39        15.65 o                         
  -2   8   5       1489.58       1510.63        36.66 o                         
  -1   8   5       1295.17       1325.70        38.01 o                         
   0   8   5         24.01         36.18         8.10 o                         
   1   8   5        394.48        369.60        17.79 o                         
   2   8   5         66.94         43.50         7.71 o                         
   3   8   5        213.31        212.69        15.42 o                         
   4   8   5       1397.23       1462.21        46.10 o                         
   5   8   5       3641.69       3632.85        75.27 o                         
   6   8   5        426.84        407.32        17.00 o                         
   7   8   5         95.63         87.12        11.96 o                         
   8   8   5         58.53         62.29         9.60 o                         
 -11   9   5       2917.46       2820.12        69.99 o                         
 -10   9   5       1222.32       1071.93        44.00 o                         
  -9   9   5        490.70        432.00        18.39 o                         
  -8   9   5        101.42         96.38        10.57 o                         
  -7   9   5         36.35         31.61         8.91 o                         
  -6   9   5         43.25         27.69         6.57 o                         
  -5   9   5       1323.75       1295.62        32.38 o                         
  -4   9   5       2913.52       2886.54        42.36 o                         
  -3   9   5        897.61        971.44        23.10 o                         
  -2   9   5        343.53        361.95        16.42 o                         
  -1   9   5         71.15         80.26        15.01 o                         
   0   9   5        473.51        464.54        22.53 o                         
   1   9   5         52.51         50.33        10.10 o                         
   2   9   5       1389.15       1377.97        48.86 o                         
   3   9   5       2252.82       2367.46        49.60 o                         
   4   9   5       1287.41       1271.65        33.58 o                         
   5   9   5          2.78         13.91         5.48 o                         
   6   9   5         13.23         18.75         6.47 o                         
  -9  10   5        274.21        254.64        14.72 o                         
  -8  10   5        848.70        826.32        28.72 o                         
  -7  10   5          0.01          2.50         9.31 o                         
  -6  10   5        364.17        378.29        33.54 o                         
  -5  10   5        571.60        590.17        22.58 o                         
  -4  10   5         97.15        103.22        10.95 o                         
  -3  10   5         42.39         62.99         8.66 o                         
  -2  10   5        641.86        638.90        21.48 o                         
  -1  10   5       1010.57        984.21        26.97 o                         
   0  10   5        155.21        149.50        10.98 o                         
   1  10   5       1089.34       1051.92        30.95 o                         
   2  10   5        538.47        588.41        21.93 o                         
   3  10   5        304.82        313.59        15.47 o                         
   4  10   5        324.95        309.21        14.43 o                         
   5  10   5        523.17        490.14        25.40 o                         
  -6  11   5       1574.45       1475.51        52.75 o                         
  -5  11   5          2.84          4.91        12.00 o                         
  -4  11   5        557.56        495.90        21.30 o                         
  -3  11   5        367.55        335.58        15.25 o                         
  -2  11   5        211.40        210.87        10.93 o                         
  -1  11   5       1077.09       1049.15        34.84 o                         
   0  11   5        305.47        286.66        12.96 o                         
   1  11   5        274.14        276.52        14.00 o                         
   2  11   5        208.13        204.33        11.47 o                         
 -13   0   6       1964.58       2196.05        70.99 o                         
 -12   0   6        388.99        373.26        26.56 o                         
 -11   0   6       1570.18       1571.45        54.84 o                         
 -10   0   6       1282.48       1298.62        36.85 o                         
  -9   0   6        212.01        210.27        15.91 o                         
  -8   0   6         31.38         34.42        10.09 o                         
  -7   0   6        177.24        209.49        14.25 o                         
  -6   0   6        465.01        534.92        22.62 o                         
  -5   0   6        635.43        668.66        27.85 o                         
  -4   0   6         41.07         54.16         9.74 o                         
  -3   0   6       2398.55       2405.07        49.98 o                         
  -2   0   6       4751.46       4815.99        84.38 o                         
  -1   0   6        499.42        500.62        17.57 o                         
   0   0   6        244.78        242.07        13.98 o                         
   1   0   6        921.85        874.76        25.66 o                         
   2   0   6          2.20          8.82         5.92 o                         
   3   0   6        155.02        150.47        10.67 o                         
   4   0   6       2262.35       2237.56        45.61 o                         
   5   0   6       3396.58       3216.22        57.88 o                         
   6   0   6        344.32        324.85        15.85 o                         
   7   0   6          8.60          7.00         4.42 o                         
 -13   1   6        156.00        135.78         9.17 o                         
 -12   1   6       1670.69       1749.98        34.75 o                         
 -11   1   6       3353.60       3440.55        91.82 o                         
 -10   1   6       2351.02       2317.34        41.08 o                         
  -9   1   6        260.24        281.34        11.81 o                         
  -8   1   6        366.55        351.57        14.46 o                         
  -7   1   6        122.86        133.80         8.52 o                         
  -6   1   6        441.46        471.65        15.47 o                         
  -5   1   6       2841.35       3016.01        44.02 o                         
  -4   1   6       2645.91       2894.30        41.11 o                         
  -3   1   6       1710.57       1895.49        29.18 o                         
  -2   1   6       1626.73       1668.77        30.64 o                         
  -1   1   6          1.69          0.91         4.36 o                         
   0   1   6        783.60        790.99        18.85 o                         
   1   1   6        557.90        584.03        15.79 o                         
   2   1   6       1794.79       1843.44        28.31 o                         
   3   1   6       2994.48       3020.13        36.50 o                         
   4   1   6       1004.29       1002.46        18.98 o                         
   5   1   6        159.73        164.56         9.04 o                         
   6   1   6          5.00          4.87         4.35 o                         
   7   1   6         10.10         18.50         3.89 o                         
 -12   2   6         25.41         29.76         6.61 o                         
 -11   2   6          1.98          2.29         5.52 o                         
 -10   2   6         17.66         19.36         5.30 o                         
  -9   2   6        185.84        194.06         9.04 o                         
  -8   2   6        118.63        115.01         7.85 o                         
  -7   2   6        118.96        125.92         7.71 o                         
  -6   2   6         13.04          6.01         4.64 o                         
  -5   2   6          1.27          1.43         5.00 o                         
  -4   2   6          0.02          3.38         5.01 o                         
  -3   2   6          2.18         -0.46         4.28 o                         
  -2   2   6          5.76          6.02         4.57 o                         
  -1   2   6         22.93         16.83         4.24 o                         
   0   2   6         94.73         97.46         7.13 o                         
   1   2   6         12.54         19.52         4.75 o                         
   2   2   6        156.96        143.69         8.02 o                         
   3   2   6         10.10          5.55         4.40 o                         
   4   2   6          2.90          1.11         4.04 o                         
   5   2   6        183.66        182.57         9.17 o                         
   6   2   6        162.33        160.24         7.99 o                         
   7   2   6         82.91         64.25         9.90 o                         
 -12   3   6        302.29        328.15        15.23 o                         
 -11   3   6       1191.52       1212.02        36.17 o                         
 -10   3   6       1986.05       1997.58        51.44 o                         
  -9   3   6         40.59         45.04         6.67 o                         
  -8   3   6          7.16          4.32         4.45 o                         
  -7   3   6        241.27        262.47        10.25 o                         
  -6   3   6         45.47         49.21         5.14 o                         
  -5   3   6        733.11        763.15        20.11 o                         
  -4   3   6       1431.17       1516.14        27.12 o                         
  -3   3   6        841.57        856.76        17.88 o                         
  -2   3   6        273.88        254.12        10.15 o                         
  -1   3   6        303.94        319.64        10.57 o                         
   0   3   6          7.85          6.30         4.49 o                         
   1   3   6          0.44          3.07         4.71 o                         
   2   3   6        973.58        992.97        20.22 o                         
   3   3   6       2354.96       2376.17        36.00 o                         
   4   3   6        347.79        321.06        10.88 o                         
   5   3   6         12.00         10.39         3.82 o                         
   6   3   6        183.90        168.21         7.54 o                         
 -11   4   6       1052.27       1034.15        30.11 o                         
 -10   4   6        900.51        874.06        33.47 o                         
  -9   4   6        154.47        179.52         9.83 o                         
  -8   4   6         90.43         89.58         6.68 o                         
  -7   4   6        176.59        183.01         9.52 o                         
  -6   4   6        401.09        440.18        13.20 o                         
  -5   4   6        389.09        353.97        14.49 o                         
  -4   4   6         73.08         80.36         7.28 o                         
  -3   4   6       1617.01       1617.26        26.46 o                         
  -2   4   6       3212.08       3196.17        44.86 o                         
  -1   4   6        400.33        402.71        11.88 o                         
   0   4   6        204.42        218.35        10.08 o                         
   1   4   6       1176.10       1180.69        20.53 o                         
   2   4   6         13.05         18.00         4.95 o                         
   3   4   6        145.38        140.59        10.55 o                         
   4   4   6       1220.62       1208.88        21.64 o                         
   5   4   6       2764.39       2693.17        38.25 o                         
   6   4   6        272.49        237.12        11.58 o                         
 -11   5   6       3506.25       3238.39        88.37 o                         
 -10   5   6       1073.67       1079.31        36.20 o                         
  -9   5   6        347.48        342.86        20.53 o                         
  -8   5   6        663.40        619.23        26.55 o                         
  -7   5   6        360.64        359.41        13.72 o                         
  -6   5   6       1417.19       1369.65        49.19 o                         
  -5   5   6       3602.84       3508.14        92.90 o                         
  -4   5   6       2422.68       2440.84        61.26 o                         
  -3   5   6       1688.59       1808.98        54.16 o                         
  -2   5   6       2067.46       2001.21        58.69 o                         
  -1   5   6        137.22        163.15         9.21 o                         
   0   5   6       1144.10       1120.69        24.00 o                         
   1   5   6        969.60        958.80        26.24 o                         
   2   5   6       1947.84       1883.95        28.77 o                         
   3   5   6       1598.16       1531.59        26.75 o                         
   4   5   6        952.69        978.29        27.27 o                         
   5   5   6        307.10        295.89        13.41 o                         
 -10   6   6         85.68         97.03        10.26 o                         
  -9   6   6        917.23        938.95        29.98 o                         
  -8   6   6        397.97        374.02        24.52 o                         
  -7   6   6        489.25        465.88        21.35 o                         
  -6   6   6        100.58         97.07        11.77 o                         
  -5   6   6          7.22          7.10         7.26 o                         
  -4   6   6          2.54         -0.67         8.08 o                         
  -3   6   6          0.56          3.89         6.44 o                         
  -2   6   6         54.33         43.13         6.81 o                         
  -1   6   6         26.88          7.38         5.27 o                         
   0   6   6        466.49        471.35        22.46 o                         
   1   6   6        124.18        128.93         9.59 o                         
   2   6   6        839.03        767.98        22.36 o                         
   3   6   6         41.53         52.77        15.30 o                         
   4   6   6          1.57         -4.59         4.68 o                         
  -8   7   6        597.01        554.83        24.31 o                         
  -7   7   6       2027.84       1894.20        49.84 o                         
  -6   7   6        523.40        471.29        21.84 o                         
  -5   7   6         18.68         15.48         6.73 o                         
  -4   7   6        351.58        366.68        19.99 o                         
  -3   7   6         87.51         82.59         7.56 o                         
  -2   7   6        135.74        146.26         9.75 o                         
  -1   7   6       1064.10       1061.85        33.59 o                         
   0   7   6        739.25        744.50        35.74 o                         
   1   7   6        338.04        318.41        15.25 o                         
   2   7   6        461.05        431.17        15.88 o                         
  -5   8   6         72.45         46.13         7.64 o                         
  -4   8   6        147.11        142.18        10.32 o                         
  -3   8   6        498.80        423.74        22.23 o                         
  -2   8   6        861.21        741.75        18.52 o                         
  -1   8   6        169.64        162.86        13.57 o                         
   0   8   6        132.32        137.13        12.28 o                         
                                                                                
